# Supplementary material for: Regulatory networks and 5′ partner usage of miRNA host gene fusions in breast cancer
Source: Int J Cancer. 2022 Feb 26;151(1):95–106. doi: 10.1002/ijc.33972 (PMC9303785; doi:10.1002/ijc.33972)
Supplement: Supplementary file 2 — Table S2 Fusion transcripts detected by FusionCatcher in the TCGA BRCA cohort. Information about the intronic miRNA is given if the 3′ fusion partner is a miRNA host. miRNAs located outside the transcript are labelled as ‘MIREXCL’. Fusion pairs that also were detected in samples annotated as normal breast tissue by TCGA are marked ‘1’. [file IJC-151-95-s006.xlsx]

## Sheet: Fusion master table
Sample	5' Partner	3' Partner	3' MicroRNA	In normal tissue
TCGA-A8-A0AB-01	ENSG00000143612	ENSG00000000003	NA	0
TCGA-BH-A1EX-01	ENSG00000153339	ENSG00000000003	NA	0
TCGA-A2-A0YJ-01	ENSG00000112769	ENSG00000000419	NA	0
TCGA-A8-A07U-01	ENSG00000269190	ENSG00000000419	NA	0
TCGA-BH-A0B2-01	ENSG00000141027	ENSG00000000419	NA	0
TCGA-BH-A0GY-01	ENSG00000075624	ENSG00000000419	NA	0
TCGA-BH-A0HL-01	ENSG00000153002	ENSG00000000419	NA	0
TCGA-AC-A2BK-01	ENSG00000125630	ENSG00000000457	NA	0
TCGA-A2-A3XS-01	ENSG00000117362	ENSG00000000460	NA	0
TCGA-AR-A1AH-01	ENSG00000167978	ENSG00000000460	NA	0
TCGA-B6-A1KN-01	ENSG00000100219	ENSG00000000460	NA	0
TCGA-E9-A1RF-01	ENSG00000160712	ENSG00000000460	NA	0
TCGA-A8-A09X-01	ENSG00000152601	ENSG00000000938	NA	0
TCGA-A2-A4S1-01	ENSG00000164692	ENSG00000000971	NA	0
TCGA-A7-A0CG-01	ENSG00000075239	ENSG00000000971	NA	0
TCGA-B6-A0IM-01	ENSG00000141424	ENSG00000000971	NA	0
TCGA-D8-A27V-01	ENSG00000156508	ENSG00000000971	NA	0
TCGA-E2-A1B1-01	ENSG00000164692	ENSG00000000971	NA	0
TCGA-E2-A1L7-01	ENSG00000169045	ENSG00000000971	NA	0
TCGA-EW-A1J5-01	ENSG00000131873	ENSG00000000971	NA	0
TCGA-A8-A08I-01	ENSG00000143761	ENSG00000001084	NA	0
TCGA-C8-A26X-01	ENSG00000135821	ENSG00000001084	NA	0
TCGA-E9-A1N3-01	ENSG00000153002	ENSG00000001084	NA	0
TCGA-GM-A2DM-01	ENSG00000133112	ENSG00000001084	NA	0
TCGA-AR-A1AN-01	ENSG00000123124	ENSG00000001167	NA	0
TCGA-AR-A24T-01	ENSG00000168542	ENSG00000001167	NA	0
TCGA-E9-A229-01	ENSG00000108821	ENSG00000001167	NA	0
TCGA-BH-A0H7-01	ENSG00000168542	ENSG00000001461	NA	0
TCGA-E9-A1R7-01	ENSG00000124217	ENSG00000001461	NA	0
TCGA-A8-A076-01	ENSG00000074621	ENSG00000001497	NA	0
TCGA-AN-A041-01	ENSG00000153002	ENSG00000001497	NA	0
TCGA-AR-A0TP-01	ENSG00000136928	ENSG00000001497	NA	0
TCGA-D8-A1XF-01	ENSG00000169813	ENSG00000001497	NA	0
TCGA-A8-A093-01	ENSG00000156508	ENSG00000001617	NA	0
TCGA-AR-A1AM-01	ENSG00000162729	ENSG00000001617	NA	0
TCGA-AR-A24P-01	ENSG00000142173	ENSG00000001617	NA	0
TCGA-B6-A408-01	ENSG00000019582	ENSG00000001617	NA	0
TCGA-B6-A40C-01	ENSG00000106211	ENSG00000001617	NA	0
TCGA-BH-A1EV-01	ENSG00000150093	ENSG00000001617	NA	0
TCGA-BH-A202-01	ENSG00000115414	ENSG00000001617	NA	0
TCGA-E2-A14O-01	ENSG00000170421	ENSG00000001617	NA	0
TCGA-A8-A081-01	ENSG00000135052	ENSG00000001629	NA	0
TCGA-AO-A0JL-01	ENSG00000058804	ENSG00000001629	NA	0
TCGA-AO-A1KO-01	ENSG00000160679	ENSG00000001629	NA	0
TCGA-AR-A1AM-01	ENSG00000172379	ENSG00000001629	NA	0
TCGA-B6-A0RP-01	ENSG00000133313	ENSG00000001629	NA	0
TCGA-C8-A12M-01	ENSG00000050393	ENSG00000001629	NA	0
TCGA-C8-A12O-01	ENSG00000178033	ENSG00000001629	NA	0
TCGA-C8-A137-01	ENSG00000108821	ENSG00000001629	NA	0
TCGA-C8-A26W-01	ENSG00000169359	ENSG00000001629	NA	1
TCGA-D8-A147-01	ENSG00000075624	ENSG00000001629	NA	0
TCGA-A7-A0CE-01	ENSG00000265972	ENSG00000001630	NA	0
TCGA-A8-A07B-01	ENSG00000116005	ENSG00000001630	NA	0
TCGA-AR-A24S-01	ENSG00000179295	ENSG00000001630	NA	0
TCGA-C8-A278-01	ENSG00000211592	ENSG00000001630	NA	0
TCGA-AQ-A04L-01	ENSG00000187446	ENSG00000002016	NA	0
TCGA-E2-A1B6-01	ENSG00000013374	ENSG00000002016	NA	0
TCGA-A8-A06R-01	ENSG00000149782	ENSG00000002330	NA	0
TCGA-AC-A3BB-01	ENSG00000225733	ENSG00000002330	NA	0
TCGA-B6-A409-01	ENSG00000205426	ENSG00000002330	NA	0
TCGA-BH-A1FD-01	ENSG00000133315	ENSG00000002330	NA	0
TCGA-A8-A08F-01	ENSG00000131759	ENSG00000002549	NA	0
TCGA-A8-A09A-01	ENSG00000141232	ENSG00000002549	NA	0
TCGA-AC-A2FB-01	ENSG00000272398	ENSG00000002549	NA	0
TCGA-AC-A8OP-01	ENSG00000142459	ENSG00000002549	NA	0
TCGA-AO-A124-01	ENSG00000272398	ENSG00000002549	NA	0
TCGA-AR-A1AJ-01	ENSG00000124831	ENSG00000002549	NA	0
TCGA-AR-A24O-01	ENSG00000197111	ENSG00000002549	NA	0
TCGA-D8-A1XU-01	ENSG00000153002	ENSG00000002549	NA	0
TCGA-EW-A1PB-01	ENSG00000154451	ENSG00000002549	NA	0
TCGA-A1-A0SJ-01	ENSG00000182180	ENSG00000002586	NA	0
TCGA-A2-A0EY-01	ENSG00000189058	ENSG00000002586	NA	0
TCGA-A2-A0YF-01	ENSG00000189058	ENSG00000002586	NA	0
TCGA-A2-A3XY-01	ENSG00000197746	ENSG00000002586	NA	0
TCGA-A8-A07L-01	ENSG00000065000	ENSG00000002586	NA	0
TCGA-AC-A23E-01	ENSG00000113140	ENSG00000002586	NA	0
TCGA-AC-A2QJ-01	ENSG00000131067	ENSG00000002586	NA	0
TCGA-AC-A3YI-01	ENSG00000138448	ENSG00000002586	NA	0
TCGA-AN-A0AT-01	ENSG00000067225	ENSG00000002586	NA	0
TCGA-AO-A03R-01	ENSG00000092841	ENSG00000002586	NA	0
TCGA-AQ-A0Y5-01	ENSG00000168542	ENSG00000002586	NA	0
TCGA-AR-A1AP-01	ENSG00000161016	ENSG00000002586	NA	0
TCGA-AR-A5QQ-01	ENSG00000197622	ENSG00000002586	NA	0
TCGA-B6-A0IB-01	ENSG00000086758	ENSG00000002586	NA	0
TCGA-B6-A0WY-01	ENSG00000112902	ENSG00000002586	NA	0
TCGA-B6-A0WZ-01	ENSG00000092203	ENSG00000002586	NA	0
TCGA-B6-A1KI-01	ENSG00000160862	ENSG00000002586	NA	0
TCGA-B6-A409-01	ENSG00000088888	ENSG00000002586	NA	0
TCGA-BH-A0BA-01	ENSG00000189058	ENSG00000002586	NA	0
TCGA-BH-A1EX-01	ENSG00000083799	ENSG00000002586	NA	0
TCGA-BH-A1EX-01	ENSG00000173821	ENSG00000002586	NA	0
TCGA-BH-A1FC-01	ENSG00000197756	ENSG00000002586	NA	0
TCGA-BH-A28Q-01	ENSG00000135677	ENSG00000002586	NA	0
TCGA-D8-A1JF-01	ENSG00000189058	ENSG00000002586	NA	0
TCGA-D8-A1JK-01	ENSG00000163359	ENSG00000002586	NA	0
TCGA-D8-A1XQ-01	ENSG00000211896	ENSG00000002586	NA	0
TCGA-D8-A3Z5-01	ENSG00000125534	ENSG00000002586	NA	0
TCGA-E2-A14Q-01	ENSG00000140443	ENSG00000002586	NA	0
TCGA-E2-A159-01	ENSG00000112096	ENSG00000002586	NA	0
TCGA-E9-A1NE-01	ENSG00000089597	ENSG00000002586	NA	0
TCGA-E9-A22A-01	ENSG00000075624	ENSG00000002586	NA	0
TCGA-EW-A1J2-01	ENSG00000164128	ENSG00000002586	NA	0
TCGA-EW-A2FR-01	ENSG00000075624	ENSG00000002586	NA	0
TCGA-JL-A3YW-01	ENSG00000111371	ENSG00000002586	NA	0
TCGA-JL-A3YW-01	ENSG00000182718	ENSG00000002586	NA	0
TCGA-OL-A5D6-01	ENSG00000189058	ENSG00000002586	NA	0
TCGA-Z7-A8R6-01	ENSG00000118482	ENSG00000002586	NA	0
TCGA-A8-A06N-01	ENSG00000273149	ENSG00000002919	NA	0
TCGA-A8-A09I-01	ENSG00000228716	ENSG00000002919	NA	0
TCGA-A8-A0A7-01	ENSG00000101347	ENSG00000002919	NA	0
TCGA-AO-A1KT-01	ENSG00000228716	ENSG00000002919	NA	0
TCGA-BH-A0BW-01	ENSG00000197111	ENSG00000002919	NA	0
TCGA-D8-A1JK-01	ENSG00000185432	ENSG00000002919	NA	0
TCGA-A1-A0SI-01	ENSG00000108821	ENSG00000002933	NA	0
TCGA-A2-A0YL-01	ENSG00000150991	ENSG00000002933	NA	0
TCGA-A8-A08L-01	ENSG00000110492	ENSG00000002933	NA	0
TCGA-PE-A5DE-01	ENSG00000030582	ENSG00000002933	NA	0
TCGA-A2-A25D-01	ENSG00000075624	ENSG00000003056	NA	0
TCGA-A2-A3XZ-01	ENSG00000131771	ENSG00000003056	NA	0
TCGA-BH-A0HO-01	ENSG00000153002	ENSG00000003056	NA	0
TCGA-BH-A1F6-01	ENSG00000125730	ENSG00000003056	NA	0
TCGA-C8-A275-01	ENSG00000165494	ENSG00000003056	NA	0
TCGA-D8-A1JM-01	ENSG00000111640	ENSG00000003056	NA	0
TCGA-D8-A1JM-01	ENSG00000156508	ENSG00000003056	NA	0
TCGA-D8-A1JU-01	ENSG00000164692	ENSG00000003056	NA	0
TCGA-EW-A3U0-01	ENSG00000040341	ENSG00000003056	NA	0
TCGA-A8-A09B-01	ENSG00000149925	ENSG00000003147	NA	0
TCGA-AC-A3TN-01	ENSG00000110484	ENSG00000003147	NA	0
TCGA-BH-A0HO-01	ENSG00000153002	ENSG00000003147	NA	0
TCGA-OL-A66H-01	ENSG00000153002	ENSG00000003147	NA	0
TCGA-A7-A4SD-01	ENSG00000260121	ENSG00000003393	NA	0
TCGA-E2-A1LS-01	ENSG00000082781	ENSG00000003393	NA	0
TCGA-OL-A5RX-01	ENSG00000080824	ENSG00000003393	NA	0
TCGA-C8-A8HQ-01	ENSG00000146143	ENSG00000003400	NA	0
TCGA-A1-A0SH-01	ENSG00000108821	ENSG00000003402	NA	0
TCGA-A2-A0YD-01	ENSG00000164692	ENSG00000003402	NA	0
TCGA-A2-A0YE-01	ENSG00000136068	ENSG00000003402	NA	0
TCGA-A2-A3XS-01	ENSG00000230615	ENSG00000003402	NA	0
TCGA-A2-A3XT-01	ENSG00000230606	ENSG00000003402	NA	1
TCGA-A2-A3XY-01	ENSG00000116285	ENSG00000003402	NA	0
TCGA-A7-A4SE-01	ENSG00000025796	ENSG00000003402	NA	0
TCGA-A7-A5ZX-01	ENSG00000156508	ENSG00000003402	NA	0
TCGA-A8-A09M-01	ENSG00000144560	ENSG00000003402	NA	0
TCGA-A8-A09V-01	ENSG00000230606	ENSG00000003402	NA	1
TCGA-AC-A2FG-01	ENSG00000230606	ENSG00000003402	NA	1
TCGA-AN-A0AM-01	ENSG00000183207	ENSG00000003402	NA	0
TCGA-AN-A0XN-01	ENSG00000079459	ENSG00000003402	NA	0
TCGA-AO-A03M-01	ENSG00000089177	ENSG00000003402	NA	0
TCGA-AO-A0JA-01	ENSG00000179820	ENSG00000003402	NA	0
TCGA-AQ-A04J-01	ENSG00000162433	ENSG00000003402	NA	0
TCGA-AR-A0TZ-01	ENSG00000167930	ENSG00000003402	NA	0
TCGA-AR-A0TZ-01	ENSG00000230606	ENSG00000003402	NA	1
TCGA-AR-A1AW-01	ENSG00000230606	ENSG00000003402	NA	1
TCGA-AR-A252-01	ENSG00000181826	ENSG00000003402	NA	0
TCGA-B6-A0IP-01	ENSG00000230606	ENSG00000003402	NA	1
TCGA-B6-A402-01	ENSG00000230606	ENSG00000003402	NA	1
TCGA-BH-A1EX-01	ENSG00000164692	ENSG00000003402	NA	0
TCGA-BH-A1FE-06	ENSG00000108821	ENSG00000003402	NA	0
TCGA-BH-A201-01	ENSG00000163430	ENSG00000003402	NA	0
TCGA-C8-A134-01	ENSG00000107554	ENSG00000003402	NA	0
TCGA-C8-A27B-01	ENSG00000004846	ENSG00000003402	NA	0
TCGA-C8-A8HQ-01	ENSG00000230606	ENSG00000003402	NA	1
TCGA-D8-A27K-01	ENSG00000230606	ENSG00000003402	NA	1
TCGA-E2-A1B1-01	ENSG00000230606	ENSG00000003402	NA	1
TCGA-E2-A1L9-01	ENSG00000230606	ENSG00000003402	NA	1
TCGA-E9-A1NH-01	ENSG00000230606	ENSG00000003402	NA	1
TCGA-E9-A22H-01	ENSG00000164128	ENSG00000003402	NA	0
TCGA-EW-A1J5-01	ENSG00000230606	ENSG00000003402	NA	1
TCGA-EW-A1P1-01	ENSG00000223799	ENSG00000003402	NA	0
TCGA-EW-A1PF-01	ENSG00000230606	ENSG00000003402	NA	1
TCGA-JL-A3YW-01	ENSG00000185049	ENSG00000003402	NA	0
TCGA-LL-A440-01	ENSG00000230606	ENSG00000003402	NA	1
TCGA-OL-A6VO-01	ENSG00000230606	ENSG00000003402	NA	1
TCGA-S3-A6ZH-01	ENSG00000124713	ENSG00000003402	NA	0
TCGA-BH-A0BF-01	ENSG00000178105	ENSG00000003436	NA	0
TCGA-A2-A1FX-01	ENSG00000122378	ENSG00000003509	NA	1
TCGA-AR-A24Z-01	ENSG00000122378	ENSG00000003509	NA	1
TCGA-BH-A0BD-01	ENSG00000122378	ENSG00000003509	NA	1
TCGA-LQ-A4E4-01	ENSG00000104957	ENSG00000003509	NA	0
TCGA-A1-A0SK-01	ENSG00000105323	ENSG00000003756	NA	0
TCGA-A8-A09B-01	ENSG00000164733	ENSG00000003756	NA	0
TCGA-AC-A2B8-01	ENSG00000140526	ENSG00000003756	NA	0
TCGA-AN-A0XS-01	ENSG00000104408	ENSG00000003756	NA	0
TCGA-AR-A24H-01	ENSG00000164733	ENSG00000003756	NA	0
TCGA-D8-A13Y-01	ENSG00000121579	ENSG00000003756	NA	0
TCGA-E2-A14T-01	ENSG00000099330	ENSG00000003756	NA	0
TCGA-E9-A1ND-01	ENSG00000115414	ENSG00000003756	NA	0
TCGA-A1-A0SH-01	ENSG00000168542	ENSG00000003989	NA	0
TCGA-A1-A0SQ-01	ENSG00000110484	ENSG00000003989	NA	0
TCGA-A1-A0SQ-01	ENSG00000160862	ENSG00000003989	NA	0
TCGA-A2-A0CV-01	ENSG00000157933	ENSG00000003989	NA	0
TCGA-A2-A0T5-01	ENSG00000101901	ENSG00000003989	NA	0
TCGA-A2-A25B-01	ENSG00000089597	ENSG00000003989	NA	0
TCGA-A2-A3KD-01	ENSG00000109814	ENSG00000003989	NA	0
TCGA-A2-A4S0-01	ENSG00000108654	ENSG00000003989	NA	0
TCGA-A7-A13F-01	ENSG00000115461	ENSG00000003989	NA	0
TCGA-A7-A26H-01	ENSG00000035403	ENSG00000003989	NA	0
TCGA-A7-A3J0-01	ENSG00000145901	ENSG00000003989	NA	0
TCGA-A7-A3J0-01	ENSG00000164190	ENSG00000003989	NA	0
TCGA-A8-A07L-01	ENSG00000141367	ENSG00000003989	NA	0
TCGA-A8-A07L-01	ENSG00000184432	ENSG00000003989	NA	0
TCGA-A8-A07S-01	ENSG00000115221	ENSG00000003989	NA	0
TCGA-A8-A07S-01	ENSG00000181788	ENSG00000003989	NA	0
TCGA-A8-A08I-01	ENSG00000111640	ENSG00000003989	NA	0
TCGA-A8-A090-01	ENSG00000116133	ENSG00000003989	NA	0
TCGA-A8-A095-01	ENSG00000115414	ENSG00000003989	NA	0
TCGA-A8-A0A9-01	ENSG00000115461	ENSG00000003989	NA	0
TCGA-AC-A5XU-01	ENSG00000107957	ENSG00000003989	NA	0
TCGA-AN-A04A-01	ENSG00000164692	ENSG00000003989	NA	0
TCGA-AN-A0FK-01	ENSG00000113140	ENSG00000003989	NA	0
TCGA-AN-A0FK-01	ENSG00000179115	ENSG00000003989	NA	0
TCGA-AN-A0FK-01	ENSG00000179818	ENSG00000003989	NA	0
TCGA-AN-A0FW-01	ENSG00000163359	ENSG00000003989	NA	0
TCGA-AN-A0FW-01	ENSG00000185630	ENSG00000003989	NA	0
TCGA-AO-A03M-01	ENSG00000108821	ENSG00000003989	NA	0
TCGA-AQ-A04H-01	ENSG00000120742	ENSG00000003989	NA	0
TCGA-AQ-A0Y5-01	ENSG00000166913	ENSG00000003989	NA	0
TCGA-AQ-A1H3-01	ENSG00000070413	ENSG00000003989	NA	0
TCGA-AR-A0TQ-01	ENSG00000170421	ENSG00000003989	NA	0
TCGA-AR-A0TZ-01	ENSG00000064393	ENSG00000003989	NA	0
TCGA-AR-A0TZ-01	ENSG00000108654	ENSG00000003989	NA	0
TCGA-AR-A0TZ-01	ENSG00000119888	ENSG00000003989	NA	0
TCGA-AR-A0TZ-01	ENSG00000127022	ENSG00000003989	NA	0
TCGA-AR-A0TZ-01	ENSG00000134352	ENSG00000003989	NA	0
TCGA-AR-A0TZ-01	ENSG00000141367	ENSG00000003989	NA	0
TCGA-AR-A0TZ-01	ENSG00000143320	ENSG00000003989	NA	0
TCGA-AR-A0TZ-01	ENSG00000143870	ENSG00000003989	NA	0
TCGA-AR-A0TZ-01	ENSG00000169083	ENSG00000003989	NA	0
TCGA-AR-A0TZ-01	ENSG00000187720	ENSG00000003989	NA	0
TCGA-AR-A1AV-01	ENSG00000136240	ENSG00000003989	NA	0
TCGA-AR-A24P-01	ENSG00000064393	ENSG00000003989	NA	0
TCGA-AR-A24P-01	ENSG00000100345	ENSG00000003989	NA	0
TCGA-AR-A24P-01	ENSG00000117984	ENSG00000003989	NA	0
TCGA-AR-A24P-01	ENSG00000164692	ENSG00000003989	NA	0
TCGA-AR-A24P-01	ENSG00000168542	ENSG00000003989	NA	0
TCGA-AR-A24T-01	ENSG00000100345	ENSG00000003989	NA	0
TCGA-AR-A24W-01	ENSG00000127481	ENSG00000003989	NA	0
TCGA-AR-A2LK-01	ENSG00000110092	ENSG00000003989	NA	0
TCGA-B6-A0RI-01	ENSG00000123349	ENSG00000003989	NA	0
TCGA-BH-A0BQ-01	ENSG00000169710	ENSG00000003989	NA	0
TCGA-BH-A0E2-01	ENSG00000100345	ENSG00000003989	NA	0
TCGA-BH-A0E2-01	ENSG00000127022	ENSG00000003989	NA	0
TCGA-BH-A0E2-01	ENSG00000181163	ENSG00000003989	NA	0
TCGA-BH-A18L-01	ENSG00000114631	ENSG00000003989	NA	0
TCGA-BH-A18L-01	ENSG00000173821	ENSG00000003989	NA	0
TCGA-BH-A1FE-06	ENSG00000108654	ENSG00000003989	NA	0
TCGA-BH-A202-01	ENSG00000111640	ENSG00000003989	NA	0
TCGA-C8-A12M-01	ENSG00000100234	ENSG00000003989	NA	0
TCGA-C8-A12M-01	ENSG00000108679	ENSG00000003989	NA	0
TCGA-D8-A1JB-01	ENSG00000166710	ENSG00000003989	NA	0
TCGA-D8-A1X5-01	ENSG00000269968	ENSG00000003989	NA	0
TCGA-D8-A1X9-01	ENSG00000250722	ENSG00000003989	NA	0
TCGA-D8-A1XC-01	ENSG00000089199	ENSG00000003989	NA	0
TCGA-D8-A1XC-01	ENSG00000173801	ENSG00000003989	NA	0
TCGA-D8-A1XG-01	ENSG00000115414	ENSG00000003989	NA	0
TCGA-D8-A1XG-01	ENSG00000265401	ENSG00000003989	NA	0
TCGA-D8-A1Y1-01	ENSG00000113140	ENSG00000003989	NA	0
TCGA-D8-A27E-01	ENSG00000111341	ENSG00000003989	NA	0
TCGA-D8-A27T-01	ENSG00000108821	ENSG00000003989	NA	0
TCGA-D8-A27V-01	ENSG00000084754	ENSG00000003989	NA	0
TCGA-E9-A1N3-01	ENSG00000075624	ENSG00000003989	NA	0
TCGA-E9-A1N3-01	ENSG00000142192	ENSG00000003989	NA	0
TCGA-E9-A1N4-01	ENSG00000100985	ENSG00000003989	NA	0
TCGA-E9-A1NA-01	ENSG00000115414	ENSG00000003989	NA	0
TCGA-E9-A1NA-01	ENSG00000145901	ENSG00000003989	NA	0
TCGA-E9-A1NA-01	ENSG00000164692	ENSG00000003989	NA	0
TCGA-E9-A1NA-01	ENSG00000176788	ENSG00000003989	NA	0
TCGA-E9-A1NE-01	ENSG00000124198	ENSG00000003989	NA	0
TCGA-E9-A1NH-01	ENSG00000128641	ENSG00000003989	NA	0
TCGA-E9-A1R0-01	ENSG00000136240	ENSG00000003989	NA	0
TCGA-E9-A1R6-01	ENSG00000111341	ENSG00000003989	NA	0
TCGA-E9-A1R6-01	ENSG00000158863	ENSG00000003989	NA	0
TCGA-E9-A1RA-01	ENSG00000101935	ENSG00000003989	NA	0
TCGA-E9-A1RD-01	ENSG00000110484	ENSG00000003989	NA	0
TCGA-E9-A1RD-01	ENSG00000117984	ENSG00000003989	NA	0
TCGA-E9-A249-01	ENSG00000157637	ENSG00000003989	NA	0
TCGA-E9-A5UO-01	ENSG00000187720	ENSG00000003989	NA	0
TCGA-EW-A1IW-01	ENSG00000115461	ENSG00000003989	NA	0
TCGA-EW-A1OX-01	ENSG00000075624	ENSG00000003989	NA	0
TCGA-EW-A1OX-01	ENSG00000100345	ENSG00000003989	NA	0
TCGA-EW-A1OX-01	ENSG00000108654	ENSG00000003989	NA	0
TCGA-EW-A1OX-01	ENSG00000153002	ENSG00000003989	NA	0
TCGA-EW-A1OX-01	ENSG00000157734	ENSG00000003989	NA	0
TCGA-EW-A1OX-01	ENSG00000205542	ENSG00000003989	NA	0
TCGA-EW-A1P5-01	ENSG00000128973	ENSG00000003989	NA	0
TCGA-GM-A2DM-01	ENSG00000115414	ENSG00000003989	NA	0
TCGA-GM-A2DM-01	ENSG00000137801	ENSG00000003989	NA	0
TCGA-AN-A0FT-01	ENSG00000141736	ENSG00000004059	NA	0
TCGA-B6-A0RT-01	ENSG00000211592	ENSG00000004059	NA	0
TCGA-C8-A12Z-01	ENSG00000131771	ENSG00000004059	NA	0
TCGA-E2-A15D-01	ENSG00000166819	ENSG00000004059	NA	0
TCGA-E2-A15S-01	ENSG00000196428	ENSG00000004059	NA	0
TCGA-GM-A2DM-01	ENSG00000153002	ENSG00000004059	NA	0
TCGA-B6-A0IM-01	ENSG00000168542	ENSG00000004139	NA	0
TCGA-BH-A0C0-01	ENSG00000204120	ENSG00000004139	NA	0
TCGA-D8-A1JA-01	ENSG00000168542	ENSG00000004139	NA	0
TCGA-A2-A0D1-01	ENSG00000265666	ENSG00000004142	NA	0
TCGA-A7-A13F-01	ENSG00000111640	ENSG00000004142	NA	0
TCGA-AC-A5XU-01	ENSG00000082781	ENSG00000004142	NA	0
TCGA-AN-A041-01	ENSG00000153002	ENSG00000004142	NA	0
TCGA-AN-A0G0-01	ENSG00000111640	ENSG00000004142	NA	0
TCGA-AN-A0G0-01	ENSG00000116260	ENSG00000004142	NA	0
TCGA-D8-A1XJ-01	ENSG00000149925	ENSG00000004142	NA	0
TCGA-E2-A107-01	ENSG00000187514	ENSG00000004142	NA	0
TCGA-A2-A0D4-01	ENSG00000104529	ENSG00000004399	NA	0
TCGA-A2-A0EW-01	ENSG00000164692	ENSG00000004399	NA	0
TCGA-A2-A3Y0-01	ENSG00000162298	ENSG00000004399	NA	0
TCGA-A7-A2KD-01	ENSG00000163359	ENSG00000004399	NA	0
TCGA-A8-A09G-01	ENSG00000117983	ENSG00000004399	NA	0
TCGA-A8-A09G-01	ENSG00000275023	ENSG00000004399	NA	0
TCGA-A8-A09K-01	ENSG00000139644	ENSG00000004399	NA	0
TCGA-AC-A23H-01	ENSG00000164692	ENSG00000004399	NA	0
TCGA-AN-A03X-01	ENSG00000168542	ENSG00000004399	NA	0
TCGA-AN-A0FZ-01	ENSG00000189058	ENSG00000004399	NA	0
TCGA-AO-A03L-01	ENSG00000142156	ENSG00000004399	NA	0
TCGA-AO-A0J5-01	ENSG00000100219	ENSG00000004399	NA	0
TCGA-AR-A254-01	ENSG00000164692	ENSG00000004399	NA	0
TCGA-AR-A2LK-01	ENSG00000111341	ENSG00000004399	NA	0
TCGA-B6-A1KI-01	ENSG00000124935	ENSG00000004399	NA	0
TCGA-BH-A0W3-01	ENSG00000141424	ENSG00000004399	NA	0
TCGA-BH-A1F8-01	ENSG00000205189	ENSG00000004399	NA	0
TCGA-D8-A1JH-01	ENSG00000197102	ENSG00000004399	NA	0
TCGA-D8-A1XU-01	ENSG00000153002	ENSG00000004399	NA	0
TCGA-E2-A15R-01	ENSG00000100219	ENSG00000004399	NA	0
TCGA-E2-A1LE-01	ENSG00000141736	ENSG00000004399	NA	0
TCGA-E9-A1RH-01	ENSG00000189058	ENSG00000004399	NA	0
TCGA-E9-A22B-01	ENSG00000153002	ENSG00000004399	NA	0
TCGA-EW-A2FR-01	ENSG00000113140	ENSG00000004399	NA	0
TCGA-XX-A89A-01	ENSG00000012223	ENSG00000004399	NA	0
TCGA-A2-A0CM-01	ENSG00000140264	ENSG00000004455	NA	0
TCGA-AN-A03Y-01	ENSG00000180921	ENSG00000004455	NA	0
TCGA-AN-A0FS-01	ENSG00000197386	ENSG00000004455	NA	0
TCGA-AR-A5QN-01	ENSG00000138821	ENSG00000004455	NA	0
TCGA-B6-A0IJ-01	ENSG00000106397	ENSG00000004455	NA	0
TCGA-C8-A26W-01	ENSG00000119231	ENSG00000004455	NA	0
TCGA-E9-A1QZ-01	ENSG00000130508	ENSG00000004455	NA	0
TCGA-LL-A50Y-01	ENSG00000135842	ENSG00000004455	NA	0
TCGA-A8-A06Q-01	ENSG00000114850	ENSG00000004468	NA	1
TCGA-BH-A1FL-01	ENSG00000114850	ENSG00000004468	NA	1
TCGA-A1-A0SN-01	ENSG00000163297	ENSG00000004478	NA	0
TCGA-A1-A0SN-01	ENSG00000184009	ENSG00000004478	NA	0
TCGA-A2-A0CU-01	ENSG00000178209	ENSG00000004478	NA	0
TCGA-A2-A0T5-01	ENSG00000115524	ENSG00000004478	NA	0
TCGA-A2-A1G1-01	ENSG00000164692	ENSG00000004478	NA	0
TCGA-A2-A3Y0-01	ENSG00000087086	ENSG00000004478	NA	0
TCGA-A2-A4S0-01	ENSG00000133636	ENSG00000004478	NA	0
TCGA-A8-A06Z-01	ENSG00000102316	ENSG00000004478	NA	0
TCGA-A8-A06Z-01	ENSG00000127022	ENSG00000004478	NA	0
TCGA-A8-A07C-01	ENSG00000084234	ENSG00000004478	NA	0
TCGA-A8-A07L-01	ENSG00000143569	ENSG00000004478	NA	0
TCGA-A8-A08O-01	ENSG00000131018	ENSG00000004478	NA	0
TCGA-A8-A08O-01	ENSG00000168542	ENSG00000004478	NA	0
TCGA-A8-A08O-01	ENSG00000187498	ENSG00000004478	NA	0
TCGA-A8-A09B-01	ENSG00000146463	ENSG00000004478	NA	0
TCGA-A8-A09I-01	ENSG00000075624	ENSG00000004478	NA	0
TCGA-A8-A09I-01	ENSG00000115053	ENSG00000004478	NA	0
TCGA-A8-A09N-01	ENSG00000127022	ENSG00000004478	NA	0
TCGA-A8-A09Q-01	ENSG00000183283	ENSG00000004478	NA	0
TCGA-A8-A09R-01	ENSG00000108821	ENSG00000004478	NA	0
TCGA-AC-A23E-01	ENSG00000070831	ENSG00000004478	NA	0
TCGA-AC-A23E-01	ENSG00000108821	ENSG00000004478	NA	0
TCGA-AC-A3EH-01	ENSG00000259040	ENSG00000004478	NA	0
TCGA-AC-A5XU-01	ENSG00000130522	ENSG00000004478	NA	0
TCGA-AN-A04C-01	ENSG00000126003	ENSG00000004478	NA	0
TCGA-AN-A0AK-01	ENSG00000156508	ENSG00000004478	NA	0
TCGA-AN-A0AM-01	ENSG00000115414	ENSG00000004478	NA	0
TCGA-AN-A0G0-01	ENSG00000233927	ENSG00000004478	NA	0
TCGA-AO-A0JG-01	ENSG00000113140	ENSG00000004478	NA	0
TCGA-AO-A0JG-01	ENSG00000156508	ENSG00000004478	NA	0
TCGA-AO-A12B-01	ENSG00000243406	ENSG00000004478	NA	0
TCGA-AQ-A04J-01	ENSG00000187498	ENSG00000004478	NA	0
TCGA-AQ-A0Y5-01	ENSG00000141736	ENSG00000004478	NA	0
TCGA-AR-A0TP-01	ENSG00000100345	ENSG00000004478	NA	0
TCGA-AR-A24R-01	ENSG00000168542	ENSG00000004478	NA	0
TCGA-AR-A250-01	ENSG00000108821	ENSG00000004478	NA	0
TCGA-AR-A2LL-01	ENSG00000250644	ENSG00000004478	NA	0
TCGA-AR-A5QM-01	ENSG00000266094	ENSG00000004478	NA	0
TCGA-B6-A0I8-01	ENSG00000170421	ENSG00000004478	NA	0
TCGA-B6-A0IM-01	ENSG00000156508	ENSG00000004478	NA	0
TCGA-BH-A0B1-01	ENSG00000111341	ENSG00000004478	NA	0
TCGA-BH-A0GY-01	ENSG00000186432	ENSG00000004478	NA	0
TCGA-BH-A0HO-01	ENSG00000141424	ENSG00000004478	NA	0
TCGA-BH-A0HO-01	ENSG00000153002	ENSG00000004478	NA	0
TCGA-BH-A0HW-01	ENSG00000104341	ENSG00000004478	NA	0
TCGA-BH-A1EX-01	ENSG00000135862	ENSG00000004478	NA	0
TCGA-BH-A1EY-01	ENSG00000108821	ENSG00000004478	NA	0
TCGA-BH-A1F8-01	ENSG00000088280	ENSG00000004478	NA	0
TCGA-BH-A1FG-01	ENSG00000108821	ENSG00000004478	NA	0
TCGA-BH-A1FM-01	ENSG00000164692	ENSG00000004478	NA	0
TCGA-C8-A12U-01	ENSG00000129084	ENSG00000004478	NA	0
TCGA-C8-A12W-01	ENSG00000133112	ENSG00000004478	NA	0
TCGA-C8-A132-01	ENSG00000108821	ENSG00000004478	NA	0
TCGA-C8-A1HO-01	ENSG00000127022	ENSG00000004478	NA	0
TCGA-C8-A26Z-01	ENSG00000164692	ENSG00000004478	NA	0
TCGA-C8-A26Z-01	ENSG00000170421	ENSG00000004478	NA	0
TCGA-C8-A273-01	ENSG00000108821	ENSG00000004478	NA	0
TCGA-D8-A1J9-01	ENSG00000141736	ENSG00000004478	NA	0
TCGA-D8-A1JE-01	ENSG00000164692	ENSG00000004478	NA	0
TCGA-D8-A1JI-01	ENSG00000147255	ENSG00000004478	NA	0
TCGA-D8-A1JS-01	ENSG00000173917	ENSG00000004478	NA	0
TCGA-D8-A1X7-01	ENSG00000143369	ENSG00000004478	NA	0
TCGA-D8-A1XC-01	ENSG00000152767	ENSG00000004478	NA	0
TCGA-D8-A1XF-01	ENSG00000110092	ENSG00000004478	NA	0
TCGA-D8-A1XF-01	ENSG00000153002	ENSG00000004478	NA	0
TCGA-D8-A1XU-01	ENSG00000111341	ENSG00000004478	NA	0
TCGA-D8-A1XU-01	ENSG00000115414	ENSG00000004478	NA	0
TCGA-D8-A1XZ-01	ENSG00000104447	ENSG00000004478	NA	0
TCGA-D8-A1Y0-01	ENSG00000112851	ENSG00000004478	NA	0
TCGA-D8-A27V-01	ENSG00000164692	ENSG00000004478	NA	0
TCGA-E2-A14V-01	ENSG00000187498	ENSG00000004478	NA	0
TCGA-E2-A15H-01	ENSG00000161016	ENSG00000004478	NA	0
TCGA-E9-A1NA-01	ENSG00000115414	ENSG00000004478	NA	0
TCGA-E9-A1NG-01	ENSG00000108821	ENSG00000004478	NA	0
TCGA-E9-A1R6-01	ENSG00000164692	ENSG00000004478	NA	0
TCGA-E9-A1RE-01	ENSG00000100345	ENSG00000004478	NA	0
TCGA-E9-A1RE-01	ENSG00000164919	ENSG00000004478	NA	0
TCGA-E9-A22H-01	ENSG00000156508	ENSG00000004478	NA	0
TCGA-EW-A1OX-01	ENSG00000133112	ENSG00000004478	NA	0
TCGA-JL-A3YX-01	ENSG00000147862	ENSG00000004478	NA	0
TCGA-LL-A6FQ-01	ENSG00000167996	ENSG00000004478	NA	0
TCGA-LQ-A4E4-01	ENSG00000184640	ENSG00000004478	NA	0
TCGA-A2-A3XS-01	ENSG00000091009	ENSG00000004534	NA	0
TCGA-A2-A3XS-01	ENSG00000223547	ENSG00000004534	NA	1
TCGA-A2-A4S2-01	ENSG00000114978	ENSG00000004534	NA	0
TCGA-A7-A0DB-01	ENSG00000136731	ENSG00000004534	NA	0
TCGA-A7-A3J0-01	ENSG00000100604	ENSG00000004534	NA	0
TCGA-AC-A2FB-01	ENSG00000156508	ENSG00000004534	NA	0
TCGA-AO-A03L-01	ENSG00000156508	ENSG00000004534	NA	0
TCGA-AR-A0TQ-01	ENSG00000211592	ENSG00000004534	NA	0
TCGA-AR-A1AT-01	ENSG00000161203	ENSG00000004534	NA	0
TCGA-AR-A254-01	ENSG00000182831	ENSG00000004534	NA	0
TCGA-AR-A254-01	ENSG00000263244	ENSG00000004534	NA	0
TCGA-B6-A0X0-01	ENSG00000156508	ENSG00000004534	NA	0
TCGA-B6-A0X7-01	ENSG00000128989	ENSG00000004534	NA	0
TCGA-B6-A1KN-01	ENSG00000132463	ENSG00000004534	NA	0
TCGA-BH-A0C1-01	ENSG00000136731	ENSG00000004534	NA	0
TCGA-E2-A1II-01	ENSG00000177600	ENSG00000004534	NA	0
TCGA-E9-A1QZ-01	ENSG00000173402	ENSG00000004534	NA	0
TCGA-E9-A1R3-01	ENSG00000108821	ENSG00000004534	NA	0
TCGA-E9-A2JT-01	ENSG00000134352	ENSG00000004534	NA	0
TCGA-EW-A1J5-01	ENSG00000167996	ENSG00000004534	NA	0
TCGA-EW-A6SA-01	ENSG00000278133	ENSG00000004534	NA	0
TCGA-LL-A440-01	ENSG00000108821	ENSG00000004534	NA	0
TCGA-LL-A441-01	ENSG00000170632	ENSG00000004534	NA	0
TCGA-PL-A8LY-01	ENSG00000143320	ENSG00000004534	NA	0
TCGA-AQ-A0Y5-01	ENSG00000126934	ENSG00000004660	NA	0
TCGA-A2-A0YM-01	ENSG00000082781	ENSG00000004700	NA	0
TCGA-BH-A0E0-01	ENSG00000130940	ENSG00000004700	NA	0
TCGA-D8-A27H-01	ENSG00000166224	ENSG00000004700	NA	0
TCGA-AN-A041-01	ENSG00000153002	ENSG00000004766	NA	0
TCGA-AO-A12E-01	ENSG00000039068	ENSG00000004766	NA	0
TCGA-B6-A2IU-01	ENSG00000106617	ENSG00000004766	NA	0
TCGA-E2-A10E-01	ENSG00000175356	ENSG00000004766	NA	0
TCGA-AR-A0TV-01	ENSG00000091039	ENSG00000004779	NA	0
TCGA-BH-A1FE-01	ENSG00000272398	ENSG00000004779	NA	0
TCGA-E2-A10C-01	ENSG00000049239	ENSG00000004779	NA	0
TCGA-E2-A14N-01	ENSG00000084652	ENSG00000004779	NA	0
TCGA-PL-A8LX-01	ENSG00000077147	ENSG00000004779	NA	0
TCGA-A1-A0SJ-01	ENSG00000068697	ENSG00000004799	NA	0
TCGA-A2-A0T7-01	ENSG00000108821	ENSG00000004799	NA	0
TCGA-A8-A06N-01	ENSG00000152484	ENSG00000004799	NA	0
TCGA-AO-A1KO-01	ENSG00000167531	ENSG00000004799	NA	0
TCGA-BH-A1F0-01	ENSG00000068878	ENSG00000004809	NA	0
TCGA-A2-A0CL-01	ENSG00000106460	ENSG00000004846	NA	0
TCGA-B6-A0I9-01	ENSG00000196712	ENSG00000004846	NA	0
TCGA-A2-A0YI-01	ENSG00000138085	ENSG00000004897	NA	0
TCGA-A2-A0YT-01	ENSG00000092964	ENSG00000004897	NA	0
TCGA-A8-A07J-01	ENSG00000144320	ENSG00000004897	NA	0
TCGA-AR-A2LL-01	ENSG00000156508	ENSG00000004897	NA	0
TCGA-C8-A1HJ-01	ENSG00000182492	ENSG00000004897	NA	0
TCGA-E2-A154-01	ENSG00000100345	ENSG00000004897	NA	0
TCGA-E2-A1B5-01	ENSG00000166710	ENSG00000004897	NA	0
TCGA-E9-A1N3-01	ENSG00000153002	ENSG00000004897	NA	0
TCGA-E9-A1N3-01	ENSG00000263001	ENSG00000004897	NA	0
TCGA-E9-A54Y-01	ENSG00000106211	ENSG00000004897	NA	0
TCGA-BH-A0B7-01	ENSG00000008838	ENSG00000004939	NA	0
TCGA-E2-A1L7-01	ENSG00000135378	ENSG00000004939	NA	0
TCGA-AN-A0FV-01	ENSG00000075624	ENSG00000004961	NA	0
TCGA-A2-A0CK-01	ENSG00000086666	ENSG00000005007	NA	0
TCGA-A7-A2KD-01	ENSG00000108821	ENSG00000005007	NA	0
TCGA-AC-A3QP-01	ENSG00000168461	ENSG00000005007	NA	0
TCGA-AO-A0JG-01	ENSG00000150991	ENSG00000005007	NA	0
TCGA-B6-A0WX-01	ENSG00000163191	ENSG00000005007	NA	0
TCGA-BH-A1FJ-01	ENSG00000125999	ENSG00000005007	NA	0
TCGA-C8-A1HK-01	ENSG00000112852	ENSG00000005007	NA	0
TCGA-D8-A1JM-01	ENSG00000269968	ENSG00000005007	NA	0
TCGA-D8-A1XG-01	ENSG00000153002	ENSG00000005007	NA	0
TCGA-D8-A1XU-01	ENSG00000153002	ENSG00000005007	NA	0
TCGA-D8-A1XY-01	ENSG00000108821	ENSG00000005007	NA	0
TCGA-E2-A14V-01	ENSG00000153029	ENSG00000005007	NA	0
TCGA-E9-A1ND-01	ENSG00000143546	ENSG00000005007	NA	0
TCGA-EW-A1IY-01	ENSG00000108821	ENSG00000005007	NA	0
TCGA-JL-A3YX-01	ENSG00000127663	ENSG00000005007	NA	0
TCGA-LL-A440-01	ENSG00000108821	ENSG00000005007	NA	0
TCGA-A8-A09I-01	ENSG00000104321	ENSG00000005020	NA	0
TCGA-AC-A23C-01	ENSG00000135392	ENSG00000005020	NA	0
TCGA-BH-A1F2-01	ENSG00000152795	ENSG00000005020	NA	0
TCGA-A1-A0SB-01	ENSG00000183020	ENSG00000005022	NA	0
TCGA-A2-A0T0-01	ENSG00000108821	ENSG00000005022	NA	0
TCGA-A8-A092-01	ENSG00000147724	ENSG00000005022	NA	0
TCGA-A8-A09I-01	ENSG00000139644	ENSG00000005022	NA	0
TCGA-AC-A23H-01	ENSG00000115414	ENSG00000005022	NA	0
TCGA-AO-A0J2-01	ENSG00000111640	ENSG00000005022	NA	0
TCGA-AO-A0J4-01	ENSG00000115414	ENSG00000005022	NA	0
TCGA-AO-A124-01	ENSG00000151882	ENSG00000005022	NA	0
TCGA-AR-A1AI-01	ENSG00000167996	ENSG00000005022	NA	0
TCGA-B6-A0I8-01	ENSG00000108821	ENSG00000005022	NA	0
TCGA-BH-A0C1-01	ENSG00000115414	ENSG00000005022	NA	0
TCGA-BH-A18N-01	ENSG00000102738	ENSG00000005022	NA	0
TCGA-C8-A26X-01	ENSG00000211592	ENSG00000005022	NA	0
TCGA-D8-A1JU-01	ENSG00000168542	ENSG00000005022	NA	0
TCGA-D8-A27F-01	ENSG00000166147	ENSG00000005022	NA	0
TCGA-E9-A1RC-01	ENSG00000164692	ENSG00000005022	NA	0
TCGA-EW-A1P4-01	ENSG00000074054	ENSG00000005022	NA	0
TCGA-A2-A0CL-01	ENSG00000188517	ENSG00000005059	NA	0
TCGA-C8-A3M7-01	ENSG00000249242	ENSG00000005059	NA	0
TCGA-D8-A1JM-01	ENSG00000146674	ENSG00000005059	NA	0
TCGA-A8-A07O-01	ENSG00000134333	ENSG00000005100	NA	0
TCGA-AR-A5QN-01	ENSG00000257764	ENSG00000005100	NA	0
TCGA-EW-A1P4-01	ENSG00000214078	ENSG00000005100	NA	0
TCGA-AC-A2QH-01	ENSG00000245532	ENSG00000005102	NA	0
TCGA-A2-A0T1-01	ENSG00000154262	ENSG00000005156	NA	0
TCGA-A2-A3XT-01	ENSG00000269968	ENSG00000005156	NA	0
TCGA-A8-A06O-01	ENSG00000143742	ENSG00000005156	NA	0
TCGA-A8-A08J-01	ENSG00000250751	ENSG00000005156	NA	0
TCGA-A8-A09I-01	ENSG00000134250	ENSG00000005156	NA	0
TCGA-A8-A0A2-01	ENSG00000198856	ENSG00000005156	NA	1
TCGA-AN-A049-01	ENSG00000134250	ENSG00000005156	NA	0
TCGA-AN-A0FN-01	ENSG00000198856	ENSG00000005156	NA	1
TCGA-AN-A0XO-01	ENSG00000156508	ENSG00000005156	NA	1
TCGA-AN-A0XP-01	ENSG00000068120	ENSG00000005156	NA	0
TCGA-AO-A12G-01	ENSG00000198856	ENSG00000005156	NA	1
TCGA-AR-A0TX-01	ENSG00000007202	ENSG00000005156	NA	0
TCGA-B6-A0RN-01	ENSG00000108239	ENSG00000005156	NA	0
TCGA-BH-A202-01	ENSG00000156508	ENSG00000005156	NA	1
TCGA-C8-A130-01	ENSG00000142687	ENSG00000005156	NA	0
TCGA-D8-A1JG-01	ENSG00000164434	ENSG00000005156	NA	0
TCGA-E2-A106-01	ENSG00000198856	ENSG00000005156	NA	1
TCGA-E2-A572-01	ENSG00000198856	ENSG00000005156	NA	1
TCGA-EW-A1J3-01	ENSG00000164741	ENSG00000005156	NA	0
TCGA-EW-A424-01	ENSG00000127125	ENSG00000005156	NA	0
TCGA-LL-A440-01	ENSG00000198856	ENSG00000005156	NA	1
TCGA-E2-A15T-01	ENSG00000116133	ENSG00000005187	NA	0
TCGA-GM-A5PX-01	ENSG00000260285	ENSG00000005187	NA	0
TCGA-A7-A0DC-01	ENSG00000259286	ENSG00000005194	NA	1
TCGA-E2-A105-01	ENSG00000143882	ENSG00000005206	NA	0
TCGA-E9-A229-01	ENSG00000164692	ENSG00000005206	NA	0
TCGA-A1-A0SN-01	ENSG00000196367	ENSG00000005249	NA	0
TCGA-A2-A0EU-01	ENSG00000183283	ENSG00000005249	NA	0
TCGA-E2-A1BD-01	ENSG00000179889	ENSG00000005249	NA	0
TCGA-E9-A2JS-01	ENSG00000119616	ENSG00000005249	NA	0
TCGA-AR-A24P-01	ENSG00000108821	ENSG00000005302	NA	0
TCGA-BH-A0HK-01	ENSG00000075624	ENSG00000005302	NA	0
TCGA-5L-AAT0-01	ENSG00000124831	ENSG00000005339	NA	0
TCGA-A1-A0SI-01	ENSG00000108821	ENSG00000005339	NA	0
TCGA-A2-A3KD-01	ENSG00000184956	ENSG00000005339	NA	0
TCGA-A7-A26H-01	ENSG00000168542	ENSG00000005339	NA	1
TCGA-A7-A26I-01	ENSG00000162104	ENSG00000005339	NA	0
TCGA-A7-A4SC-01	ENSG00000087460	ENSG00000005339	NA	0
TCGA-A8-A07G-01	ENSG00000168542	ENSG00000005339	NA	1
TCGA-A8-A08I-01	ENSG00000197746	ENSG00000005339	NA	0
TCGA-A8-A093-01	ENSG00000164692	ENSG00000005339	NA	0
TCGA-A8-A096-01	ENSG00000144791	ENSG00000005339	NA	0
TCGA-A8-A09W-01	ENSG00000013588	ENSG00000005339	NA	0
TCGA-AC-A23E-01	ENSG00000156508	ENSG00000005339	NA	0
TCGA-AC-A3BB-01	ENSG00000127526	ENSG00000005339	NA	0
TCGA-AN-A0FS-01	ENSG00000108821	ENSG00000005339	NA	0
TCGA-AN-A0FZ-01	ENSG00000168066	ENSG00000005339	NA	0
TCGA-AN-A0XN-01	ENSG00000107021	ENSG00000005339	NA	0
TCGA-AO-A12C-01	ENSG00000097033	ENSG00000005339	NA	0
TCGA-AQ-A1H3-01	ENSG00000149925	ENSG00000005339	NA	0
TCGA-AR-A1AP-01	ENSG00000117984	ENSG00000005339	NA	0
TCGA-AR-A1AS-01	ENSG00000152558	ENSG00000005339	NA	0
TCGA-B6-A0RN-01	ENSG00000168542	ENSG00000005339	NA	1
TCGA-B6-A0RV-01	ENSG00000127022	ENSG00000005339	NA	0
TCGA-B6-A1KI-01	ENSG00000111341	ENSG00000005339	NA	0
TCGA-B6-A402-01	ENSG00000198561	ENSG00000005339	NA	0
TCGA-BH-A0B5-01	ENSG00000168542	ENSG00000005339	NA	1
TCGA-BH-A18T-01	ENSG00000197111	ENSG00000005339	NA	0
TCGA-BH-A1ET-01	ENSG00000168542	ENSG00000005339	NA	1
TCGA-BH-A1EU-01	ENSG00000168542	ENSG00000005339	NA	1
TCGA-BH-A1F2-01	ENSG00000102158	ENSG00000005339	NA	0
TCGA-BH-A201-01	ENSG00000168542	ENSG00000005339	NA	1
TCGA-D8-A1JU-01	ENSG00000168542	ENSG00000005339	NA	1
TCGA-D8-A1XA-01	ENSG00000149925	ENSG00000005339	NA	0
TCGA-D8-A27I-01	ENSG00000168542	ENSG00000005339	NA	1
TCGA-D8-A27L-01	ENSG00000108821	ENSG00000005339	NA	0
TCGA-D8-A27T-01	ENSG00000168542	ENSG00000005339	NA	1
TCGA-D8-A27V-01	ENSG00000156508	ENSG00000005339	NA	0
TCGA-E2-A15I-01	ENSG00000012223	ENSG00000005339	NA	0
TCGA-E2-A15I-01	ENSG00000143569	ENSG00000005339	NA	0
TCGA-E2-A1IO-01	ENSG00000168542	ENSG00000005339	NA	1
TCGA-E2-A1L9-01	ENSG00000168542	ENSG00000005339	NA	1
TCGA-E9-A22A-01	ENSG00000101335	ENSG00000005339	NA	0
TCGA-E9-A22H-01	ENSG00000140526	ENSG00000005339	NA	0
TCGA-E9-A243-01	ENSG00000168542	ENSG00000005339	NA	1
TCGA-EW-A2FR-01	ENSG00000168542	ENSG00000005339	NA	1
TCGA-GI-A2C8-01	ENSG00000164692	ENSG00000005339	NA	0
TCGA-JL-A3YW-01	ENSG00000108821	ENSG00000005339	NA	0
TCGA-LL-A5YN-01	ENSG00000133112	ENSG00000005339	NA	0
TCGA-A8-A09K-01	ENSG00000167526	ENSG00000005379	NA	0
TCGA-AO-A0JG-01	ENSG00000153002	ENSG00000005436	NA	0
TCGA-BH-A0RX-01	ENSG00000105220	ENSG00000005436	NA	0
TCGA-BH-A1F2-01	ENSG00000115053	ENSG00000005469	NA	0
TCGA-A1-A0SQ-01	ENSG00000153002	ENSG00000005483	NA	0
TCGA-A2-A0EU-01	ENSG00000164692	ENSG00000005483	NA	0
TCGA-A2-A0T6-01	ENSG00000115414	ENSG00000005483	NA	0
TCGA-A2-A1FZ-01	ENSG00000164692	ENSG00000005483	NA	0
TCGA-A2-A3XZ-01	ENSG00000131771	ENSG00000005483	NA	0
TCGA-AO-A12E-01	ENSG00000188493	ENSG00000005483	NA	0
TCGA-BH-A0E9-01	ENSG00000234771	ENSG00000005483	NA	0
TCGA-BH-A1FE-01	ENSG00000164692	ENSG00000005483	NA	0
TCGA-E9-A229-01	ENSG00000164692	ENSG00000005483	NA	0
TCGA-E9-A22A-01	ENSG00000164919	ENSG00000005483	NA	0
TCGA-A1-A0SH-01	ENSG00000108821	ENSG00000005486	NA	0
TCGA-A1-A0SN-01	ENSG00000108821	ENSG00000005486	NA	0
TCGA-A2-A0EU-01	ENSG00000181163	ENSG00000005486	NA	0
TCGA-A8-A06Z-01	ENSG00000116133	ENSG00000005486	NA	0
TCGA-AR-A1AP-01	ENSG00000117984	ENSG00000005486	NA	0
TCGA-B6-A0IG-01	ENSG00000164692	ENSG00000005486	NA	0
TCGA-B6-A0RL-01	ENSG00000076242	ENSG00000005486	NA	0
TCGA-C8-A130-01	ENSG00000105849	ENSG00000005486	NA	0
TCGA-D8-A27E-01	ENSG00000164326	ENSG00000005486	NA	0
TCGA-LL-A440-01	ENSG00000108821	ENSG00000005486	NA	0
TCGA-A2-A0D3-01	ENSG00000138411	ENSG00000005700	NA	0
TCGA-A2-A0EU-01	ENSG00000196917	ENSG00000005700	NA	0
TCGA-A8-A08J-01	ENSG00000075624	ENSG00000005700	NA	0
TCGA-AC-A2FK-01	ENSG00000189058	ENSG00000005700	NA	0
TCGA-AN-A0XO-01	ENSG00000147162	ENSG00000005700	NA	0
TCGA-AO-A12H-01	ENSG00000153002	ENSG00000005700	NA	0
TCGA-AO-A1KO-01	ENSG00000127540	ENSG00000005700	NA	0
TCGA-AR-A1AK-01	ENSG00000135926	ENSG00000005700	NA	0
TCGA-AR-A2LE-01	ENSG00000127022	ENSG00000005700	NA	0
TCGA-B6-A1KI-01	ENSG00000175356	ENSG00000005700	NA	0
TCGA-BH-A0C0-01	ENSG00000196586	ENSG00000005700	NA	0
TCGA-BH-A0GY-01	ENSG00000243317	ENSG00000005700	NA	0
TCGA-BH-A1ET-01	ENSG00000120742	ENSG00000005700	NA	0
TCGA-BH-A1ET-01	ENSG00000122566	ENSG00000005700	NA	0
TCGA-D8-A1J8-01	ENSG00000196262	ENSG00000005700	NA	0
TCGA-D8-A1XV-01	ENSG00000134419	ENSG00000005700	NA	0
TCGA-E2-A1B1-01	ENSG00000141736	ENSG00000005700	NA	0
TCGA-E9-A24A-01	ENSG00000196262	ENSG00000005700	NA	0
TCGA-GM-A2DM-01	ENSG00000114316	ENSG00000005700	NA	0
TCGA-AO-A12C-01	ENSG00000100403	ENSG00000005801	NA	0
TCGA-E2-A1L8-01	ENSG00000181751	ENSG00000005801	NA	0
TCGA-A8-A09N-01	ENSG00000048828	ENSG00000005810	NA	0
TCGA-AR-A1AN-01	ENSG00000158417	ENSG00000005810	NA	0
TCGA-BH-A0B2-01	ENSG00000156976	ENSG00000005810	NA	0
TCGA-C8-A1HE-01	ENSG00000110484	ENSG00000005810	NA	0
TCGA-E2-A14Z-01	ENSG00000156508	ENSG00000005810	NA	1
TCGA-E2-A1B0-01	ENSG00000213585	ENSG00000005810	NA	0
TCGA-E9-A243-01	ENSG00000118849	ENSG00000005810	NA	0
TCGA-EW-A1P0-01	ENSG00000148154	ENSG00000005810	NA	0
TCGA-AO-A1KO-01	ENSG00000135222	ENSG00000005812	NA	0
TCGA-B6-A408-01	ENSG00000205542	ENSG00000005882	NA	0
TCGA-A2-A04W-01	ENSG00000165915	ENSG00000005884	NA	0
TCGA-A2-A0T5-01	ENSG00000084234	ENSG00000005884	NA	0
TCGA-A2-A3XZ-01	ENSG00000172057	ENSG00000005884	NA	0
TCGA-A2-A4RY-01	ENSG00000111341	ENSG00000005884	NA	0
TCGA-AO-A125-01	ENSG00000205981	ENSG00000005884	NA	0
TCGA-AR-A250-01	ENSG00000168542	ENSG00000005884	NA	0
TCGA-AR-A250-01	ENSG00000173821	ENSG00000005884	NA	0
TCGA-AR-A5QQ-01	ENSG00000182718	ENSG00000005884	NA	0
TCGA-BH-A0HL-01	ENSG00000184787	ENSG00000005884	NA	0
TCGA-D8-A1JA-01	ENSG00000123091	ENSG00000005884	NA	0
TCGA-A2-A04X-01	ENSG00000140694	ENSG00000005889	NA	0
TCGA-AN-A0AJ-01	ENSG00000181192	ENSG00000005889	NA	0
TCGA-B6-A0RV-01	ENSG00000166483	ENSG00000005889	NA	0
TCGA-D8-A145-01	ENSG00000139218	ENSG00000005889	NA	0
TCGA-E2-A106-01	ENSG00000163683	ENSG00000005889	NA	0
TCGA-E2-A15I-01	ENSG00000161010	ENSG00000005889	NA	0
TCGA-A1-A0SH-01	ENSG00000111799	ENSG00000005893	NA	0
TCGA-A1-A0SN-01	ENSG00000137815	ENSG00000005893	NA	0
TCGA-A1-A0SP-01	ENSG00000164330	ENSG00000005893	NA	0
TCGA-A2-A0D2-01	ENSG00000164330	ENSG00000005893	NA	0
TCGA-A2-A0EU-01	ENSG00000156508	ENSG00000005893	NA	0
TCGA-A2-A0SX-01	ENSG00000136449	ENSG00000005893	NA	1
TCGA-A2-A0YC-01	ENSG00000151892	ENSG00000005893	NA	0
TCGA-A2-A0YC-01	ENSG00000164330	ENSG00000005893	NA	0
TCGA-A2-A0YE-01	ENSG00000185291	ENSG00000005893	NA	0
TCGA-A2-A0YM-01	ENSG00000185291	ENSG00000005893	NA	0
TCGA-A2-A3XX-01	ENSG00000164330	ENSG00000005893	NA	0
TCGA-A2-A4S0-01	ENSG00000159216	ENSG00000005893	NA	0
TCGA-A2-A4S2-01	ENSG00000168993	ENSG00000005893	NA	0
TCGA-A7-A3IZ-01	ENSG00000086758	ENSG00000005893	NA	0
TCGA-A8-A07C-01	ENSG00000164330	ENSG00000005893	NA	0
TCGA-A8-A09M-01	ENSG00000141580	ENSG00000005893	NA	0
TCGA-A8-A09V-01	ENSG00000108821	ENSG00000005893	NA	1
TCGA-AN-A0FK-01	ENSG00000159140	ENSG00000005893	NA	0
TCGA-AN-A0FL-01	ENSG00000185291	ENSG00000005893	NA	0
TCGA-AN-A0XL-01	ENSG00000115306	ENSG00000005893	NA	0
TCGA-AO-A0JI-01	ENSG00000137509	ENSG00000005893	NA	0
TCGA-AO-A1KO-01	ENSG00000156508	ENSG00000005893	NA	0
TCGA-AR-A1AH-01	ENSG00000156508	ENSG00000005893	NA	0
TCGA-AR-A1AH-01	ENSG00000204104	ENSG00000005893	NA	0
TCGA-AR-A1AN-01	ENSG00000205937	ENSG00000005893	NA	0
TCGA-AR-A2LL-01	ENSG00000109606	ENSG00000005893	NA	0
TCGA-B6-A0IB-01	ENSG00000100605	ENSG00000005893	NA	0
TCGA-B6-A0IJ-01	ENSG00000182492	ENSG00000005893	NA	0
TCGA-B6-A0WX-01	ENSG00000113300	ENSG00000005893	NA	0
TCGA-B6-A1KN-01	ENSG00000103342	ENSG00000005893	NA	0
TCGA-BH-A0B7-01	ENSG00000175215	ENSG00000005893	NA	0
TCGA-BH-A0C1-01	ENSG00000115461	ENSG00000005893	NA	0
TCGA-BH-A0DL-01	ENSG00000164330	ENSG00000005893	NA	0
TCGA-BH-A1EX-01	ENSG00000087274	ENSG00000005893	NA	0
TCGA-BH-A1F8-01	ENSG00000025293	ENSG00000005893	NA	0
TCGA-BH-A1FJ-01	ENSG00000134352	ENSG00000005893	NA	0
TCGA-BH-A5IZ-01	ENSG00000272398	ENSG00000005893	NA	0
TCGA-C8-A12Q-01	ENSG00000002834	ENSG00000005893	NA	0
TCGA-C8-A1HN-01	ENSG00000164330	ENSG00000005893	NA	0
TCGA-C8-A26Z-01	ENSG00000044115	ENSG00000005893	NA	0
TCGA-C8-A27B-01	ENSG00000141380	ENSG00000005893	NA	0
TCGA-D8-A1JE-01	ENSG00000104765	ENSG00000005893	NA	0
TCGA-D8-A1JE-01	ENSG00000153922	ENSG00000005893	NA	0
TCGA-D8-A1JG-01	ENSG00000211592	ENSG00000005893	NA	0
TCGA-D8-A1JK-01	ENSG00000172551	ENSG00000005893	NA	0
TCGA-D8-A1JL-01	ENSG00000176438	ENSG00000005893	NA	0
TCGA-D8-A1JP-01	ENSG00000171094	ENSG00000005893	NA	0
TCGA-D8-A1XA-01	ENSG00000164330	ENSG00000005893	NA	0
TCGA-D8-A1XR-01	ENSG00000156508	ENSG00000005893	NA	0
TCGA-D8-A1XW-01	ENSG00000143252	ENSG00000005893	NA	0
TCGA-D8-A1Y1-01	ENSG00000108821	ENSG00000005893	NA	1
TCGA-D8-A27H-01	ENSG00000147862	ENSG00000005893	NA	0
TCGA-D8-A27I-01	ENSG00000164733	ENSG00000005893	NA	0
TCGA-D8-A27M-01	ENSG00000019582	ENSG00000005893	NA	0
TCGA-D8-A27M-01	ENSG00000157106	ENSG00000005893	NA	0
TCGA-D8-A73X-01	ENSG00000156804	ENSG00000005893	NA	0
TCGA-E2-A108-01	ENSG00000100890	ENSG00000005893	NA	0
TCGA-E2-A108-01	ENSG00000258790	ENSG00000005893	NA	0
TCGA-E2-A14N-01	ENSG00000137154	ENSG00000005893	NA	0
TCGA-E2-A1B1-01	ENSG00000115866	ENSG00000005893	NA	0
TCGA-E2-A1B1-01	ENSG00000136238	ENSG00000005893	NA	0
TCGA-E2-A1IO-01	ENSG00000164330	ENSG00000005893	NA	0
TCGA-E2-A2P5-01	ENSG00000164330	ENSG00000005893	NA	0
TCGA-EW-A1OW-01	ENSG00000182492	ENSG00000005893	NA	0
TCGA-EW-A1P8-01	ENSG00000122786	ENSG00000005893	NA	0
TCGA-EW-A1PC-01	ENSG00000135677	ENSG00000005893	NA	0
TCGA-GI-A2C9-01	ENSG00000164330	ENSG00000005893	NA	0
TCGA-GM-A3XL-01	ENSG00000164330	ENSG00000005893	NA	0
TCGA-OL-A97C-01	ENSG00000091136	ENSG00000005893	NA	0
TCGA-S3-A6ZF-01	ENSG00000205755	ENSG00000005893	NA	0
TCGA-A2-A0YL-01	ENSG00000084090	ENSG00000006007	NA	0
TCGA-A7-A3RF-01	ENSG00000110841	ENSG00000006007	NA	0
TCGA-A8-A07S-01	ENSG00000110917	ENSG00000006007	NA	0
TCGA-AO-A03M-01	ENSG00000117984	ENSG00000006007	NA	0
TCGA-AR-A5QP-01	ENSG00000272398	ENSG00000006007	NA	0
TCGA-BH-A0DO-01	ENSG00000100219	ENSG00000006007	NA	0
TCGA-C8-A26Y-01	ENSG00000073849	ENSG00000006007	NA	0
TCGA-D8-A1JD-01	ENSG00000188643	ENSG00000006007	NA	0
TCGA-D8-A1X6-01	ENSG00000048471	ENSG00000006007	NA	0
TCGA-S3-A6ZG-01	ENSG00000135480	ENSG00000006007	NA	0
TCGA-AC-A2FF-01	ENSG00000204650	ENSG00000006025	NA	0
TCGA-BH-A0HI-01	ENSG00000108821	ENSG00000006042	NA	0
TCGA-BH-A0HI-01	ENSG00000113140	ENSG00000006062	NA	0
TCGA-D8-A1XB-01	ENSG00000108821	ENSG00000006062	NA	0
TCGA-3C-AALI-01	ENSG00000122566	ENSG00000006118	NA	0
TCGA-A2-A0CT-01	ENSG00000115461	ENSG00000006118	NA	0
TCGA-AC-A5EH-01	ENSG00000071127	ENSG00000006118	NA	0
TCGA-AC-A5EH-01	ENSG00000108821	ENSG00000006118	NA	0
TCGA-AN-A041-01	ENSG00000106624	ENSG00000006118	NA	0
TCGA-AN-A041-01	ENSG00000108821	ENSG00000006118	NA	0
TCGA-AN-A04D-01	ENSG00000175029	ENSG00000006118	NA	0
TCGA-AN-A0G0-01	ENSG00000171201	ENSG00000006118	NA	0
TCGA-AO-A03L-01	ENSG00000108821	ENSG00000006118	NA	0
TCGA-AO-A03L-01	ENSG00000137076	ENSG00000006118	NA	0
TCGA-AQ-A0Y5-01	ENSG00000108821	ENSG00000006118	NA	0
TCGA-B6-A0IG-01	ENSG00000141736	ENSG00000006118	NA	0
TCGA-B6-A0RE-01	ENSG00000111640	ENSG00000006118	NA	0
TCGA-D8-A1J9-01	ENSG00000141736	ENSG00000006118	NA	0
TCGA-D8-A1J9-01	ENSG00000149925	ENSG00000006118	NA	0
TCGA-D8-A1JD-01	ENSG00000164692	ENSG00000006118	NA	0
TCGA-D8-A1XY-01	ENSG00000108821	ENSG00000006118	NA	0
TCGA-E9-A1NG-01	ENSG00000117984	ENSG00000006118	NA	0
TCGA-E9-A228-01	ENSG00000085224	ENSG00000006118	NA	0
TCGA-E9-A3QA-01	ENSG00000111640	ENSG00000006118	NA	0
TCGA-E9-A3QA-01	ENSG00000167996	ENSG00000006118	NA	0
TCGA-EW-A1PF-01	ENSG00000108821	ENSG00000006118	NA	0
TCGA-A2-A0ER-01	ENSG00000153002	ENSG00000006125	NA	0
TCGA-A2-A0ET-01	ENSG00000130175	ENSG00000006125	NA	0
TCGA-A2-A0T1-01	ENSG00000142156	ENSG00000006125	NA	0
TCGA-A2-A0T1-01	ENSG00000168542	ENSG00000006125	NA	0
TCGA-A2-A0YC-01	ENSG00000100219	ENSG00000006125	NA	0
TCGA-A2-A25C-01	ENSG00000138496	ENSG00000006125	NA	0
TCGA-A2-A3KD-01	ENSG00000184956	ENSG00000006125	NA	0
TCGA-A2-A3XT-01	ENSG00000076108	ENSG00000006125	NA	0
TCGA-A8-A06T-01	ENSG00000111341	ENSG00000006125	NA	0
TCGA-A8-A08R-01	ENSG00000084090	ENSG00000006125	NA	0
TCGA-A8-A090-01	ENSG00000214087	ENSG00000006125	NA	0
TCGA-A8-A09A-01	ENSG00000101160	ENSG00000006125	NA	0
TCGA-A8-A09I-01	ENSG00000141736	ENSG00000006125	NA	0
TCGA-A8-A09V-01	ENSG00000167658	ENSG00000006125	NA	0
TCGA-A8-A0A2-01	ENSG00000108821	ENSG00000006125	NA	0
TCGA-AC-A23H-01	ENSG00000091136	ENSG00000006125	NA	0
TCGA-AC-A2FM-01	ENSG00000147677	ENSG00000006125	NA	0
TCGA-AN-A0FS-01	ENSG00000152749	ENSG00000006125	NA	0
TCGA-AO-A0JG-01	ENSG00000153002	ENSG00000006125	NA	0
TCGA-AO-A0JM-01	ENSG00000108821	ENSG00000006125	NA	0
TCGA-AO-A124-01	ENSG00000127022	ENSG00000006125	NA	0
TCGA-AO-A124-01	ENSG00000272398	ENSG00000006125	NA	0
TCGA-AO-A1KO-01	ENSG00000135222	ENSG00000006125	NA	0
TCGA-AO-A1KO-01	ENSG00000167531	ENSG00000006125	NA	0
TCGA-AO-A1KO-01	ENSG00000175061	ENSG00000006125	NA	0
TCGA-AQ-A04H-01	ENSG00000091831	ENSG00000006125	NA	0
TCGA-AQ-A54N-01	ENSG00000100353	ENSG00000006125	NA	0
TCGA-AR-A0TQ-01	ENSG00000141367	ENSG00000006125	NA	0
TCGA-AR-A0TQ-01	ENSG00000170421	ENSG00000006125	NA	0
TCGA-AR-A0TX-01	ENSG00000108821	ENSG00000006125	NA	0
TCGA-AR-A0TX-01	ENSG00000115415	ENSG00000006125	NA	0
TCGA-AR-A0TX-01	ENSG00000134759	ENSG00000006125	NA	0
TCGA-AR-A0TX-01	ENSG00000167658	ENSG00000006125	NA	0
TCGA-AR-A0TX-01	ENSG00000211637	ENSG00000006125	NA	0
TCGA-AR-A24P-01	ENSG00000115461	ENSG00000006125	NA	0
TCGA-AR-A24T-01	ENSG00000205542	ENSG00000006125	NA	0
TCGA-AR-A24X-01	ENSG00000105220	ENSG00000006125	NA	0
TCGA-AR-A24Z-01	ENSG00000110917	ENSG00000006125	NA	0
TCGA-AR-A24Z-01	ENSG00000172551	ENSG00000006125	NA	0
TCGA-AR-A251-01	ENSG00000182446	ENSG00000006125	NA	0
TCGA-AR-A2LK-01	ENSG00000133657	ENSG00000006125	NA	0
TCGA-AR-A2LK-01	ENSG00000156508	ENSG00000006125	NA	1
TCGA-AR-A2LK-01	ENSG00000164692	ENSG00000006125	NA	0
TCGA-AR-A2LK-01	ENSG00000164733	ENSG00000006125	NA	0
TCGA-B6-A0I9-01	ENSG00000141736	ENSG00000006125	NA	0
TCGA-B6-A0IC-01	ENSG00000071073	ENSG00000006125	NA	0
TCGA-B6-A0IC-01	ENSG00000127483	ENSG00000006125	NA	0
TCGA-B6-A0IO-01	ENSG00000164733	ENSG00000006125	NA	0
TCGA-B6-A1KC-01	ENSG00000185630	ENSG00000006125	NA	0
TCGA-B6-A1KN-01	ENSG00000079385	ENSG00000006125	NA	0
TCGA-B6-A1KN-01	ENSG00000141736	ENSG00000006125	NA	0
TCGA-BH-A0B2-01	ENSG00000265241	ENSG00000006125	NA	0
TCGA-BH-A0EA-01	ENSG00000166734	ENSG00000006125	NA	0
TCGA-BH-A0HW-01	ENSG00000164919	ENSG00000006125	NA	0
TCGA-BH-A0HY-01	ENSG00000124942	ENSG00000006125	NA	0
TCGA-BH-A18F-01	ENSG00000115020	ENSG00000006125	NA	0
TCGA-BH-A1EX-01	ENSG00000159216	ENSG00000006125	NA	0
TCGA-BH-A1EX-01	ENSG00000172006	ENSG00000006125	NA	0
TCGA-BH-A1F5-01	ENSG00000272335	ENSG00000006125	NA	0
TCGA-BH-A1F8-01	ENSG00000155506	ENSG00000006125	NA	0
TCGA-BH-A1FG-01	ENSG00000111341	ENSG00000006125	NA	0
TCGA-BH-A1FH-01	ENSG00000108821	ENSG00000006125	NA	0
TCGA-BH-A1FR-01	ENSG00000167658	ENSG00000006125	NA	0
TCGA-BH-A202-01	ENSG00000163162	ENSG00000006125	NA	0
TCGA-BH-A42T-01	ENSG00000115461	ENSG00000006125	NA	0
TCGA-C8-A278-01	ENSG00000211592	ENSG00000006125	NA	0
TCGA-D8-A142-01	ENSG00000211592	ENSG00000006125	NA	0
TCGA-D8-A1JC-01	ENSG00000137959	ENSG00000006125	NA	0
TCGA-D8-A1JE-01	ENSG00000140937	ENSG00000006125	NA	0
TCGA-D8-A1X6-01	ENSG00000164692	ENSG00000006125	NA	0
TCGA-D8-A27E-01	ENSG00000156508	ENSG00000006125	NA	1
TCGA-D8-A27W-01	ENSG00000008283	ENSG00000006125	NA	0
TCGA-E2-A14T-01	ENSG00000167995	ENSG00000006125	NA	0
TCGA-E2-A15P-01	ENSG00000108639	ENSG00000006125	NA	0
TCGA-E2-A1B6-01	ENSG00000211592	ENSG00000006125	NA	0
TCGA-E2-A1IO-01	ENSG00000108821	ENSG00000006125	NA	0
TCGA-E2-A1L9-01	ENSG00000108679	ENSG00000006125	NA	0
TCGA-E9-A1NA-01	ENSG00000156508	ENSG00000006125	NA	1
TCGA-E9-A1NF-01	ENSG00000108821	ENSG00000006125	NA	0
TCGA-E9-A1RC-01	ENSG00000134352	ENSG00000006125	NA	0
TCGA-E9-A245-01	ENSG00000153002	ENSG00000006125	NA	0
TCGA-EW-A1J1-01	ENSG00000128000	ENSG00000006125	NA	0
TCGA-EW-A1J3-01	ENSG00000145824	ENSG00000006125	NA	0
TCGA-EW-A1J3-01	ENSG00000149925	ENSG00000006125	NA	0
TCGA-EW-A1PF-01	ENSG00000168542	ENSG00000006125	NA	0
TCGA-EW-A3E8-01	ENSG00000110917	ENSG00000006125	NA	0
TCGA-EW-A3E8-01	ENSG00000231925	ENSG00000006125	NA	0
TCGA-GI-A2C8-01	ENSG00000108821	ENSG00000006125	NA	0
TCGA-GM-A2DM-01	ENSG00000153002	ENSG00000006125	NA	0
TCGA-JL-A3YX-01	ENSG00000105819	ENSG00000006125	NA	0
TCGA-UL-AAZ6-01	ENSG00000278259	ENSG00000006125	NA	0
TCGA-A2-A3XS-01	ENSG00000131174	ENSG00000006194	NA	0
TCGA-LQ-A4E4-01	ENSG00000019144	ENSG00000006194	NA	0
TCGA-A2-A04Q-01	ENSG00000075624	ENSG00000006210	NA	0
TCGA-AO-A1KO-01	ENSG00000167531	ENSG00000006210	NA	0
TCGA-B6-A0RS-01	ENSG00000087086	ENSG00000006210	NA	0
TCGA-E9-A3QA-01	ENSG00000167996	ENSG00000006210	NA	0
TCGA-A7-A4SB-01	ENSG00000226012	ENSG00000006282	NA	0
TCGA-A8-A096-01	ENSG00000127483	ENSG00000006282	NA	0
TCGA-A8-A09M-01	ENSG00000089057	ENSG00000006282	NA	0
TCGA-AN-A041-01	ENSG00000108821	ENSG00000006282	NA	0
TCGA-AO-A0J5-01	ENSG00000108821	ENSG00000006282	NA	0
TCGA-D8-A1JA-01	ENSG00000119402	ENSG00000006282	NA	0
TCGA-AR-A24U-01	ENSG00000170832	ENSG00000006283	NA	0
TCGA-C8-A1HO-01	ENSG00000196712	ENSG00000006283	NA	0
TCGA-A7-A6VV-01	ENSG00000162073	ENSG00000006327	NA	0
TCGA-BH-A1EN-01	ENSG00000105701	ENSG00000006327	NA	0
TCGA-D8-A1X8-01	ENSG00000149925	ENSG00000006327	NA	0
TCGA-AR-A24R-01	ENSG00000185551	ENSG00000006432	NA	0
TCGA-BH-A0HU-01	ENSG00000177225	ENSG00000006432	NA	0
TCGA-D8-A13Z-01	ENSG00000013588	ENSG00000006432	NA	0
TCGA-OL-A5D6-01	ENSG00000085063	ENSG00000006432	NA	0
TCGA-A1-A0SG-01	ENSG00000164692	ENSG00000006451	NA	0
TCGA-A2-A0EN-01	ENSG00000113140	ENSG00000006451	NA	0
TCGA-AC-A23C-01	ENSG00000010278	ENSG00000006451	NA	0
TCGA-B6-A0RT-01	ENSG00000211592	ENSG00000006451	NA	0
TCGA-E9-A295-01	ENSG00000186340	ENSG00000006451	NA	0
TCGA-EW-A1P7-01	ENSG00000038427	ENSG00000006451	NA	0
TCGA-A7-A4SD-01	ENSG00000001630	ENSG00000006453	NA	0
TCGA-A7-A6VW-01	ENSG00000231925	ENSG00000006453	NA	0
TCGA-A8-A09N-01	ENSG00000108821	ENSG00000006453	NA	0
TCGA-BH-A0AV-01	ENSG00000111640	ENSG00000006453	NA	0
TCGA-BH-A208-01	ENSG00000168542	ENSG00000006453	NA	0
TCGA-E9-A2JS-01	ENSG00000266028	ENSG00000006453	NA	0
TCGA-A8-A08L-01	ENSG00000065526	ENSG00000006459	NA	0
TCGA-A8-A092-01	ENSG00000108821	ENSG00000006459	NA	0
TCGA-AR-A24L-01	ENSG00000037637	ENSG00000006459	NA	0
TCGA-AN-A0XN-01	ENSG00000060718	ENSG00000006530	NA	0
TCGA-AR-A1AH-01	ENSG00000134318	ENSG00000006530	NA	0
TCGA-A7-A26J-01	ENSG00000124935	ENSG00000006534	NA	0
TCGA-AR-A0U4-01	ENSG00000108821	ENSG00000006534	NA	0
TCGA-AR-A24K-01	ENSG00000114450	ENSG00000006534	NA	0
TCGA-AR-A256-01	ENSG00000114450	ENSG00000006534	NA	0
TCGA-BH-A0DL-01	ENSG00000114450	ENSG00000006534	NA	0
TCGA-BH-A1EW-01	ENSG00000114450	ENSG00000006534	NA	0
TCGA-E9-A54Y-01	ENSG00000238045	ENSG00000006534	NA	0
TCGA-A2-A0D0-01	ENSG00000175581	ENSG00000006555	NA	0
TCGA-A8-A09Z-01	ENSG00000124782	ENSG00000006576	NA	0
TCGA-AR-A0U4-01	ENSG00000138069	ENSG00000006576	NA	0
TCGA-BH-A0HX-01	ENSG00000177469	ENSG00000006576	NA	0
TCGA-C8-A137-01	ENSG00000272398	ENSG00000006576	NA	0
TCGA-E2-A1LL-01	ENSG00000127947	ENSG00000006576	NA	0
TCGA-A8-A07U-01	ENSG00000251000	ENSG00000006625	NA	0
TCGA-A8-A09I-01	ENSG00000115414	ENSG00000006625	NA	0
TCGA-B6-A409-01	ENSG00000080845	ENSG00000006625	NA	0
TCGA-D8-A1XV-01	ENSG00000161634	ENSG00000006625	NA	0
TCGA-D8-A27L-01	ENSG00000115414	ENSG00000006625	NA	0
TCGA-E2-A14X-01	ENSG00000251000	ENSG00000006625	NA	0
TCGA-A2-A0CR-01	ENSG00000135842	ENSG00000006652	NA	0
TCGA-AC-A62X-01	ENSG00000178695	ENSG00000006695	NA	0
TCGA-A7-A0DA-01	ENSG00000151348	ENSG00000006712	NA	0
TCGA-A7-A3J0-01	ENSG00000100604	ENSG00000006712	NA	0
TCGA-A8-A07R-01	ENSG00000101972	ENSG00000006712	NA	0
TCGA-B6-A0RL-01	ENSG00000110092	ENSG00000006712	NA	0
TCGA-BH-A0GZ-01	ENSG00000108821	ENSG00000006712	NA	0
TCGA-D8-A1JM-01	ENSG00000111640	ENSG00000006712	NA	0
TCGA-LL-A9Q3-01	ENSG00000115053	ENSG00000006712	NA	0
TCGA-A2-A04Q-01	ENSG00000007968	ENSG00000006715	NA	0
TCGA-A8-A06Z-01	ENSG00000242539	ENSG00000006715	NA	0
TCGA-A8-A09R-01	ENSG00000115414	ENSG00000006715	NA	0
TCGA-AN-A0FS-01	ENSG00000089022	ENSG00000006715	NA	0
TCGA-AN-A0XN-01	ENSG00000115414	ENSG00000006715	NA	0
TCGA-AO-A0JD-01	ENSG00000198865	ENSG00000006715	NA	0
TCGA-AR-A1AL-01	ENSG00000144381	ENSG00000006715	NA	0
TCGA-BH-A0AV-01	ENSG00000277159	ENSG00000006715	NA	0
TCGA-BH-A0DS-01	ENSG00000064666	ENSG00000006715	NA	0
TCGA-BH-A18K-01	ENSG00000089022	ENSG00000006715	NA	0
TCGA-BH-A1F8-01	ENSG00000135956	ENSG00000006715	NA	0
TCGA-BH-A202-01	ENSG00000115414	ENSG00000006715	NA	0
TCGA-E2-A105-01	ENSG00000263001	ENSG00000006715	NA	0
TCGA-E9-A1NC-01	ENSG00000223799	ENSG00000006715	NA	0
TCGA-HN-A2NL-01	ENSG00000254635	ENSG00000006715	NA	1
TCGA-OL-A5RX-01	ENSG00000263001	ENSG00000006715	NA	0
TCGA-A2-A0CY-01	ENSG00000115461	ENSG00000006744	NA	0
TCGA-AC-A6IX-06	ENSG00000168255	ENSG00000006744	NA	0
TCGA-AO-A0J5-01	ENSG00000108821	ENSG00000006744	NA	0
TCGA-AO-A0J8-01	ENSG00000115461	ENSG00000006744	NA	0
TCGA-AO-A1KO-01	ENSG00000135222	ENSG00000006744	NA	0
TCGA-BH-A0GZ-01	ENSG00000167995	ENSG00000006744	NA	0
TCGA-D8-A142-01	ENSG00000184009	ENSG00000006744	NA	0
TCGA-E2-A576-01	ENSG00000168255	ENSG00000006744	NA	0
TCGA-LD-A7W6-01	ENSG00000168255	ENSG00000006744	NA	0
TCGA-A8-A07F-01	ENSG00000111799	ENSG00000006747	NA	0
TCGA-A8-A07F-01	ENSG00000171310	ENSG00000006747	NA	0
TCGA-AN-A0FZ-01	ENSG00000005020	ENSG00000006747	NA	0
TCGA-AO-A0J4-01	ENSG00000100345	ENSG00000006747	NA	0
TCGA-B6-A0IM-01	ENSG00000164692	ENSG00000006747	NA	0
TCGA-B6-A0IO-01	ENSG00000188986	ENSG00000006747	NA	0
TCGA-D8-A1Y1-01	ENSG00000173801	ENSG00000006747	NA	0
TCGA-EW-A1IY-01	ENSG00000121898	ENSG00000006747	NA	0
TCGA-EW-A3E8-01	ENSG00000163683	ENSG00000006747	NA	0
TCGA-EW-A6SC-01	ENSG00000184787	ENSG00000006747	NA	0
TCGA-A1-A0SN-01	ENSG00000197498	ENSG00000006756	NA	1
TCGA-A2-A0T0-01	ENSG00000115414	ENSG00000006756	NA	0
TCGA-A2-A1FW-01	ENSG00000197498	ENSG00000006756	NA	1
TCGA-A2-A1G4-01	ENSG00000197498	ENSG00000006756	NA	1
TCGA-A2-A4S0-01	ENSG00000197498	ENSG00000006756	NA	1
TCGA-A8-A06U-01	ENSG00000197498	ENSG00000006756	NA	1
TCGA-A8-A06Z-01	ENSG00000174437	ENSG00000006756	NA	0
TCGA-A8-A07S-01	ENSG00000184743	ENSG00000006756	NA	0
TCGA-A8-A08I-01	ENSG00000124126	ENSG00000006756	NA	0
TCGA-A8-A08J-01	ENSG00000153064	ENSG00000006756	NA	0
TCGA-A8-A093-01	ENSG00000108821	ENSG00000006756	NA	0
TCGA-A8-A09I-01	ENSG00000205542	ENSG00000006756	NA	0
TCGA-AC-A23C-01	ENSG00000197498	ENSG00000006756	NA	1
TCGA-AC-A2FB-01	ENSG00000259462	ENSG00000006756	NA	0
TCGA-AC-A2QI-01	ENSG00000153187	ENSG00000006756	NA	0
TCGA-AN-A0AM-01	ENSG00000128159	ENSG00000006756	NA	0
TCGA-AN-A0AM-01	ENSG00000134333	ENSG00000006756	NA	0
TCGA-AN-A0AM-01	ENSG00000168542	ENSG00000006756	NA	0
TCGA-AN-A0AM-01	ENSG00000197498	ENSG00000006756	NA	1
TCGA-AN-A0AM-01	ENSG00000205755	ENSG00000006756	NA	0
TCGA-AN-A0FK-01	ENSG00000113282	ENSG00000006756	NA	0
TCGA-AN-A0FK-01	ENSG00000197498	ENSG00000006756	NA	1
TCGA-AO-A0J5-01	ENSG00000113140	ENSG00000006756	NA	0
TCGA-AO-A12D-01	ENSG00000075624	ENSG00000006756	NA	0
TCGA-AQ-A04J-01	ENSG00000197498	ENSG00000006756	NA	1
TCGA-AQ-A7U7-01	ENSG00000197498	ENSG00000006756	NA	1
TCGA-AQ-A7U7-01	ENSG00000259462	ENSG00000006756	NA	0
TCGA-AR-A24W-01	ENSG00000197498	ENSG00000006756	NA	1
TCGA-B6-A0I8-01	ENSG00000108821	ENSG00000006756	NA	0
TCGA-B6-A0WS-01	ENSG00000197498	ENSG00000006756	NA	1
TCGA-B6-A401-01	ENSG00000197498	ENSG00000006756	NA	1
TCGA-BH-A0BM-01	ENSG00000108107	ENSG00000006756	NA	0
TCGA-BH-A0DO-01	ENSG00000197498	ENSG00000006756	NA	1
TCGA-BH-A0DT-01	ENSG00000259462	ENSG00000006756	NA	0
TCGA-BH-A0H9-01	ENSG00000197498	ENSG00000006756	NA	1
TCGA-BH-A0HP-01	ENSG00000124766	ENSG00000006756	NA	0
TCGA-BH-A0HQ-01	ENSG00000197498	ENSG00000006756	NA	1
TCGA-BH-A0HU-01	ENSG00000197498	ENSG00000006756	NA	1
TCGA-BH-A0HW-01	ENSG00000197498	ENSG00000006756	NA	1
TCGA-BH-A18N-01	ENSG00000197498	ENSG00000006756	NA	1
TCGA-BH-A1EO-01	ENSG00000168542	ENSG00000006756	NA	0
TCGA-BH-A1EX-01	ENSG00000077254	ENSG00000006756	NA	0
TCGA-BH-A1FH-01	ENSG00000164692	ENSG00000006756	NA	0
TCGA-BH-A202-01	ENSG00000248550	ENSG00000006756	NA	0
TCGA-BH-A6R8-01	ENSG00000171094	ENSG00000006756	NA	0
TCGA-C8-A1HN-01	ENSG00000100883	ENSG00000006756	NA	0
TCGA-C8-A8HR-01	ENSG00000197498	ENSG00000006756	NA	1
TCGA-D8-A141-01	ENSG00000108821	ENSG00000006756	NA	0
TCGA-D8-A146-01	ENSG00000168542	ENSG00000006756	NA	0
TCGA-D8-A1JF-01	ENSG00000168542	ENSG00000006756	NA	0
TCGA-D8-A1JH-01	ENSG00000152767	ENSG00000006756	NA	0
TCGA-D8-A1JT-01	ENSG00000197498	ENSG00000006756	NA	1
TCGA-D8-A1XB-01	ENSG00000111642	ENSG00000006756	NA	0
TCGA-D8-A1XJ-01	ENSG00000197498	ENSG00000006756	NA	1
TCGA-D8-A1XW-01	ENSG00000197498	ENSG00000006756	NA	1
TCGA-E2-A14R-01	ENSG00000197498	ENSG00000006756	NA	1
TCGA-E2-A156-01	ENSG00000197498	ENSG00000006756	NA	1
TCGA-E2-A15J-01	ENSG00000197498	ENSG00000006756	NA	1
TCGA-E2-A15L-01	ENSG00000197498	ENSG00000006756	NA	1
TCGA-E2-A1BC-01	ENSG00000197498	ENSG00000006756	NA	1
TCGA-E2-A1LK-01	ENSG00000075624	ENSG00000006756	NA	0
TCGA-E9-A1N4-01	ENSG00000197498	ENSG00000006756	NA	1
TCGA-E9-A228-01	ENSG00000197498	ENSG00000006756	NA	1
TCGA-E9-A5UO-01	ENSG00000130312	ENSG00000006756	NA	0
TCGA-EW-A1PF-01	ENSG00000153002	ENSG00000006756	NA	0
TCGA-GM-A3XG-01	ENSG00000197498	ENSG00000006756	NA	1
TCGA-LL-A440-01	ENSG00000108821	ENSG00000006756	NA	0
TCGA-OL-A5RU-01	ENSG00000279605	ENSG00000006756	NA	0
TCGA-OL-A5RV-01	ENSG00000259462	ENSG00000006756	NA	0
TCGA-OL-A66J-01	ENSG00000171094	ENSG00000006756	NA	0
TCGA-S3-A6ZG-01	ENSG00000197498	ENSG00000006756	NA	1
TCGA-S3-AA14-01	ENSG00000197498	ENSG00000006756	NA	1
TCGA-Z7-A8R6-01	ENSG00000187741	ENSG00000006756	NA	0
TCGA-AO-A126-01	ENSG00000219200	ENSG00000006757	NA	0
TCGA-A1-A0SD-01	ENSG00000136731	ENSG00000006831	NA	0
TCGA-A1-A0SE-01	ENSG00000183576	ENSG00000006831	NA	0
TCGA-A2-A04R-01	ENSG00000153002	ENSG00000006831	NA	0
TCGA-A2-A0CQ-01	ENSG00000075624	ENSG00000006831	NA	0
TCGA-A2-A0CV-01	ENSG00000140545	ENSG00000006831	NA	0
TCGA-A2-A0EU-01	ENSG00000118564	ENSG00000006831	NA	0
TCGA-A2-A0T1-01	ENSG00000196542	ENSG00000006831	NA	0
TCGA-A7-A26J-01	ENSG00000154099	ENSG00000006831	NA	1
TCGA-A7-A2KD-01	ENSG00000141736	ENSG00000006831	NA	0
TCGA-A7-A2KD-01	ENSG00000154099	ENSG00000006831	NA	1
TCGA-A7-A3J1-01	ENSG00000167978	ENSG00000006831	NA	0
TCGA-A8-A06Y-01	ENSG00000103671	ENSG00000006831	NA	0
TCGA-A8-A06Y-01	ENSG00000115461	ENSG00000006831	NA	0
TCGA-A8-A06Y-01	ENSG00000187555	ENSG00000006831	NA	0
TCGA-A8-A06Z-01	ENSG00000188959	ENSG00000006831	NA	0
TCGA-A8-A06Z-01	ENSG00000227617	ENSG00000006831	NA	0
TCGA-A8-A092-01	ENSG00000099194	ENSG00000006831	NA	0
TCGA-A8-A097-01	ENSG00000131100	ENSG00000006831	NA	0
TCGA-A8-A097-01	ENSG00000141736	ENSG00000006831	NA	0
TCGA-A8-A09M-01	ENSG00000075624	ENSG00000006831	NA	0
TCGA-A8-A09M-01	ENSG00000204650	ENSG00000006831	NA	0
TCGA-A8-A09R-01	ENSG00000197405	ENSG00000006831	NA	0
TCGA-AN-A049-01	ENSG00000075624	ENSG00000006831	NA	0
TCGA-AN-A049-01	ENSG00000154099	ENSG00000006831	NA	1
TCGA-AN-A0AR-01	ENSG00000115946	ENSG00000006831	NA	0
TCGA-AN-A0FK-01	ENSG00000160862	ENSG00000006831	NA	0
TCGA-AN-A0XO-01	ENSG00000075624	ENSG00000006831	NA	0
TCGA-AN-A0XR-01	ENSG00000154099	ENSG00000006831	NA	1
TCGA-AO-A0J7-01	ENSG00000117395	ENSG00000006831	NA	0
TCGA-AO-A0J7-01	ENSG00000141027	ENSG00000006831	NA	0
TCGA-AO-A0J7-01	ENSG00000173295	ENSG00000006831	NA	0
TCGA-AO-A0JG-01	ENSG00000100219	ENSG00000006831	NA	0
TCGA-AR-A24N-01	ENSG00000154099	ENSG00000006831	NA	1
TCGA-AR-A251-01	ENSG00000087460	ENSG00000006831	NA	0
TCGA-AR-A2LK-01	ENSG00000154099	ENSG00000006831	NA	1
TCGA-AR-A5QN-01	ENSG00000181090	ENSG00000006831	NA	0
TCGA-AR-A5QP-01	ENSG00000159592	ENSG00000006831	NA	0
TCGA-B6-A0I8-01	ENSG00000108821	ENSG00000006831	NA	0
TCGA-B6-A0I8-01	ENSG00000154099	ENSG00000006831	NA	1
TCGA-B6-A0IN-01	ENSG00000019582	ENSG00000006831	NA	0
TCGA-B6-A0WV-01	ENSG00000039068	ENSG00000006831	NA	0
TCGA-B6-A0WW-01	ENSG00000154099	ENSG00000006831	NA	1
TCGA-B6-A0WW-01	ENSG00000204580	ENSG00000006831	NA	0
TCGA-BH-A0B1-01	ENSG00000120992	ENSG00000006831	NA	0
TCGA-BH-A0B8-01	ENSG00000154099	ENSG00000006831	NA	1
TCGA-BH-A0H0-01	ENSG00000154099	ENSG00000006831	NA	1
TCGA-BH-A0HL-01	ENSG00000067225	ENSG00000006831	NA	0
TCGA-BH-A0HL-01	ENSG00000100219	ENSG00000006831	NA	0
TCGA-BH-A18L-01	ENSG00000154099	ENSG00000006831	NA	1
TCGA-BH-A18M-01	ENSG00000154099	ENSG00000006831	NA	1
TCGA-BH-A1EY-01	ENSG00000108821	ENSG00000006831	NA	0
TCGA-BH-A1F8-01	ENSG00000102174	ENSG00000006831	NA	0
TCGA-C8-A12M-01	ENSG00000137936	ENSG00000006831	NA	0
TCGA-D8-A1XS-01	ENSG00000117595	ENSG00000006831	NA	0
TCGA-D8-A1XU-01	ENSG00000075624	ENSG00000006831	NA	0
TCGA-D8-A27L-01	ENSG00000163683	ENSG00000006831	NA	0
TCGA-E2-A10B-01	ENSG00000170234	ENSG00000006831	NA	0
TCGA-E2-A15E-06	ENSG00000154099	ENSG00000006831	NA	1
TCGA-E2-A15S-01	ENSG00000133318	ENSG00000006831	NA	0
TCGA-E2-A1L9-01	ENSG00000115414	ENSG00000006831	NA	0
TCGA-E9-A1NA-01	ENSG00000075624	ENSG00000006831	NA	0
TCGA-E9-A1NA-01	ENSG00000079805	ENSG00000006831	NA	0
TCGA-E9-A1RC-01	ENSG00000154099	ENSG00000006831	NA	1
TCGA-E9-A1RC-01	ENSG00000172380	ENSG00000006831	NA	0
TCGA-E9-A227-01	ENSG00000214413	ENSG00000006831	NA	0
TCGA-EW-A1J1-01	ENSG00000111341	ENSG00000006831	NA	0
TCGA-S3-AA12-01	ENSG00000154099	ENSG00000006831	NA	1
TCGA-A2-A0CY-01	ENSG00000122642	ENSG00000006837	NA	0
TCGA-BH-A0DL-01	ENSG00000122642	ENSG00000006837	NA	0
TCGA-AN-A0FL-01	ENSG00000144283	ENSG00000007001	NA	0
TCGA-A1-A0SQ-01	ENSG00000054983	ENSG00000007047	NA	0
TCGA-A1-A0SQ-01	ENSG00000137492	ENSG00000007047	NA	0
TCGA-A1-A0SQ-01	ENSG00000214530	ENSG00000007047	NA	0
TCGA-A2-A0EU-01	ENSG00000156508	ENSG00000007047	NA	0
TCGA-A2-A25A-01	ENSG00000070831	ENSG00000007047	NA	0
TCGA-AC-A23H-01	ENSG00000108821	ENSG00000007047	NA	0
TCGA-AC-A5EH-01	ENSG00000167995	ENSG00000007047	NA	0
TCGA-BH-A0W4-01	ENSG00000105726	ENSG00000007047	NA	0
TCGA-C8-A1HE-01	ENSG00000124935	ENSG00000007047	NA	0
TCGA-E9-A22D-01	ENSG00000012223	ENSG00000007047	NA	0
TCGA-GM-A2DM-01	ENSG00000153002	ENSG00000007047	NA	0
TCGA-LL-A440-01	ENSG00000108821	ENSG00000007047	NA	0
TCGA-A2-A0YM-01	ENSG00000162402	ENSG00000007062	NA	0
TCGA-A2-A3XU-01	ENSG00000178952	ENSG00000007062	NA	0
TCGA-AO-A1KO-01	ENSG00000185432	ENSG00000007062	NA	0
TCGA-BH-A0W5-01	ENSG00000265491	ENSG00000007062	NA	0
TCGA-C8-A131-01	ENSG00000168542	ENSG00000007062	NA	0
TCGA-C8-A27B-01	ENSG00000012223	ENSG00000007062	NA	0
TCGA-C8-A27B-01	ENSG00000063046	ENSG00000007062	NA	0
TCGA-D8-A1XQ-01	ENSG00000075624	ENSG00000007062	NA	0
TCGA-E2-A14X-01	ENSG00000138698	ENSG00000007062	NA	0
TCGA-E2-A1B0-01	ENSG00000139146	ENSG00000007062	NA	0
TCGA-E2-A573-01	ENSG00000075624	ENSG00000007062	NA	0
TCGA-E9-A22G-01	ENSG00000181617	ENSG00000007062	NA	0
TCGA-E9-A243-01	ENSG00000102837	ENSG00000007062	NA	0
TCGA-EW-A1J3-01	ENSG00000046604	ENSG00000007062	NA	0
TCGA-GM-A2DF-01	ENSG00000075624	ENSG00000007062	NA	0
TCGA-A2-A04P-01	ENSG00000111640	ENSG00000007080	NA	0
TCGA-AC-A5EH-01	ENSG00000072110	ENSG00000007080	NA	0
TCGA-AR-A1AM-01	ENSG00000113048	ENSG00000007080	NA	0
TCGA-BH-A42T-01	ENSG00000105048	ENSG00000007080	NA	0
TCGA-A1-A0SJ-01	ENSG00000172757	ENSG00000007168	NA	0
TCGA-A1-A0SK-01	ENSG00000111640	ENSG00000007168	NA	0
TCGA-A1-A0SK-01	ENSG00000156482	ENSG00000007168	NA	0
TCGA-A1-A0SN-01	ENSG00000196136	ENSG00000007168	NA	0
TCGA-A2-A0CK-01	ENSG00000159335	ENSG00000007168	NA	0
TCGA-A2-A0D4-01	ENSG00000110492	ENSG00000007168	NA	0
TCGA-A2-A0EP-01	ENSG00000168542	ENSG00000007168	NA	1
TCGA-A2-A0ER-01	ENSG00000153002	ENSG00000007168	NA	0
TCGA-A2-A0ER-01	ENSG00000156508	ENSG00000007168	NA	1
TCGA-A2-A0EU-01	ENSG00000161011	ENSG00000007168	NA	0
TCGA-A2-A0EU-01	ENSG00000167996	ENSG00000007168	NA	0
TCGA-A2-A0EU-01	ENSG00000168542	ENSG00000007168	NA	1
TCGA-A2-A0EU-01	ENSG00000175356	ENSG00000007168	NA	0
TCGA-A2-A0T6-01	ENSG00000115414	ENSG00000007168	NA	0
TCGA-A2-A0YH-01	ENSG00000165219	ENSG00000007168	NA	0
TCGA-A2-A1G1-01	ENSG00000141736	ENSG00000007168	NA	0
TCGA-A2-A1G1-01	ENSG00000156508	ENSG00000007168	NA	1
TCGA-A2-A1G1-01	ENSG00000171603	ENSG00000007168	NA	0
TCGA-A2-A3XU-01	ENSG00000147536	ENSG00000007168	NA	0
TCGA-A2-A4RX-01	ENSG00000075624	ENSG00000007168	NA	0
TCGA-A7-A3J0-01	ENSG00000100604	ENSG00000007168	NA	0
TCGA-A7-A3RF-01	ENSG00000171345	ENSG00000007168	NA	0
TCGA-A7-A4SB-01	ENSG00000148180	ENSG00000007168	NA	1
TCGA-A7-A5ZW-01	ENSG00000164692	ENSG00000007168	NA	0
TCGA-A8-A06Z-01	ENSG00000100219	ENSG00000007168	NA	0
TCGA-A8-A06Z-01	ENSG00000153002	ENSG00000007168	NA	0
TCGA-A8-A06Z-01	ENSG00000167996	ENSG00000007168	NA	0
TCGA-A8-A06Z-01	ENSG00000169710	ENSG00000007168	NA	0
TCGA-A8-A07L-01	ENSG00000149925	ENSG00000007168	NA	0
TCGA-A8-A08H-01	ENSG00000075624	ENSG00000007168	NA	0
TCGA-A8-A08H-01	ENSG00000087086	ENSG00000007168	NA	1
TCGA-A8-A096-01	ENSG00000139644	ENSG00000007168	NA	1
TCGA-A8-A09B-01	ENSG00000198668	ENSG00000007168	NA	0
TCGA-A8-A09I-01	ENSG00000131171	ENSG00000007168	NA	0
TCGA-A8-A09M-01	ENSG00000118855	ENSG00000007168	NA	0
TCGA-A8-A09M-01	ENSG00000141424	ENSG00000007168	NA	0
TCGA-AC-A23E-01	ENSG00000164692	ENSG00000007168	NA	0
TCGA-AC-A23H-01	ENSG00000164692	ENSG00000007168	NA	0
TCGA-AC-A2FE-01	ENSG00000143543	ENSG00000007168	NA	0
TCGA-AC-A3BB-01	ENSG00000213145	ENSG00000007168	NA	0
TCGA-AC-A3HN-01	ENSG00000164692	ENSG00000007168	NA	0
TCGA-AC-A3W7-01	ENSG00000156508	ENSG00000007168	NA	1
TCGA-AC-A5XU-01	ENSG00000151148	ENSG00000007168	NA	0
TCGA-AN-A049-01	ENSG00000167996	ENSG00000007168	NA	0
TCGA-AN-A0AK-01	ENSG00000112695	ENSG00000007168	NA	0
TCGA-AN-A0XN-01	ENSG00000115414	ENSG00000007168	NA	0
TCGA-AO-A03N-01	ENSG00000164692	ENSG00000007168	NA	0
TCGA-AO-A0J2-01	ENSG00000068697	ENSG00000007168	NA	0
TCGA-AO-A0J5-01	ENSG00000167658	ENSG00000007168	NA	1
TCGA-AO-A0J5-01	ENSG00000168542	ENSG00000007168	NA	1
TCGA-AO-A0JG-01	ENSG00000153002	ENSG00000007168	NA	0
TCGA-AO-A0JG-01	ENSG00000197879	ENSG00000007168	NA	0
TCGA-AO-A0JM-01	ENSG00000165949	ENSG00000007168	NA	0
TCGA-AO-A126-01	ENSG00000197345	ENSG00000007168	NA	0
TCGA-AO-A1KO-01	ENSG00000132465	ENSG00000007168	NA	0
TCGA-AO-A1KO-01	ENSG00000135222	ENSG00000007168	NA	0
TCGA-AO-A1KO-01	ENSG00000167531	ENSG00000007168	NA	0
TCGA-AR-A0TW-01	ENSG00000156508	ENSG00000007168	NA	1
TCGA-AR-A0TX-01	ENSG00000141736	ENSG00000007168	NA	0
TCGA-AR-A1AI-01	ENSG00000074800	ENSG00000007168	NA	0
TCGA-AR-A1AN-01	ENSG00000133110	ENSG00000007168	NA	0
TCGA-AR-A1AP-01	ENSG00000163931	ENSG00000007168	NA	0
TCGA-AR-A1AW-01	ENSG00000211592	ENSG00000007168	NA	0
TCGA-AR-A252-01	ENSG00000153002	ENSG00000007168	NA	0
TCGA-AR-A254-01	ENSG00000168542	ENSG00000007168	NA	1
TCGA-AR-A2LE-01	ENSG00000156508	ENSG00000007168	NA	1
TCGA-B6-A0IC-01	ENSG00000100345	ENSG00000007168	NA	0
TCGA-B6-A0IP-01	ENSG00000113719	ENSG00000007168	NA	0
TCGA-B6-A0RQ-01	ENSG00000168542	ENSG00000007168	NA	1
TCGA-B6-A0RV-01	ENSG00000187514	ENSG00000007168	NA	0
TCGA-B6-A1KC-01	ENSG00000111640	ENSG00000007168	NA	0
TCGA-B6-A1KC-01	ENSG00000163631	ENSG00000007168	NA	0
TCGA-B6-A1KI-01	ENSG00000110484	ENSG00000007168	NA	0
TCGA-B6-A1KI-01	ENSG00000159763	ENSG00000007168	NA	0
TCGA-B6-A408-01	ENSG00000149187	ENSG00000007168	NA	0
TCGA-BH-A0AV-01	ENSG00000163359	ENSG00000007168	NA	0
TCGA-BH-A0AZ-01	ENSG00000189067	ENSG00000007168	NA	0
TCGA-BH-A0BF-01	ENSG00000115414	ENSG00000007168	NA	0
TCGA-BH-A0BV-01	ENSG00000168542	ENSG00000007168	NA	1
TCGA-BH-A0DI-01	ENSG00000123349	ENSG00000007168	NA	0
TCGA-BH-A0EB-01	ENSG00000167996	ENSG00000007168	NA	0
TCGA-BH-A0H7-01	ENSG00000168542	ENSG00000007168	NA	1
TCGA-BH-A0HL-01	ENSG00000153002	ENSG00000007168	NA	0
TCGA-BH-A0HO-01	ENSG00000153002	ENSG00000007168	NA	0
TCGA-BH-A0HQ-01	ENSG00000146223	ENSG00000007168	NA	0
TCGA-BH-A0W4-01	ENSG00000067225	ENSG00000007168	NA	0
TCGA-BH-A0WA-01	ENSG00000156508	ENSG00000007168	NA	1
TCGA-BH-A18V-06	ENSG00000131504	ENSG00000007168	NA	0
TCGA-BH-A1EX-01	ENSG00000164692	ENSG00000007168	NA	0
TCGA-BH-A1EX-01	ENSG00000167996	ENSG00000007168	NA	0
TCGA-BH-A1F2-01	ENSG00000090060	ENSG00000007168	NA	0
TCGA-BH-A1F5-01	ENSG00000029363	ENSG00000007168	NA	0
TCGA-BH-A1F5-01	ENSG00000156508	ENSG00000007168	NA	1
TCGA-BH-A1F8-01	ENSG00000108774	ENSG00000007168	NA	0
TCGA-BH-A1F8-01	ENSG00000115414	ENSG00000007168	NA	0
TCGA-BH-A1F8-01	ENSG00000120742	ENSG00000007168	NA	0
TCGA-BH-A1F8-01	ENSG00000166710	ENSG00000007168	NA	0
TCGA-BH-A201-01	ENSG00000167996	ENSG00000007168	NA	0
TCGA-BH-A42U-01	ENSG00000160862	ENSG00000007168	NA	0
TCGA-C8-A12M-01	ENSG00000089356	ENSG00000007168	NA	0
TCGA-C8-A12M-01	ENSG00000108679	ENSG00000007168	NA	0
TCGA-C8-A12M-01	ENSG00000166226	ENSG00000007168	NA	0
TCGA-C8-A12O-01	ENSG00000115414	ENSG00000007168	NA	0
TCGA-C8-A26Z-01	ENSG00000150991	ENSG00000007168	NA	0
TCGA-D8-A142-01	ENSG00000096384	ENSG00000007168	NA	0
TCGA-D8-A142-01	ENSG00000115414	ENSG00000007168	NA	0
TCGA-D8-A1JA-01	ENSG00000086548	ENSG00000007168	NA	0
TCGA-D8-A1JE-01	ENSG00000196136	ENSG00000007168	NA	0
TCGA-D8-A1JM-01	ENSG00000166710	ENSG00000007168	NA	0
TCGA-D8-A1JT-01	ENSG00000167996	ENSG00000007168	NA	0
TCGA-D8-A1JU-01	ENSG00000085224	ENSG00000007168	NA	0
TCGA-D8-A1JU-01	ENSG00000168542	ENSG00000007168	NA	1
TCGA-D8-A1X7-01	ENSG00000168542	ENSG00000007168	NA	1
TCGA-D8-A1XB-01	ENSG00000164692	ENSG00000007168	NA	0
TCGA-D8-A1XO-01	ENSG00000168542	ENSG00000007168	NA	1
TCGA-D8-A1XS-01	ENSG00000049239	ENSG00000007168	NA	0
TCGA-D8-A1XS-01	ENSG00000149925	ENSG00000007168	NA	0
TCGA-D8-A1XS-01	ENSG00000164692	ENSG00000007168	NA	0
TCGA-D8-A1XS-01	ENSG00000168542	ENSG00000007168	NA	1
TCGA-D8-A1XS-01	ENSG00000196136	ENSG00000007168	NA	0
TCGA-D8-A1XT-01	ENSG00000168542	ENSG00000007168	NA	1
TCGA-D8-A1XV-01	ENSG00000089199	ENSG00000007168	NA	0
TCGA-D8-A1XV-01	ENSG00000159763	ENSG00000007168	NA	0
TCGA-D8-A1XV-01	ENSG00000166710	ENSG00000007168	NA	0
TCGA-D8-A1XY-01	ENSG00000171345	ENSG00000007168	NA	0
TCGA-D8-A1Y2-01	ENSG00000124942	ENSG00000007168	NA	0
TCGA-D8-A27E-01	ENSG00000160862	ENSG00000007168	NA	0
TCGA-D8-A27E-01	ENSG00000164326	ENSG00000007168	NA	0
TCGA-D8-A27F-01	ENSG00000074800	ENSG00000007168	NA	0
TCGA-D8-A27L-01	ENSG00000115414	ENSG00000007168	NA	0
TCGA-D8-A27T-01	ENSG00000164692	ENSG00000007168	NA	0
TCGA-E2-A107-01	ENSG00000164692	ENSG00000007168	NA	0
TCGA-E2-A14T-01	ENSG00000142534	ENSG00000007168	NA	0
TCGA-E2-A152-01	ENSG00000141736	ENSG00000007168	NA	0
TCGA-E2-A154-01	ENSG00000156508	ENSG00000007168	NA	1
TCGA-E2-A154-01	ENSG00000170315	ENSG00000007168	NA	0
TCGA-E2-A154-01	ENSG00000205542	ENSG00000007168	NA	0
TCGA-E2-A15F-01	ENSG00000124155	ENSG00000007168	NA	0
TCGA-E2-A15G-01	ENSG00000141424	ENSG00000007168	NA	0
TCGA-E2-A15L-01	ENSG00000115414	ENSG00000007168	NA	0
TCGA-E2-A15P-01	ENSG00000153002	ENSG00000007168	NA	0
TCGA-E2-A1B0-01	ENSG00000100345	ENSG00000007168	NA	0
TCGA-E2-A1B1-01	ENSG00000115548	ENSG00000007168	NA	0
TCGA-E2-A1IK-01	ENSG00000159763	ENSG00000007168	NA	0
TCGA-E2-A1IO-01	ENSG00000164692	ENSG00000007168	NA	0
TCGA-E2-A1IU-01	ENSG00000110484	ENSG00000007168	NA	0
TCGA-E2-A1L9-01	ENSG00000012223	ENSG00000007168	NA	0
TCGA-E2-A1L9-01	ENSG00000115414	ENSG00000007168	NA	0
TCGA-E2-A1LI-01	ENSG00000133048	ENSG00000007168	NA	0
TCGA-E2-A1LK-01	ENSG00000117410	ENSG00000007168	NA	0
TCGA-E9-A1NH-01	ENSG00000168542	ENSG00000007168	NA	1
TCGA-E9-A1R3-01	ENSG00000110321	ENSG00000007168	NA	0
TCGA-E9-A1R3-01	ENSG00000115414	ENSG00000007168	NA	0
TCGA-E9-A1RD-01	ENSG00000148842	ENSG00000007168	NA	0
TCGA-E9-A228-01	ENSG00000153002	ENSG00000007168	NA	0
TCGA-E9-A22A-01	ENSG00000115414	ENSG00000007168	NA	0
TCGA-E9-A22B-01	ENSG00000115414	ENSG00000007168	NA	0
TCGA-E9-A22E-01	ENSG00000156508	ENSG00000007168	NA	1
TCGA-E9-A3Q9-01	ENSG00000110484	ENSG00000007168	NA	0
TCGA-E9-A3Q9-01	ENSG00000124935	ENSG00000007168	NA	0
TCGA-E9-A5FK-01	ENSG00000163131	ENSG00000007168	NA	0
TCGA-E9-A5UO-01	ENSG00000153002	ENSG00000007168	NA	0
TCGA-EW-A1IY-01	ENSG00000126777	ENSG00000007168	NA	0
TCGA-EW-A1P0-01	ENSG00000196177	ENSG00000007168	NA	0
TCGA-EW-A1PF-01	ENSG00000153002	ENSG00000007168	NA	0
TCGA-EW-A1PF-01	ENSG00000164692	ENSG00000007168	NA	0
TCGA-EW-A2FS-01	ENSG00000108679	ENSG00000007168	NA	0
TCGA-EW-A424-01	ENSG00000168542	ENSG00000007168	NA	1
TCGA-GM-A2DM-01	ENSG00000153002	ENSG00000007168	NA	0
TCGA-GM-A2DM-01	ENSG00000167996	ENSG00000007168	NA	0
TCGA-GM-A3XL-01	ENSG00000153310	ENSG00000007168	NA	0
TCGA-LL-A440-01	ENSG00000164692	ENSG00000007168	NA	0
TCGA-LL-A440-01	ENSG00000168542	ENSG00000007168	NA	1
TCGA-OL-A5S0-01	ENSG00000170315	ENSG00000007168	NA	0
TCGA-OL-A66H-01	ENSG00000153002	ENSG00000007168	NA	0
TCGA-OL-A66O-01	ENSG00000092199	ENSG00000007168	NA	0
TCGA-LL-A8F5-01	ENSG00000180801	ENSG00000007174	NA	0
TCGA-A2-A0EW-01	ENSG00000132824	ENSG00000007202	NA	0
TCGA-A2-A0YH-01	ENSG00000165949	ENSG00000007202	NA	0
TCGA-A2-A0YL-01	ENSG00000108821	ENSG00000007202	NA	0
TCGA-A2-A1FZ-01	ENSG00000164692	ENSG00000007202	NA	0
TCGA-A2-A1G1-01	ENSG00000139644	ENSG00000007202	NA	0
TCGA-A2-A259-01	ENSG00000108821	ENSG00000007202	NA	0
TCGA-A7-A0CD-01	ENSG00000118058	ENSG00000007202	NA	0
TCGA-A7-A0CG-01	ENSG00000108821	ENSG00000007202	NA	0
TCGA-A7-A13D-01	ENSG00000111341	ENSG00000007202	NA	1
TCGA-A7-A3J0-01	ENSG00000100604	ENSG00000007202	NA	0
TCGA-A8-A06N-01	ENSG00000141551	ENSG00000007202	NA	0
TCGA-A8-A06Y-01	ENSG00000111341	ENSG00000007202	NA	1
TCGA-A8-A079-01	ENSG00000115461	ENSG00000007202	NA	0
TCGA-A8-A07G-01	ENSG00000108821	ENSG00000007202	NA	0
TCGA-A8-A08I-01	ENSG00000139644	ENSG00000007202	NA	0
TCGA-A8-A08Z-01	ENSG00000143387	ENSG00000007202	NA	0
TCGA-A8-A096-01	ENSG00000166734	ENSG00000007202	NA	0
TCGA-A8-A09D-01	ENSG00000108821	ENSG00000007202	NA	0
TCGA-A8-A09I-01	ENSG00000115415	ENSG00000007202	NA	0
TCGA-A8-A09I-01	ENSG00000206417	ENSG00000007202	NA	0
TCGA-A8-A0A6-01	ENSG00000265972	ENSG00000007202	NA	0
TCGA-A8-A0AB-01	ENSG00000064042	ENSG00000007202	NA	0
TCGA-AC-A23C-01	ENSG00000170421	ENSG00000007202	NA	0
TCGA-AC-A23E-01	ENSG00000164692	ENSG00000007202	NA	0
TCGA-AC-A2B8-01	ENSG00000108821	ENSG00000007202	NA	0
TCGA-AN-A041-01	ENSG00000168542	ENSG00000007202	NA	0
TCGA-AN-A0AT-01	ENSG00000156508	ENSG00000007202	NA	0
TCGA-AN-A0FV-01	ENSG00000108821	ENSG00000007202	NA	0
TCGA-AN-A0G0-01	ENSG00000062038	ENSG00000007202	NA	0
TCGA-AN-A0G0-01	ENSG00000087111	ENSG00000007202	NA	0
TCGA-AN-A0G0-01	ENSG00000108821	ENSG00000007202	NA	0
TCGA-AN-A0G0-01	ENSG00000111642	ENSG00000007202	NA	0
TCGA-AN-A0G0-01	ENSG00000117115	ENSG00000007202	NA	0
TCGA-AN-A0G0-01	ENSG00000127603	ENSG00000007202	NA	0
TCGA-AN-A0G0-01	ENSG00000139644	ENSG00000007202	NA	0
TCGA-AN-A0G0-01	ENSG00000142192	ENSG00000007202	NA	0
TCGA-AN-A0G0-01	ENSG00000142949	ENSG00000007202	NA	0
TCGA-AN-A0G0-01	ENSG00000154305	ENSG00000007202	NA	0
TCGA-AN-A0G0-01	ENSG00000161960	ENSG00000007202	NA	0
TCGA-AN-A0G0-01	ENSG00000163399	ENSG00000007202	NA	0
TCGA-AN-A0G0-01	ENSG00000277957	ENSG00000007202	NA	0
TCGA-AO-A0JD-01	ENSG00000165494	ENSG00000007202	NA	0
TCGA-AO-A0JF-01	ENSG00000168542	ENSG00000007202	NA	0
TCGA-AO-A128-01	ENSG00000142192	ENSG00000007202	NA	0
TCGA-AQ-A0Y5-01	ENSG00000108821	ENSG00000007202	NA	0
TCGA-AR-A0U0-01	ENSG00000111142	ENSG00000007202	NA	0
TCGA-AR-A1AI-01	ENSG00000134317	ENSG00000007202	NA	0
TCGA-AR-A1AL-01	ENSG00000163359	ENSG00000007202	NA	0
TCGA-AR-A1AT-01	ENSG00000111341	ENSG00000007202	NA	1
TCGA-AR-A24L-01	ENSG00000164692	ENSG00000007202	NA	0
TCGA-AR-A24O-01	ENSG00000108821	ENSG00000007202	NA	0
TCGA-AR-A254-01	ENSG00000141736	ENSG00000007202	NA	0
TCGA-AR-A255-01	ENSG00000163359	ENSG00000007202	NA	0
TCGA-B6-A0I8-01	ENSG00000108821	ENSG00000007202	NA	0
TCGA-B6-A0I9-01	ENSG00000139644	ENSG00000007202	NA	0
TCGA-B6-A0I9-01	ENSG00000141736	ENSG00000007202	NA	0
TCGA-B6-A0IC-01	ENSG00000109971	ENSG00000007202	NA	0
TCGA-B6-A0IJ-01	ENSG00000211592	ENSG00000007202	NA	0
TCGA-B6-A0IM-01	ENSG00000089157	ENSG00000007202	NA	0
TCGA-B6-A0IM-01	ENSG00000108821	ENSG00000007202	NA	0
TCGA-B6-A0IM-01	ENSG00000122786	ENSG00000007202	NA	0
TCGA-B6-A0IM-01	ENSG00000139437	ENSG00000007202	NA	0
TCGA-B6-A0WS-01	ENSG00000167123	ENSG00000007202	NA	0
TCGA-BH-A0B5-01	ENSG00000270647	ENSG00000007202	NA	0
TCGA-BH-A0B6-01	ENSG00000133321	ENSG00000007202	NA	0
TCGA-BH-A0DI-01	ENSG00000164692	ENSG00000007202	NA	0
TCGA-BH-A0GY-01	ENSG00000139437	ENSG00000007202	NA	0
TCGA-BH-A0H3-01	ENSG00000108821	ENSG00000007202	NA	0
TCGA-BH-A18M-01	ENSG00000111341	ENSG00000007202	NA	1
TCGA-BH-A1EO-01	ENSG00000108821	ENSG00000007202	NA	0
TCGA-BH-A1EV-01	ENSG00000108256	ENSG00000007202	NA	0
TCGA-BH-A1EV-01	ENSG00000168014	ENSG00000007202	NA	0
TCGA-BH-A1F2-01	ENSG00000111642	ENSG00000007202	NA	0
TCGA-BH-A1F2-01	ENSG00000134333	ENSG00000007202	NA	0
TCGA-BH-A1F2-01	ENSG00000150054	ENSG00000007202	NA	0
TCGA-BH-A1F2-01	ENSG00000185630	ENSG00000007202	NA	0
TCGA-BH-A1FE-01	ENSG00000108821	ENSG00000007202	NA	0
TCGA-C8-A12T-01	ENSG00000163359	ENSG00000007202	NA	0
TCGA-C8-A137-01	ENSG00000173821	ENSG00000007202	NA	0
TCGA-C8-A1HK-01	ENSG00000003402	ENSG00000007202	NA	0
TCGA-C8-A1HK-01	ENSG00000111540	ENSG00000007202	NA	0
TCGA-C8-A1HK-01	ENSG00000168710	ENSG00000007202	NA	0
TCGA-C8-A26Z-01	ENSG00000111341	ENSG00000007202	NA	1
TCGA-D8-A1JA-01	ENSG00000008294	ENSG00000007202	NA	0
TCGA-D8-A1JA-01	ENSG00000111341	ENSG00000007202	NA	1
TCGA-D8-A1JA-01	ENSG00000139644	ENSG00000007202	NA	0
TCGA-D8-A1JH-01	ENSG00000135821	ENSG00000007202	NA	0
TCGA-D8-A1JL-01	ENSG00000111341	ENSG00000007202	NA	1
TCGA-D8-A1X7-01	ENSG00000112473	ENSG00000007202	NA	0
TCGA-D8-A1XB-01	ENSG00000108821	ENSG00000007202	NA	0
TCGA-D8-A1XO-01	ENSG00000164692	ENSG00000007202	NA	0
TCGA-D8-A1XS-01	ENSG00000085831	ENSG00000007202	NA	0
TCGA-D8-A1XS-01	ENSG00000104763	ENSG00000007202	NA	0
TCGA-D8-A1XS-01	ENSG00000108821	ENSG00000007202	NA	0
TCGA-D8-A1XS-01	ENSG00000111642	ENSG00000007202	NA	0
TCGA-D8-A1XZ-01	ENSG00000153113	ENSG00000007202	NA	0
TCGA-D8-A27I-01	ENSG00000108821	ENSG00000007202	NA	0
TCGA-D8-A27L-01	ENSG00000164692	ENSG00000007202	NA	0
TCGA-D8-A27L-01	ENSG00000168542	ENSG00000007202	NA	0
TCGA-D8-A27V-01	ENSG00000108821	ENSG00000007202	NA	0
TCGA-D8-A27V-01	ENSG00000135387	ENSG00000007202	NA	0
TCGA-D8-A27V-01	ENSG00000135968	ENSG00000007202	NA	0
TCGA-D8-A27V-01	ENSG00000164692	ENSG00000007202	NA	0
TCGA-E2-A14T-01	ENSG00000139644	ENSG00000007202	NA	0
TCGA-E2-A15R-01	ENSG00000108821	ENSG00000007202	NA	0
TCGA-E2-A1IH-01	ENSG00000139644	ENSG00000007202	NA	0
TCGA-E2-A1IO-01	ENSG00000108821	ENSG00000007202	NA	0
TCGA-E2-A1LL-01	ENSG00000163399	ENSG00000007202	NA	0
TCGA-E2-A1LL-01	ENSG00000170421	ENSG00000007202	NA	0
TCGA-E9-A1N3-01	ENSG00000111341	ENSG00000007202	NA	1
TCGA-E9-A1R5-01	ENSG00000108821	ENSG00000007202	NA	0
TCGA-E9-A1R6-01	ENSG00000108821	ENSG00000007202	NA	0
TCGA-E9-A1R6-01	ENSG00000142192	ENSG00000007202	NA	0
TCGA-E9-A1R6-01	ENSG00000166913	ENSG00000007202	NA	0
TCGA-E9-A1R6-01	ENSG00000170421	ENSG00000007202	NA	0
TCGA-E9-A1R7-01	ENSG00000135821	ENSG00000007202	NA	0
TCGA-E9-A1R7-01	ENSG00000188529	ENSG00000007202	NA	0
TCGA-E9-A1RF-01	ENSG00000161960	ENSG00000007202	NA	0
TCGA-E9-A228-01	ENSG00000139684	ENSG00000007202	NA	0
TCGA-E9-A229-01	ENSG00000108821	ENSG00000007202	NA	0
TCGA-E9-A22H-01	ENSG00000074410	ENSG00000007202	NA	0
TCGA-E9-A54X-01	ENSG00000122566	ENSG00000007202	NA	0
TCGA-EW-A6SA-01	ENSG00000196405	ENSG00000007202	NA	0
TCGA-GI-A2C8-01	ENSG00000108821	ENSG00000007202	NA	0
TCGA-E2-A1IH-01	ENSG00000196227	ENSG00000007216	NA	0
TCGA-A1-A0SH-01	ENSG00000108821	ENSG00000007237	NA	0
TCGA-A2-A0EN-01	ENSG00000125037	ENSG00000007237	NA	0
TCGA-AC-A23E-01	ENSG00000177885	ENSG00000007237	NA	0
TCGA-AR-A1AN-01	ENSG00000108821	ENSG00000007237	NA	0
TCGA-AR-A24V-01	ENSG00000213853	ENSG00000007237	NA	0
TCGA-BH-A0AZ-01	ENSG00000108821	ENSG00000007237	NA	0
TCGA-BH-A0GY-01	ENSG00000104529	ENSG00000007237	NA	0
TCGA-BH-A208-01	ENSG00000108821	ENSG00000007237	NA	0
TCGA-D8-A1JU-01	ENSG00000108821	ENSG00000007237	NA	0
TCGA-D8-A1Y1-01	ENSG00000108821	ENSG00000007237	NA	0
TCGA-E9-A243-01	ENSG00000163131	ENSG00000007237	NA	1
TCGA-OL-A97C-01	ENSG00000133112	ENSG00000007237	NA	0
TCGA-AR-A24V-01	ENSG00000108821	ENSG00000007255	NA	0
TCGA-LL-A440-01	ENSG00000164733	ENSG00000007264	NA	0
TCGA-GI-A2C8-01	ENSG00000065559	ENSG00000007312	NA	0
TCGA-AR-A0U4-01	ENSG00000108592	ENSG00000007314	NA	0
TCGA-A1-A0SH-01	ENSG00000004897	ENSG00000007341	NA	0
TCGA-D8-A1XK-01	ENSG00000112081	ENSG00000007341	NA	0
TCGA-E2-A15A-01	ENSG00000127526	ENSG00000007341	NA	0
TCGA-D8-A1Y0-01	ENSG00000196924	ENSG00000007350	NA	0
TCGA-A2-A0YE-01	ENSG00000115677	ENSG00000007384	NA	0
TCGA-BH-A1EN-01	ENSG00000215182	ENSG00000007384	NA	0
TCGA-E9-A229-01	ENSG00000108821	ENSG00000007384	NA	0
TCGA-OL-A66I-01	ENSG00000125835	ENSG00000007384	NA	0
TCGA-A8-A06U-01	ENSG00000272398	ENSG00000007392	NA	0
TCGA-AC-A3W6-01	ENSG00000156508	ENSG00000007392	NA	0
TCGA-LL-A50Y-01	ENSG00000164733	ENSG00000007392	NA	0
TCGA-A8-A08I-01	ENSG00000019582	ENSG00000007402	NA	0
TCGA-Z7-A8R5-01	ENSG00000156508	ENSG00000007402	NA	0
TCGA-A2-A0EM-01	ENSG00000164692	ENSG00000007516	NA	0
TCGA-A7-A13H-01	ENSG00000108821	ENSG00000007516	NA	0
TCGA-A8-A093-01	ENSG00000108821	ENSG00000007516	NA	0
TCGA-AC-A23E-01	ENSG00000164692	ENSG00000007516	NA	0
TCGA-BH-A0HL-01	ENSG00000138002	ENSG00000007516	NA	0
TCGA-E9-A1R3-01	ENSG00000108821	ENSG00000007516	NA	0
TCGA-GM-A2DD-01	ENSG00000108821	ENSG00000007516	NA	0
TCGA-LL-A440-01	ENSG00000108821	ENSG00000007516	NA	0
TCGA-OL-A66K-01	ENSG00000108821	ENSG00000007516	NA	0
TCGA-OL-A66O-01	ENSG00000108821	ENSG00000007516	NA	0
TCGA-JL-A3YX-01	ENSG00000108821	ENSG00000007520	NA	0
TCGA-A2-A1FZ-01	ENSG00000164692	ENSG00000007541	NA	0
TCGA-AR-A24V-01	ENSG00000108821	ENSG00000007541	NA	0
TCGA-BH-A0AU-01	ENSG00000164692	ENSG00000007541	NA	0
TCGA-D8-A142-01	ENSG00000080845	ENSG00000007541	NA	0
TCGA-D8-A1XC-01	ENSG00000164326	ENSG00000007541	NA	0
TCGA-A8-A096-01	ENSG00000157873	ENSG00000007545	NA	0
TCGA-B6-A0IM-01	ENSG00000066933	ENSG00000007545	NA	0
TCGA-D8-A27I-01	ENSG00000168542	ENSG00000007545	NA	0
TCGA-EW-A1PF-01	ENSG00000153002	ENSG00000007545	NA	0
TCGA-A1-A0SM-01	ENSG00000111640	ENSG00000007866	NA	0
TCGA-E2-A1LK-01	ENSG00000147889	ENSG00000007866	NA	0
TCGA-A7-A26J-01	ENSG00000113140	ENSG00000007923	NA	0
TCGA-AC-A8OS-01	ENSG00000164692	ENSG00000007923	NA	0
TCGA-AR-A24P-01	ENSG00000164692	ENSG00000007923	NA	0
TCGA-AR-A2LH-01	ENSG00000162636	ENSG00000007923	NA	0
TCGA-BH-A1EN-01	ENSG00000215182	ENSG00000007923	NA	0
TCGA-E2-A3DX-01	ENSG00000116809	ENSG00000007923	NA	0
TCGA-LL-A5YN-01	ENSG00000111341	ENSG00000007923	NA	0
TCGA-AR-A1AM-01	ENSG00000109846	ENSG00000008018	NA	0
TCGA-BH-A5J0-01	ENSG00000131171	ENSG00000008018	NA	0
TCGA-D8-A1XK-01	ENSG00000156508	ENSG00000008018	NA	0
TCGA-D8-A27F-01	ENSG00000104332	ENSG00000008018	NA	0
TCGA-E2-A1LE-01	ENSG00000112541	ENSG00000008018	NA	0
TCGA-A2-A0YM-01	ENSG00000069275	ENSG00000008083	NA	0
TCGA-AC-A2BK-01	ENSG00000026508	ENSG00000008083	NA	0
TCGA-BH-A1FE-01	ENSG00000168542	ENSG00000008083	NA	0
TCGA-D8-A1JT-01	ENSG00000280088	ENSG00000008083	NA	0
TCGA-D8-A27H-01	ENSG00000112078	ENSG00000008083	NA	0
TCGA-AR-A24O-01	ENSG00000197429	ENSG00000008086	NA	0
TCGA-BH-A0E7-01	ENSG00000146038	ENSG00000008086	NA	0
TCGA-BH-A18K-01	ENSG00000102158	ENSG00000008086	NA	0
TCGA-D8-A1XU-01	ENSG00000153002	ENSG00000008086	NA	0
TCGA-D8-A27W-01	ENSG00000102158	ENSG00000008086	NA	0
TCGA-E2-A14P-01	ENSG00000008283	ENSG00000008086	NA	0
TCGA-E9-A1NH-01	ENSG00000102158	ENSG00000008086	NA	0
TCGA-D8-A141-01	ENSG00000164692	ENSG00000008130	NA	0
TCGA-E9-A3X8-01	ENSG00000086598	ENSG00000008130	NA	0
TCGA-EW-A1PB-01	ENSG00000019582	ENSG00000008130	NA	0
TCGA-GM-A2DM-01	ENSG00000153002	ENSG00000008130	NA	0
TCGA-OL-A66P-01	ENSG00000186470	ENSG00000008130	NA	0
TCGA-A1-A0SK-01	ENSG00000111640	ENSG00000008196	NA	0
TCGA-A7-A0CD-01	ENSG00000148498	ENSG00000008196	NA	0
TCGA-BH-A0B7-01	ENSG00000160862	ENSG00000008196	NA	0
TCGA-D8-A1JN-01	ENSG00000115461	ENSG00000008196	NA	0
TCGA-E2-A1L6-01	ENSG00000121774	ENSG00000008196	NA	0
TCGA-EW-A1J3-01	ENSG00000198604	ENSG00000008196	NA	0
TCGA-AN-A03Y-01	ENSG00000123349	ENSG00000008226	NA	0
TCGA-AR-A0TR-01	ENSG00000115461	ENSG00000008226	NA	0
TCGA-B6-A1KI-01	ENSG00000113140	ENSG00000008226	NA	0
TCGA-BH-A0C7-01	ENSG00000213853	ENSG00000008226	NA	0
TCGA-GM-A2DM-01	ENSG00000153002	ENSG00000008226	NA	0
TCGA-BH-A42U-01	ENSG00000070831	ENSG00000008256	NA	0
TCGA-C8-A132-01	ENSG00000150753	ENSG00000008256	NA	0
TCGA-E2-A155-01	ENSG00000272398	ENSG00000008256	NA	0
TCGA-E9-A5UO-01	ENSG00000075142	ENSG00000008277	NA	0
TCGA-A2-A3Y0-01	ENSG00000161921	ENSG00000008282	NA	0
TCGA-A8-A093-01	ENSG00000106771	ENSG00000008282	NA	0
TCGA-A8-A09I-01	ENSG00000141736	ENSG00000008282	NA	0
TCGA-AC-A2FM-01	ENSG00000022840	ENSG00000008282	NA	0
TCGA-D8-A13Z-01	ENSG00000092841	ENSG00000008282	NA	0
TCGA-D8-A1JA-01	ENSG00000166689	ENSG00000008282	NA	0
TCGA-D8-A1Y1-01	ENSG00000108821	ENSG00000008282	NA	0
TCGA-E2-A1B1-01	ENSG00000139746	ENSG00000008282	NA	0
TCGA-3C-AALI-01	ENSG00000115414	ENSG00000008283	NA	0
TCGA-3C-AALI-01	ENSG00000141736	ENSG00000008283	NA	0
TCGA-A1-A0SE-01	ENSG00000185442	ENSG00000008283	NA	0
TCGA-A1-A0SJ-01	ENSG00000090863	ENSG00000008283	NA	0
TCGA-A1-A0SM-01	ENSG00000169710	ENSG00000008283	NA	0
TCGA-A2-A0CZ-01	ENSG00000108821	ENSG00000008283	NA	0
TCGA-A2-A0SV-01	ENSG00000196092	ENSG00000008283	NA	0
TCGA-A2-A0T1-01	ENSG00000175215	ENSG00000008283	NA	0
TCGA-A2-A3XY-01	ENSG00000078269	ENSG00000008283	NA	0
TCGA-A2-A3XZ-01	ENSG00000080824	ENSG00000008283	NA	0
TCGA-A8-A06T-01	ENSG00000075624	ENSG00000008283	NA	0
TCGA-A8-A06X-01	ENSG00000115216	ENSG00000008283	NA	0
TCGA-A8-A075-01	ENSG00000164054	ENSG00000008283	NA	0
TCGA-A8-A07F-01	ENSG00000115461	ENSG00000008283	NA	0
TCGA-A8-A07O-01	ENSG00000242641	ENSG00000008283	NA	0
TCGA-A8-A08T-01	ENSG00000143624	ENSG00000008283	NA	0
TCGA-A8-A09G-01	ENSG00000117983	ENSG00000008283	NA	0
TCGA-A8-A09G-01	ENSG00000196092	ENSG00000008283	NA	0
TCGA-A8-A09I-01	ENSG00000186153	ENSG00000008283	NA	0
TCGA-A8-A09Z-01	ENSG00000138442	ENSG00000008283	NA	0
TCGA-A8-A0A6-01	ENSG00000142192	ENSG00000008283	NA	0
TCGA-A8-A0A7-01	ENSG00000065361	ENSG00000008283	NA	0
TCGA-AC-A23H-01	ENSG00000124942	ENSG00000008283	NA	0
TCGA-AC-A3TN-01	ENSG00000134759	ENSG00000008283	NA	0
TCGA-AN-A046-01	ENSG00000115461	ENSG00000008283	NA	0
TCGA-AN-A04A-01	ENSG00000115414	ENSG00000008283	NA	0
TCGA-AN-A0AJ-01	ENSG00000125970	ENSG00000008283	NA	0
TCGA-AN-A0FL-01	ENSG00000090382	ENSG00000008283	NA	0
TCGA-AO-A0J3-01	ENSG00000115461	ENSG00000008283	NA	0
TCGA-AO-A0J7-01	ENSG00000063046	ENSG00000008283	NA	0
TCGA-AO-A1KO-01	ENSG00000160007	ENSG00000008283	NA	0
TCGA-AR-A0TQ-01	ENSG00000163902	ENSG00000008283	NA	0
TCGA-AR-A0TQ-01	ENSG00000171345	ENSG00000008283	NA	0
TCGA-AR-A0TQ-01	ENSG00000183287	ENSG00000008283	NA	0
TCGA-AR-A0TW-01	ENSG00000109436	ENSG00000008283	NA	0
TCGA-AR-A0TY-01	ENSG00000120885	ENSG00000008283	NA	0
TCGA-AR-A0TY-01	ENSG00000255248	ENSG00000008283	NA	0
TCGA-AR-A1AT-01	ENSG00000115414	ENSG00000008283	NA	0
TCGA-AR-A24Q-01	ENSG00000074800	ENSG00000008283	NA	0
TCGA-AR-A24R-01	ENSG00000176225	ENSG00000008283	NA	0
TCGA-AR-A250-01	ENSG00000164692	ENSG00000008283	NA	0
TCGA-AR-A252-01	ENSG00000079459	ENSG00000008283	NA	0
TCGA-AR-A254-01	ENSG00000115414	ENSG00000008283	NA	0
TCGA-AR-A255-01	ENSG00000165997	ENSG00000008283	NA	0
TCGA-B6-A0I8-01	ENSG00000167996	ENSG00000008283	NA	0
TCGA-B6-A0IG-01	ENSG00000177697	ENSG00000008283	NA	0
TCGA-B6-A0IG-01	ENSG00000275052	ENSG00000008283	NA	0
TCGA-B6-A0IM-01	ENSG00000115414	ENSG00000008283	NA	0
TCGA-B6-A0IM-01	ENSG00000141424	ENSG00000008283	NA	0
TCGA-B6-A0IM-01	ENSG00000161011	ENSG00000008283	NA	0
TCGA-B6-A0IN-01	ENSG00000145147	ENSG00000008283	NA	0
TCGA-B6-A0RS-01	ENSG00000106683	ENSG00000008283	NA	0
TCGA-BH-A0DX-01	ENSG00000165929	ENSG00000008283	NA	0
TCGA-BH-A0EE-01	ENSG00000078369	ENSG00000008283	NA	0
TCGA-BH-A0HX-01	ENSG00000136068	ENSG00000008283	NA	0
TCGA-BH-A18L-01	ENSG00000107186	ENSG00000008283	NA	0
TCGA-BH-A18R-01	ENSG00000183287	ENSG00000008283	NA	0
TCGA-BH-A18R-01	ENSG00000255248	ENSG00000008283	NA	0
TCGA-BH-A1EX-01	ENSG00000139644	ENSG00000008283	NA	0
TCGA-BH-A1FD-01	ENSG00000181350	ENSG00000008283	NA	0
TCGA-BH-A1FN-01	ENSG00000035862	ENSG00000008283	NA	0
TCGA-C8-A12P-01	ENSG00000084652	ENSG00000008283	NA	0
TCGA-C8-A12P-01	ENSG00000162378	ENSG00000008283	NA	0
TCGA-C8-A12W-01	ENSG00000267179	ENSG00000008283	NA	0
TCGA-C8-A1HO-01	ENSG00000180530	ENSG00000008283	NA	0
TCGA-C8-A278-01	ENSG00000196092	ENSG00000008283	NA	0
TCGA-D8-A1JC-01	ENSG00000160075	ENSG00000008283	NA	0
TCGA-D8-A1JF-01	ENSG00000189058	ENSG00000008283	NA	0
TCGA-D8-A1JI-01	ENSG00000137824	ENSG00000008283	NA	0
TCGA-D8-A1XF-01	ENSG00000005486	ENSG00000008283	NA	0
TCGA-D8-A1XQ-01	ENSG00000105321	ENSG00000008283	NA	0
TCGA-D8-A27W-01	ENSG00000006125	ENSG00000008283	NA	0
TCGA-E2-A107-01	ENSG00000206560	ENSG00000008283	NA	0
TCGA-E2-A14P-01	ENSG00000114423	ENSG00000008283	NA	0
TCGA-E2-A14W-01	ENSG00000115461	ENSG00000008283	NA	0
TCGA-E2-A15H-01	ENSG00000154174	ENSG00000008283	NA	0
TCGA-E2-A15P-01	ENSG00000107929	ENSG00000008283	NA	0
TCGA-E2-A1B0-01	ENSG00000070961	ENSG00000008283	NA	0
TCGA-E2-A1LB-01	ENSG00000108953	ENSG00000008283	NA	0
TCGA-E9-A1N3-01	ENSG00000120889	ENSG00000008283	NA	0
TCGA-E9-A1NH-01	ENSG00000108821	ENSG00000008283	NA	0
TCGA-E9-A1R3-01	ENSG00000167004	ENSG00000008283	NA	0
TCGA-E9-A228-01	ENSG00000106541	ENSG00000008283	NA	0
TCGA-E9-A228-01	ENSG00000164944	ENSG00000008283	NA	0
TCGA-E9-A22D-01	ENSG00000141736	ENSG00000008283	NA	0
TCGA-E9-A22D-01	ENSG00000186153	ENSG00000008283	NA	0
TCGA-E9-A22G-01	ENSG00000101596	ENSG00000008283	NA	0
TCGA-E9-A244-01	ENSG00000183287	ENSG00000008283	NA	0
TCGA-E9-A2JS-01	ENSG00000108821	ENSG00000008283	NA	0
TCGA-EW-A1J1-01	ENSG00000124942	ENSG00000008283	NA	0
TCGA-EW-A1OY-01	ENSG00000273749	ENSG00000008283	NA	0
TCGA-GM-A2DM-01	ENSG00000101773	ENSG00000008283	NA	0
TCGA-OL-A5RU-01	ENSG00000115468	ENSG00000008283	NA	0
TCGA-A2-A0CX-01	ENSG00000129993	ENSG00000008294	NA	1
TCGA-A2-A0YF-01	ENSG00000047849	ENSG00000008294	NA	0
TCGA-A2-A0YT-01	ENSG00000135164	ENSG00000008294	NA	0
TCGA-A2-A1FW-01	ENSG00000011143	ENSG00000008294	NA	0
TCGA-A2-A1G0-01	ENSG00000064205	ENSG00000008294	NA	1
TCGA-A2-A25C-01	ENSG00000119471	ENSG00000008294	NA	0
TCGA-A2-A3XT-01	ENSG00000156508	ENSG00000008294	NA	0
TCGA-A7-A4SD-01	ENSG00000239672	ENSG00000008294	NA	0
TCGA-A8-A06U-01	ENSG00000108468	ENSG00000008294	NA	0
TCGA-A8-A07G-01	ENSG00000168542	ENSG00000008294	NA	0
TCGA-A8-A07I-01	ENSG00000167107	ENSG00000008294	NA	0
TCGA-A8-A08R-01	ENSG00000161800	ENSG00000008294	NA	0
TCGA-A8-A0A7-01	ENSG00000125875	ENSG00000008294	NA	0
TCGA-AC-A3YI-01	ENSG00000064205	ENSG00000008294	NA	1
TCGA-AN-A0AJ-01	ENSG00000013288	ENSG00000008294	NA	0
TCGA-AO-A0J5-01	ENSG00000168542	ENSG00000008294	NA	0
TCGA-AO-A1KS-01	ENSG00000169375	ENSG00000008294	NA	0
TCGA-AR-A0TQ-01	ENSG00000136492	ENSG00000008294	NA	0
TCGA-AR-A1AP-01	ENSG00000140479	ENSG00000008294	NA	0
TCGA-AR-A24H-01	ENSG00000129993	ENSG00000008294	NA	1
TCGA-AR-A24O-01	ENSG00000064205	ENSG00000008294	NA	1
TCGA-AR-A251-01	ENSG00000064205	ENSG00000008294	NA	1
TCGA-AR-A255-01	ENSG00000129993	ENSG00000008294	NA	1
TCGA-B6-A0RV-01	ENSG00000073921	ENSG00000008294	NA	0
TCGA-BH-A0AW-01	ENSG00000162430	ENSG00000008294	NA	0
TCGA-BH-A0AZ-01	ENSG00000186153	ENSG00000008294	NA	0
TCGA-BH-A0DD-01	ENSG00000125875	ENSG00000008294	NA	0
TCGA-BH-A1F8-01	ENSG00000108679	ENSG00000008294	NA	0
TCGA-C8-A1HN-01	ENSG00000225733	ENSG00000008294	NA	0
TCGA-C8-A26X-01	ENSG00000211592	ENSG00000008294	NA	0
TCGA-C8-A275-01	ENSG00000160551	ENSG00000008294	NA	0
TCGA-C8-A27A-01	ENSG00000064205	ENSG00000008294	NA	1
TCGA-D8-A140-01	ENSG00000228696	ENSG00000008294	NA	0
TCGA-D8-A1JA-01	ENSG00000007202	ENSG00000008294	NA	0
TCGA-D8-A1JA-01	ENSG00000108821	ENSG00000008294	NA	0
TCGA-D8-A1JA-01	ENSG00000112699	ENSG00000008294	NA	0
TCGA-D8-A1JA-01	ENSG00000181090	ENSG00000008294	NA	0
TCGA-D8-A1JL-01	ENSG00000168542	ENSG00000008294	NA	0
TCGA-D8-A27H-01	ENSG00000113140	ENSG00000008294	NA	0
TCGA-D8-A27H-01	ENSG00000129993	ENSG00000008294	NA	1
TCGA-E2-A14W-01	ENSG00000119004	ENSG00000008294	NA	0
TCGA-E2-A155-01	ENSG00000127022	ENSG00000008294	NA	0
TCGA-E2-A15T-01	ENSG00000129993	ENSG00000008294	NA	1
TCGA-E9-A1NC-01	ENSG00000108829	ENSG00000008294	NA	0
TCGA-E9-A1NH-01	ENSG00000064205	ENSG00000008294	NA	1
TCGA-E9-A22H-01	ENSG00000019582	ENSG00000008294	NA	0
TCGA-E9-A2JS-01	ENSG00000064205	ENSG00000008294	NA	1
TCGA-LQ-A4E4-01	ENSG00000064205	ENSG00000008294	NA	1
TCGA-A1-A0SM-01	ENSG00000110484	ENSG00000008394	NA	0
TCGA-A2-A0EU-01	ENSG00000177674	ENSG00000008394	NA	0
TCGA-A2-A1FV-01	ENSG00000106211	ENSG00000008394	NA	0
TCGA-A2-A1G1-01	ENSG00000111640	ENSG00000008394	NA	1
TCGA-A2-A1G1-01	ENSG00000156508	ENSG00000008394	NA	1
TCGA-A8-A07L-01	ENSG00000164692	ENSG00000008394	NA	0
TCGA-A8-A084-01	ENSG00000104812	ENSG00000008394	NA	0
TCGA-A8-A09M-01	ENSG00000132475	ENSG00000008394	NA	0
TCGA-AC-A3BB-01	ENSG00000157227	ENSG00000008394	NA	0
TCGA-AO-A03M-01	ENSG00000124151	ENSG00000008394	NA	0
TCGA-AR-A0TX-01	ENSG00000168542	ENSG00000008394	NA	0
TCGA-AR-A0TY-01	ENSG00000120885	ENSG00000008394	NA	0
TCGA-AR-A24U-01	ENSG00000055332	ENSG00000008394	NA	0
TCGA-B6-A0I2-01	ENSG00000167004	ENSG00000008394	NA	0
TCGA-B6-A1KI-01	ENSG00000138668	ENSG00000008394	NA	0
TCGA-BH-A0B4-01	ENSG00000119335	ENSG00000008394	NA	0
TCGA-BH-A0B9-01	ENSG00000187514	ENSG00000008394	NA	0
TCGA-BH-A0BQ-01	ENSG00000127526	ENSG00000008394	NA	0
TCGA-BH-A0DV-01	ENSG00000162852	ENSG00000008394	NA	0
TCGA-BH-A1FM-01	ENSG00000143183	ENSG00000008394	NA	0
TCGA-BH-A2L8-01	ENSG00000134107	ENSG00000008394	NA	0
TCGA-C8-A12Y-01	ENSG00000120438	ENSG00000008394	NA	0
TCGA-C8-A12Z-01	ENSG00000164692	ENSG00000008394	NA	0
TCGA-D8-A1JA-01	ENSG00000166710	ENSG00000008394	NA	0
TCGA-D8-A1JI-01	ENSG00000106211	ENSG00000008394	NA	0
TCGA-D8-A1JK-01	ENSG00000164733	ENSG00000008394	NA	0
TCGA-D8-A1XS-01	ENSG00000176700	ENSG00000008394	NA	0
TCGA-E2-A14N-01	ENSG00000137497	ENSG00000008394	NA	0
TCGA-E2-A1IU-01	ENSG00000110484	ENSG00000008394	NA	0
TCGA-E2-A2P6-01	ENSG00000136068	ENSG00000008394	NA	0
TCGA-E9-A1R3-01	ENSG00000168542	ENSG00000008394	NA	0
TCGA-E9-A3Q9-01	ENSG00000110484	ENSG00000008394	NA	0
TCGA-EW-A1J3-01	ENSG00000092820	ENSG00000008394	NA	0
TCGA-EW-A1P8-01	ENSG00000111341	ENSG00000008394	NA	0
TCGA-OL-A5D6-01	ENSG00000160862	ENSG00000008394	NA	0
TCGA-A1-A0SB-01	ENSG00000167244	ENSG00000008441	NA	0
TCGA-A1-A0SI-01	ENSG00000185591	ENSG00000008441	NA	0
TCGA-A2-A0CZ-01	ENSG00000113140	ENSG00000008441	NA	0
TCGA-A2-A0T6-01	ENSG00000168542	ENSG00000008441	NA	0
TCGA-A2-A0YF-01	ENSG00000156508	ENSG00000008441	NA	0
TCGA-A2-A1G1-01	ENSG00000131748	ENSG00000008441	NA	0
TCGA-A2-A3XT-01	ENSG00000250186	ENSG00000008441	NA	0
TCGA-A8-A07G-01	ENSG00000147649	ENSG00000008441	NA	0
TCGA-A8-A08A-01	ENSG00000167658	ENSG00000008441	NA	0
TCGA-A8-A08I-01	ENSG00000156508	ENSG00000008441	NA	0
TCGA-A8-A08P-01	ENSG00000111057	ENSG00000008441	NA	0
TCGA-A8-A08R-01	ENSG00000211896	ENSG00000008441	NA	0
TCGA-A8-A08Z-01	ENSG00000182827	ENSG00000008441	NA	0
TCGA-AC-A6IW-01	ENSG00000162511	ENSG00000008441	NA	0
TCGA-AN-A0AM-01	ENSG00000141556	ENSG00000008441	NA	0
TCGA-AN-A0FK-01	ENSG00000115641	ENSG00000008441	NA	0
TCGA-AN-A0FK-01	ENSG00000143320	ENSG00000008441	NA	0
TCGA-AN-A0FY-01	ENSG00000170421	ENSG00000008441	NA	0
TCGA-AN-A0G0-01	ENSG00000156508	ENSG00000008441	NA	0
TCGA-AN-A0XP-01	ENSG00000100219	ENSG00000008441	NA	0
TCGA-AN-A0XP-01	ENSG00000165929	ENSG00000008441	NA	0
TCGA-AN-A0XU-01	ENSG00000144579	ENSG00000008441	NA	0
TCGA-AO-A0J4-01	ENSG00000075624	ENSG00000008441	NA	0
TCGA-AO-A0J4-01	ENSG00000113140	ENSG00000008441	NA	0
TCGA-AO-A0J4-01	ENSG00000125730	ENSG00000008441	NA	0
TCGA-B6-A0IC-01	ENSG00000075785	ENSG00000008441	NA	0
TCGA-B6-A0IC-01	ENSG00000152661	ENSG00000008441	NA	0
TCGA-B6-A0IC-01	ENSG00000171681	ENSG00000008441	NA	0
TCGA-B6-A0WV-01	ENSG00000131507	ENSG00000008441	NA	0
TCGA-B6-A0WX-01	ENSG00000164880	ENSG00000008441	NA	0
TCGA-BH-A0H9-01	ENSG00000108953	ENSG00000008441	NA	0
TCGA-BH-A1ET-01	ENSG00000110484	ENSG00000008441	NA	0
TCGA-BH-A1EU-01	ENSG00000168542	ENSG00000008441	NA	0
TCGA-BH-A1FC-01	ENSG00000211899	ENSG00000008441	NA	0
TCGA-BH-A1FR-01	ENSG00000153002	ENSG00000008441	NA	0
TCGA-C8-A134-01	ENSG00000075624	ENSG00000008441	NA	0
TCGA-C8-A1HE-01	ENSG00000110484	ENSG00000008441	NA	0
TCGA-C8-A1HK-01	ENSG00000267881	ENSG00000008441	NA	0
TCGA-D8-A1JE-01	ENSG00000164692	ENSG00000008441	NA	0
TCGA-D8-A1JE-01	ENSG00000174444	ENSG00000008441	NA	0
TCGA-D8-A1XG-01	ENSG00000089199	ENSG00000008441	NA	0
TCGA-D8-A1XR-01	ENSG00000110484	ENSG00000008441	NA	0
TCGA-D8-A1XW-01	ENSG00000075624	ENSG00000008441	NA	0
TCGA-D8-A27E-01	ENSG00000109118	ENSG00000008441	NA	0
TCGA-D8-A27F-01	ENSG00000164692	ENSG00000008441	NA	0
TCGA-D8-A27F-01	ENSG00000187514	ENSG00000008441	NA	0
TCGA-E2-A14W-01	ENSG00000188612	ENSG00000008441	NA	0
TCGA-E2-A15P-01	ENSG00000162522	ENSG00000008441	NA	0
TCGA-E2-A1B1-01	ENSG00000117242	ENSG00000008441	NA	0
TCGA-E9-A1RH-01	ENSG00000156026	ENSG00000008441	NA	0
TCGA-E9-A22G-01	ENSG00000167658	ENSG00000008441	NA	0
TCGA-E9-A24A-01	ENSG00000110484	ENSG00000008441	NA	0
TCGA-E9-A3Q9-01	ENSG00000110484	ENSG00000008441	NA	0
TCGA-GM-A3XG-01	ENSG00000090339	ENSG00000008441	NA	0
TCGA-OL-A5D6-01	ENSG00000160862	ENSG00000008441	NA	0
TCGA-S3-AA0Z-01	ENSG00000095066	ENSG00000008441	NA	0
TCGA-S3-AA0Z-01	ENSG00000124107	ENSG00000008441	NA	0
TCGA-S3-AA0Z-01	ENSG00000167995	ENSG00000008441	NA	0
TCGA-S3-AA0Z-01	ENSG00000179218	ENSG00000008441	NA	0
TCGA-A2-A0CU-01	ENSG00000105993	ENSG00000008513	NA	0
TCGA-A2-A0D4-01	ENSG00000153002	ENSG00000008513	NA	0
TCGA-A2-A0SY-01	ENSG00000117984	ENSG00000008513	NA	0
TCGA-A2-A1FW-01	ENSG00000143458	ENSG00000008513	NA	0
TCGA-A2-A1G4-01	ENSG00000184956	ENSG00000008513	NA	0
TCGA-A2-A25D-01	ENSG00000086232	ENSG00000008513	NA	0
TCGA-A7-A0D9-01	ENSG00000257379	ENSG00000008513	NA	0
TCGA-A8-A06Z-01	ENSG00000166509	ENSG00000008513	NA	0
TCGA-A8-A06Z-01	ENSG00000240720	ENSG00000008513	NA	0
TCGA-A8-A07O-01	ENSG00000111371	ENSG00000008513	NA	0
TCGA-A8-A082-01	ENSG00000058600	ENSG00000008513	NA	0
TCGA-A8-A08F-01	ENSG00000167658	ENSG00000008513	NA	0
TCGA-A8-A097-01	ENSG00000100234	ENSG00000008513	NA	0
TCGA-AO-A0J5-01	ENSG00000108821	ENSG00000008513	NA	0
TCGA-AR-A24V-01	ENSG00000108821	ENSG00000008513	NA	0
TCGA-B6-A0IJ-01	ENSG00000108821	ENSG00000008513	NA	0
TCGA-B6-A0IM-01	ENSG00000141424	ENSG00000008513	NA	0
TCGA-BH-A0B7-01	ENSG00000170873	ENSG00000008513	NA	0
TCGA-BH-A0BF-01	ENSG00000142156	ENSG00000008513	NA	0
TCGA-BH-A0H0-01	ENSG00000185896	ENSG00000008513	NA	0
TCGA-BH-A18J-01	ENSG00000187514	ENSG00000008513	NA	0
TCGA-C8-A137-01	ENSG00000108821	ENSG00000008513	NA	0
TCGA-C8-A26V-01	ENSG00000117984	ENSG00000008513	NA	0
TCGA-D8-A1JC-01	ENSG00000137492	ENSG00000008513	NA	0
TCGA-D8-A1JL-01	ENSG00000148848	ENSG00000008513	NA	0
TCGA-D8-A1JM-01	ENSG00000238045	ENSG00000008513	NA	0
TCGA-D8-A1JT-01	ENSG00000122884	ENSG00000008513	NA	0
TCGA-D8-A1X7-01	ENSG00000054965	ENSG00000008513	NA	0
TCGA-D8-A1XZ-01	ENSG00000105664	ENSG00000008513	NA	0
TCGA-D8-A1XZ-01	ENSG00000198242	ENSG00000008513	NA	0
TCGA-D8-A27R-01	ENSG00000129562	ENSG00000008513	NA	0
TCGA-E2-A1IN-01	ENSG00000108821	ENSG00000008513	NA	0
TCGA-E9-A1ND-01	ENSG00000012223	ENSG00000008513	NA	0
TCGA-E9-A243-01	ENSG00000179218	ENSG00000008513	NA	0
TCGA-E9-A5UP-01	ENSG00000121022	ENSG00000008513	NA	0
TCGA-GI-A2C8-01	ENSG00000108821	ENSG00000008513	NA	0
TCGA-S3-AA0Z-01	ENSG00000112096	ENSG00000008513	NA	0
TCGA-A2-A3XT-01	ENSG00000109971	ENSG00000008517	NA	0
TCGA-AC-A2QJ-01	ENSG00000108821	ENSG00000008517	NA	0
TCGA-BH-A18V-06	ENSG00000019582	ENSG00000008517	NA	0
TCGA-D8-A141-01	ENSG00000108821	ENSG00000008517	NA	0
TCGA-D8-A1JK-01	ENSG00000149925	ENSG00000008517	NA	1
TCGA-E2-A14Z-01	ENSG00000091436	ENSG00000008517	NA	0
TCGA-E9-A229-01	ENSG00000108821	ENSG00000008517	NA	0
TCGA-A7-A13D-01	ENSG00000181617	ENSG00000008735	NA	0
TCGA-A7-A3J0-01	ENSG00000100604	ENSG00000008735	NA	0
TCGA-A8-A099-01	ENSG00000115414	ENSG00000008735	NA	0
TCGA-AC-A5EH-01	ENSG00000115414	ENSG00000008735	NA	0
TCGA-AN-A0FV-01	ENSG00000141736	ENSG00000008735	NA	0
TCGA-B6-A0IM-01	ENSG00000163110	ENSG00000008735	NA	0
TCGA-BH-A0HX-01	ENSG00000108821	ENSG00000008735	NA	0
TCGA-A1-A0SB-01	ENSG00000147862	ENSG00000008869	NA	0
TCGA-BH-A0H3-01	ENSG00000108821	ENSG00000008869	NA	0
TCGA-E9-A1RC-01	ENSG00000156508	ENSG00000008869	NA	0
TCGA-LL-A440-01	ENSG00000108821	ENSG00000008869	NA	0
TCGA-A1-A0SH-01	ENSG00000108821	ENSG00000008952	NA	0
TCGA-A2-A04R-01	ENSG00000139644	ENSG00000008952	NA	0
TCGA-A2-A0ER-01	ENSG00000153002	ENSG00000008952	NA	0
TCGA-A2-A0EU-01	ENSG00000184007	ENSG00000008952	NA	0
TCGA-A2-A0T6-01	ENSG00000075624	ENSG00000008952	NA	0
TCGA-A2-A0YE-01	ENSG00000089597	ENSG00000008952	NA	0
TCGA-A2-A0YE-01	ENSG00000156508	ENSG00000008952	NA	1
TCGA-A2-A1FV-01	ENSG00000198356	ENSG00000008952	NA	0
TCGA-A8-A06Z-01	ENSG00000153002	ENSG00000008952	NA	0
TCGA-A8-A083-01	ENSG00000004487	ENSG00000008952	NA	0
TCGA-A8-A08I-01	ENSG00000168807	ENSG00000008952	NA	0
TCGA-A8-A08I-01	ENSG00000231925	ENSG00000008952	NA	0
TCGA-A8-A09I-01	ENSG00000179218	ENSG00000008952	NA	0
TCGA-A8-A0A6-01	ENSG00000110484	ENSG00000008952	NA	0
TCGA-AN-A041-01	ENSG00000153002	ENSG00000008952	NA	0
TCGA-AN-A049-01	ENSG00000104763	ENSG00000008952	NA	0
TCGA-AN-A0FW-01	ENSG00000153002	ENSG00000008952	NA	0
TCGA-AO-A125-01	ENSG00000152661	ENSG00000008952	NA	0
TCGA-AO-A1KO-01	ENSG00000135222	ENSG00000008952	NA	0
TCGA-AR-A0TW-01	ENSG00000272398	ENSG00000008952	NA	0
TCGA-AR-A1AI-01	ENSG00000075624	ENSG00000008952	NA	0
TCGA-AR-A1AV-01	ENSG00000139644	ENSG00000008952	NA	0
TCGA-AR-A24T-01	ENSG00000198668	ENSG00000008952	NA	0
TCGA-AR-A2LE-01	ENSG00000156508	ENSG00000008952	NA	1
TCGA-AR-A2LJ-01	ENSG00000197746	ENSG00000008952	NA	0
TCGA-AR-A5QN-01	ENSG00000111341	ENSG00000008952	NA	0
TCGA-B6-A0X4-01	ENSG00000153002	ENSG00000008952	NA	0
TCGA-B6-A1KI-01	ENSG00000110484	ENSG00000008952	NA	0
TCGA-BH-A0AZ-01	ENSG00000154274	ENSG00000008952	NA	0
TCGA-BH-A0DI-01	ENSG00000205542	ENSG00000008952	NA	0
TCGA-BH-A0DX-01	ENSG00000075624	ENSG00000008952	NA	0
TCGA-BH-A0E6-01	ENSG00000163964	ENSG00000008952	NA	0
TCGA-BH-A0HL-01	ENSG00000153002	ENSG00000008952	NA	0
TCGA-BH-A18H-01	ENSG00000179820	ENSG00000008952	NA	0
TCGA-BH-A1EX-01	ENSG00000167996	ENSG00000008952	NA	0
TCGA-BH-A1EX-01	ENSG00000205542	ENSG00000008952	NA	0
TCGA-BH-A1FE-01	ENSG00000164733	ENSG00000008952	NA	0
TCGA-BH-A1FG-01	ENSG00000205542	ENSG00000008952	NA	0
TCGA-C8-A1HI-01	ENSG00000182718	ENSG00000008952	NA	0
TCGA-C8-A1HJ-01	ENSG00000075624	ENSG00000008952	NA	0
TCGA-C8-A1HO-01	ENSG00000112335	ENSG00000008952	NA	0
TCGA-C8-A27A-01	ENSG00000111328	ENSG00000008952	NA	0
TCGA-D8-A1JA-01	ENSG00000075624	ENSG00000008952	NA	0
TCGA-D8-A1JE-01	ENSG00000178691	ENSG00000008952	NA	0
TCGA-D8-A1JS-01	ENSG00000110484	ENSG00000008952	NA	0
TCGA-D8-A1XJ-01	ENSG00000156508	ENSG00000008952	NA	1
TCGA-D8-A1XR-01	ENSG00000110484	ENSG00000008952	NA	0
TCGA-D8-A1XS-01	ENSG00000166913	ENSG00000008952	NA	0
TCGA-D8-A1XU-01	ENSG00000153002	ENSG00000008952	NA	0
TCGA-D8-A1XV-01	ENSG00000089199	ENSG00000008952	NA	0
TCGA-D8-A1XV-01	ENSG00000161634	ENSG00000008952	NA	0
TCGA-D8-A27H-01	ENSG00000113657	ENSG00000008952	NA	0
TCGA-E2-A15R-01	ENSG00000130723	ENSG00000008952	NA	0
TCGA-E2-A1LG-01	ENSG00000075624	ENSG00000008952	NA	0
TCGA-E2-A56Z-01	ENSG00000070756	ENSG00000008952	NA	0
TCGA-E9-A1N3-01	ENSG00000153002	ENSG00000008952	NA	0
TCGA-E9-A1N3-01	ENSG00000167658	ENSG00000008952	NA	0
TCGA-E9-A1R7-01	ENSG00000156508	ENSG00000008952	NA	1
TCGA-E9-A22B-01	ENSG00000075624	ENSG00000008952	NA	0
TCGA-E9-A22B-01	ENSG00000153002	ENSG00000008952	NA	0
TCGA-E9-A22D-01	ENSG00000113140	ENSG00000008952	NA	0
TCGA-E9-A3Q9-01	ENSG00000110484	ENSG00000008952	NA	0
TCGA-E9-A5UO-01	ENSG00000153002	ENSG00000008952	NA	0
TCGA-EW-A1IW-01	ENSG00000141424	ENSG00000008952	NA	0
TCGA-EW-A1J3-01	ENSG00000145824	ENSG00000008952	NA	0
TCGA-EW-A1OX-01	ENSG00000169710	ENSG00000008952	NA	0
TCGA-EW-A1PG-01	ENSG00000119139	ENSG00000008952	NA	0
TCGA-GM-A2DM-01	ENSG00000153002	ENSG00000008952	NA	0
TCGA-GM-A3NY-01	ENSG00000095787	ENSG00000008952	NA	0
TCGA-GM-A3NY-01	ENSG00000163399	ENSG00000008952	NA	0
TCGA-A2-A04U-01	ENSG00000011454	ENSG00000008988	NA	0
TCGA-A2-A0D0-01	ENSG00000008517	ENSG00000008988	NA	0
TCGA-A2-A0D1-01	ENSG00000169223	ENSG00000008988	NA	0
TCGA-A2-A0T5-01	ENSG00000114978	ENSG00000008988	NA	0
TCGA-A8-A06N-01	ENSG00000139219	ENSG00000008988	NA	0
TCGA-A8-A06R-01	ENSG00000133110	ENSG00000008988	NA	0
TCGA-A8-A07O-01	ENSG00000156508	ENSG00000008988	NA	0
TCGA-A8-A07O-01	ENSG00000167995	ENSG00000008988	NA	0
TCGA-A8-A08H-01	ENSG00000067225	ENSG00000008988	NA	0
TCGA-A8-A092-01	ENSG00000055044	ENSG00000008988	NA	0
TCGA-A8-A09I-01	ENSG00000108821	ENSG00000008988	NA	0
TCGA-AC-A2QJ-01	ENSG00000108821	ENSG00000008988	NA	0
TCGA-AN-A0AJ-01	ENSG00000164830	ENSG00000008988	NA	0
TCGA-AN-A0XW-01	ENSG00000108821	ENSG00000008988	NA	0
TCGA-AO-A03N-01	ENSG00000106819	ENSG00000008988	NA	0
TCGA-AQ-A0Y5-01	ENSG00000087460	ENSG00000008988	NA	0
TCGA-AR-A1AN-01	ENSG00000108821	ENSG00000008988	NA	0
TCGA-AR-A1AR-01	ENSG00000108100	ENSG00000008988	NA	0
TCGA-AR-A24N-01	ENSG00000108821	ENSG00000008988	NA	0
TCGA-AR-A24O-01	ENSG00000108821	ENSG00000008988	NA	0
TCGA-AR-A24R-01	ENSG00000087460	ENSG00000008988	NA	0
TCGA-AR-A2LL-01	ENSG00000156508	ENSG00000008988	NA	0
TCGA-AR-A2LQ-01	ENSG00000108821	ENSG00000008988	NA	0
TCGA-BH-A0AZ-01	ENSG00000108821	ENSG00000008988	NA	0
TCGA-BH-A0DT-01	ENSG00000108821	ENSG00000008988	NA	0
TCGA-BH-A202-01	ENSG00000111640	ENSG00000008988	NA	0
TCGA-BH-A202-01	ENSG00000169710	ENSG00000008988	NA	0
TCGA-C8-A1HJ-01	ENSG00000111640	ENSG00000008988	NA	0
TCGA-C8-A1HJ-01	ENSG00000156508	ENSG00000008988	NA	0
TCGA-C8-A1HJ-01	ENSG00000269968	ENSG00000008988	NA	0
TCGA-D8-A1JL-01	ENSG00000228848	ENSG00000008988	NA	0
TCGA-D8-A1XS-01	ENSG00000108821	ENSG00000008988	NA	0
TCGA-D8-A1XU-01	ENSG00000108821	ENSG00000008988	NA	0
TCGA-D8-A1XY-01	ENSG00000108821	ENSG00000008988	NA	0
TCGA-D8-A27N-01	ENSG00000108821	ENSG00000008988	NA	0
TCGA-E2-A14X-01	ENSG00000211896	ENSG00000008988	NA	0
TCGA-E2-A1IN-01	ENSG00000108821	ENSG00000008988	NA	0
TCGA-E2-A1LI-01	ENSG00000075624	ENSG00000008988	NA	0
TCGA-E2-A1LK-01	ENSG00000087460	ENSG00000008988	NA	0
TCGA-E9-A1ND-01	ENSG00000012223	ENSG00000008988	NA	0
TCGA-EW-A1OZ-01	ENSG00000164692	ENSG00000008988	NA	0
TCGA-EW-A1P8-01	ENSG00000100345	ENSG00000008988	NA	0
TCGA-A1-A0SO-01	ENSG00000118855	ENSG00000009307	NA	0
TCGA-A1-A0SP-01	ENSG00000147065	ENSG00000009307	NA	0
TCGA-A2-A0CK-01	ENSG00000172890	ENSG00000009307	NA	0
TCGA-A2-A0D4-01	ENSG00000153002	ENSG00000009307	NA	0
TCGA-A2-A0EU-01	ENSG00000164930	ENSG00000009307	NA	0
TCGA-A2-A0SX-01	ENSG00000035862	ENSG00000009307	NA	0
TCGA-A2-A0YD-01	ENSG00000164733	ENSG00000009307	NA	0
TCGA-A2-A0YE-01	ENSG00000142192	ENSG00000009307	NA	0
TCGA-A2-A0YM-01	ENSG00000137959	ENSG00000009307	NA	0
TCGA-A2-A0YM-01	ENSG00000160932	ENSG00000009307	NA	0
TCGA-A2-A1G4-01	ENSG00000167996	ENSG00000009307	NA	0
TCGA-A2-A25A-01	ENSG00000084234	ENSG00000009307	NA	1
TCGA-A2-A3XY-01	ENSG00000113140	ENSG00000009307	NA	0
TCGA-A2-A3XY-01	ENSG00000142173	ENSG00000009307	NA	0
TCGA-A8-A06Z-01	ENSG00000245532	ENSG00000009307	NA	0
TCGA-A8-A08P-01	ENSG00000103550	ENSG00000009307	NA	0
TCGA-A8-A08R-01	ENSG00000100345	ENSG00000009307	NA	0
TCGA-A8-A08R-01	ENSG00000104723	ENSG00000009307	NA	0
TCGA-A8-A097-01	ENSG00000108821	ENSG00000009307	NA	0
TCGA-A8-A09A-01	ENSG00000100991	ENSG00000009307	NA	0
TCGA-A8-A09M-01	ENSG00000116521	ENSG00000009307	NA	0
TCGA-AC-A23H-01	ENSG00000198363	ENSG00000009307	NA	0
TCGA-AC-A2B8-01	ENSG00000087460	ENSG00000009307	NA	0
TCGA-AC-A2B8-01	ENSG00000108821	ENSG00000009307	NA	0
TCGA-AC-A2FB-01	ENSG00000141367	ENSG00000009307	NA	0
TCGA-AC-A2FK-01	ENSG00000156508	ENSG00000009307	NA	1
TCGA-AC-A3HN-01	ENSG00000108821	ENSG00000009307	NA	0
TCGA-AN-A0AM-01	ENSG00000133961	ENSG00000009307	NA	0
TCGA-AO-A03L-01	ENSG00000164692	ENSG00000009307	NA	1
TCGA-AO-A0JG-01	ENSG00000153002	ENSG00000009307	NA	0
TCGA-AO-A1KO-01	ENSG00000167531	ENSG00000009307	NA	0
TCGA-AQ-A04J-01	ENSG00000134258	ENSG00000009307	NA	0
TCGA-AQ-A1H3-01	ENSG00000108821	ENSG00000009307	NA	0
TCGA-AR-A0U2-01	ENSG00000123384	ENSG00000009307	NA	0
TCGA-AR-A1AI-01	ENSG00000086758	ENSG00000009307	NA	0
TCGA-AR-A1AR-01	ENSG00000153827	ENSG00000009307	NA	0
TCGA-AR-A1AS-01	ENSG00000164733	ENSG00000009307	NA	0
TCGA-AR-A24K-01	ENSG00000108821	ENSG00000009307	NA	0
TCGA-AR-A24O-01	ENSG00000186340	ENSG00000009307	NA	0
TCGA-AR-A24R-01	ENSG00000159063	ENSG00000009307	NA	0
TCGA-AR-A24T-01	ENSG00000197081	ENSG00000009307	NA	0
TCGA-AR-A24V-01	ENSG00000108821	ENSG00000009307	NA	0
TCGA-AR-A252-01	ENSG00000153002	ENSG00000009307	NA	0
TCGA-AR-A254-01	ENSG00000157224	ENSG00000009307	NA	0
TCGA-AR-A2LL-01	ENSG00000108821	ENSG00000009307	NA	0
TCGA-AR-A2LL-01	ENSG00000171345	ENSG00000009307	NA	0
TCGA-B6-A0I9-01	ENSG00000167995	ENSG00000009307	NA	0
TCGA-B6-A0IJ-01	ENSG00000138443	ENSG00000009307	NA	0
[truncated: 272,303+ more rows]
