# Supplementary material for: Regulatory networks and 5′ partner usage of miRNA host gene fusions in breast cancer
Source: Int J Cancer. 2022 Feb 26;151(1):95–106. doi: 10.1002/ijc.33972 (PMC9303785; doi:10.1002/ijc.33972)
Supplement: Supplementary file 3 — Table S3 Fusion transcript classification according to FusionCatcher for all fusion transcripts and transcripts including a miRNA within the 5′ or 3′ fusion partner, respectively. The table includes all fusion transcripts that pass filtering criteria, also when there are multiple transcripts involving the same partner genes in a single sample. [file IJC-151-95-s004.xlsx]

## Sheet: Fusion transcript class
Class	All fusion transcripts	5' MicroRNA	3' MicroRNA
in-frame	43360	3643	3104
out-of-frame	36011	3001	2008
CDS(complete)/CDS(no-known-start-or-end)	112	5	0
CDS(complete)/UTR	559	37	50
CDS(complete)/exonic(no-known-CDS)	61	6	2
CDS(complete)/intergenic	1	0	0
CDS(complete)/intronic	148	4	12
CDS(no-known-start-or-end)/CDS(complete)	16	0	2
CDS(no-known-start-or-end)/CDS(no-known-start-or-end)	85	8	0
CDS(no-known-start-or-end)/CDS(truncated)	1098	32	113
CDS(no-known-start-or-end)/UTR	519	8	34
CDS(no-known-start-or-end)/exonic(no-known-CDS)	28	0	5
CDS(no-known-start-or-end)/intergenic	3	0	0
CDS(no-known-start-or-end)/intronic	277	1	22
CDS(truncated)/CDS(no-known-start-or-end)	2116	127	27
CDS(truncated)/UTR	24508	2014	1119
CDS(truncated)/exonic(no-known-CDS)	10349	376	139
CDS(truncated)/intergenic	70	2	0
CDS(truncated)/intronic	14820	1020	971
UTR/CDS(complete)	368	25	21
UTR/CDS(no-known-start-or-end)	1962	132	25
UTR/CDS(truncated)	34553	2089	2748
UTR/UTR	35784	2999	1030
UTR/exonic(no-known-CDS)	6668	378	376
UTR/intergenic	1743	24	0
UTR/intronic	42615	2369	2975
exonic(no-known-CDS)/CDS(complete)	34	1	2
exonic(no-known-CDS)/CDS(no-known-start-or-end)	108	5	0
exonic(no-known-CDS)/CDS(truncated)	8941	122	370
exonic(no-known-CDS)/UTR	3269	89	56
exonic(no-known-CDS)/exonic(no-known-CDS)	2407	21	51
exonic(no-known-CDS)/intergenic	85	0	0
exonic(no-known-CDS)/intronic	2643	58	135
intergenic/CDS(complete)	5	0	1
intergenic/CDS(no-known-start-or-end)	217	19	0
intergenic/CDS(truncated)	452	39	61
intergenic/UTR	2523	137	83
intergenic/exonic(no-known-CDS)	265	6	1
intergenic/intergenic	3	0	0
intergenic/intronic	421	7	19
intronic/CDS(complete)	57	6	2
intronic/CDS(no-known-start-or-end)	462	26	3
intronic/CDS(truncated)	23535	1268	1200
intronic/UTR	30503	1611	495
intronic/exonic(no-known-CDS)	2130	123	122
intronic/intergenic	237	2	0
intronic/intronic	4477	187	263
Sum:	340608	22027	17647
