# Supplementary material for: Regulatory networks and 5′ partner usage of miRNA host gene fusions in breast cancer
Source: Int J Cancer. 2022 Feb 26;151(1):95–106. doi: 10.1002/ijc.33972 (PMC9303785; doi:10.1002/ijc.33972)
Supplement: Supplementary file 4 — Table S4 Results of gene set overrepresentation analysis of 5′ fusion partners for the TCGA and SCAN‐B datasets. Overrepresentation was calculated using the clusterProfiler R package. For each dataset, the fusions were split both by tumour ER/HER2 status and by molecular subtype. GO, KEGG, HALLMARK and REACTOME gene sets from MSigDB were analysed. The tables also contain transcription factor target gene enrichment obtained from UniBind. For each dataset and subtype analysed, a P‐value was calculated for 5′ partners of miRNA hosts (3′ host P‐adj) and for non‐hosts (3′ non‐host P‐adj). For the non‐hosts, a random subsampling of 5′ partners was performed to analyse a gene list of the same length as for the corresponding miRNA host 5′ partners. The sampling was done in triplicate and the mean adjusted P‐value is displayed in the 3′ non‐host P‐adj column. [file IJC-151-95-s001.xlsx]

## Sheet: TCGA_receptor_status
Receptor status	Geneset	ID	Description	3' Host p-adj	3' Non-host p-adj
ER-HER2-	GO	GO_CELL_SUBSTRATE_JUNCTION	GO_CELL_SUBSTRATE_JUNCTION	1.60666e-27	1.86384e-15
ER-HER2-	GO	GO_CELL_ADHESION_MOLECULE_BINDING	GO_CELL_ADHESION_MOLECULE_BINDING	6.14717e-26	9.19628e-13
ER-HER2-	GO	GO_CADHERIN_BINDING	GO_CADHERIN_BINDING	1.37399e-20	5.58686e-07
ER-HER2-	GO	GO_COLLAGEN_CONTAINING_EXTRACELLULAR_MATRIX	GO_COLLAGEN_CONTAINING_EXTRACELLULAR_MATRIX	1.41789e-17	9.40042e-09
ER-HER2-	REACTOME	REACTOME_EXTRACELLULAR_MATRIX_ORGANIZATION	REACTOME_EXTRACELLULAR_MATRIX_ORGANIZATION	8.25807e-15	1.29844e-07
ER-HER2-	REACTOME	REACTOME_DEGRADATION_OF_THE_EXTRACELLULAR_MATRIX	REACTOME_DEGRADATION_OF_THE_EXTRACELLULAR_MATRIX	4.34831e-14	2.73517e-07
ER-HER2-	GO	GO_ENDOPLASMIC_RETICULUM_LUMEN	GO_ENDOPLASMIC_RETICULUM_LUMEN	2.16587e-13	5.95495e-08
ER-HER2-	GO	GO_EXTRACELLULAR_MATRIX	GO_EXTRACELLULAR_MATRIX	4.20913e-13	1.99125e-06
ER-HER2-	REACTOME	REACTOME_COLLAGEN_FORMATION	REACTOME_COLLAGEN_FORMATION	1.9452e-12	0.000983205
ER-HER2-	HALLMARK	HALLMARK_EPITHELIAL_MESENCHYMAL_TRANSITION	HALLMARK_EPITHELIAL_MESENCHYMAL_TRANSITION	2.53666e-12	0.00649103
ER-HER2-	GO	GO_EXTRACELLULAR_STRUCTURE_ORGANIZATION	GO_EXTRACELLULAR_STRUCTURE_ORGANIZATION	7.79929e-12	8.3856e-05
ER-HER2-	REACTOME	REACTOME_ASSEMBLY_OF_COLLAGEN_FIBRILS_AND_OTHER_MULTIMERIC_STRUCTURES	REACTOME_ASSEMBLY_OF_COLLAGEN_FIBRILS_AND_OTHER_MULTIMERIC_STRUCTURES	7.83128e-12	9.74409e-06
ER-HER2-	REACTOME	REACTOME_COLLAGEN_DEGRADATION	REACTOME_COLLAGEN_DEGRADATION	1.36664e-11	0.000117329
ER-HER2-	GO	GO_EXTRACELLULAR_MATRIX_STRUCTURAL_CONSTITUENT	GO_EXTRACELLULAR_MATRIX_STRUCTURAL_CONSTITUENT	4.17648e-11	0.0125186
ER-HER2-	GO	GO_VESICLE_LUMEN	GO_VESICLE_LUMEN	5.64891e-11	1.63593e-07
ER-HER2-	GO	GO_SKIN_DEVELOPMENT	GO_SKIN_DEVELOPMENT	3.69476e-10	0.0111626
ER-HER2-	REACTOME	REACTOME_NEUTROPHIL_DEGRANULATION	REACTOME_NEUTROPHIL_DEGRANULATION	9.14941e-10	6.87049e-07
ER-HER2-	GO	GO_PIGMENT_GRANULE	GO_PIGMENT_GRANULE	1.55097e-09	7.28488e-07
ER-HER2-	REACTOME	REACTOME_INTEGRIN_CELL_SURFACE_INTERACTIONS	REACTOME_INTEGRIN_CELL_SURFACE_INTERACTIONS	2.04162e-09	0.0026136
ER-HER2-	GO	GO_EXTRACELLULAR_MATRIX_STRUCTURAL_CONSTITUENT_CONFERRING_TENSILE_STRENGTH	GO_EXTRACELLULAR_MATRIX_STRUCTURAL_CONSTITUENT_CONFERRING_TENSILE_STRENGTH	5.00074e-08	0.0110154
ER-HER2-	GO	GO_CELL_CORTEX	GO_CELL_CORTEX	5.26544e-08	0.0373729
ER-HER2-	REACTOME	REACTOME_COLLAGEN_BIOSYNTHESIS_AND_MODIFYING_ENZYMES	REACTOME_COLLAGEN_BIOSYNTHESIS_AND_MODIFYING_ENZYMES	6.40311e-08	0.496618
ER-HER2-	HALLMARK	HALLMARK_MYOGENESIS	HALLMARK_MYOGENESIS	1.04726e-07	0.0435219
ER-HER2-	GO	GO_KERATINOCYTE_DIFFERENTIATION	GO_KERATINOCYTE_DIFFERENTIATION	1.47633e-07	0.101077
ER-HER2-	GO	GO_CELL_SUBSTRATE_ADHESION	GO_CELL_SUBSTRATE_ADHESION	1.55662e-07	9.14186e-05
ER-HER2-	REACTOME	REACTOME_COLLAGEN_CHAIN_TRIMERIZATION	REACTOME_COLLAGEN_CHAIN_TRIMERIZATION	1.70419e-07	0.0206643
ER-HER2-	GO	GO_MYELOID_LEUKOCYTE_MEDIATED_IMMUNITY	GO_MYELOID_LEUKOCYTE_MEDIATED_IMMUNITY	1.85401e-07	4.86064e-05
ER-HER2-	GO	GO_EPIDERMIS_DEVELOPMENT	GO_EPIDERMIS_DEVELOPMENT	4.51053e-07	0.219703
ER-HER2-	GO	GO_CELL_CELL_JUNCTION	GO_CELL_CELL_JUNCTION	1.09608e-06	0.687039
ER-HER2-	REACTOME	REACTOME_REGULATION_OF_INSULIN_LIKE_GROWTH_FACTOR_IGF_TRANSPORT_AND_UPTAKE_BY_INSULIN_LIKE_GROWTH_FACTOR_BINDING_PROTEINS_IGFBPS_	REACTOME_REGULATION_OF_INSULIN_LIKE_GROWTH_FACTOR_IGF_TRANSPORT_AND_UPTAKE_BY_INSULIN_LIKE_GROWTH_FACTOR_BINDING_PROTEINS_IGFBPS_	1.25068e-06	0.0820784
ER-HER2-	REACTOME	REACTOME_NON_INTEGRIN_MEMBRANE_ECM_INTERACTIONS	REACTOME_NON_INTEGRIN_MEMBRANE_ECM_INTERACTIONS	1.39403e-06	0.0465889
ER-HER2-	GO	GO_REGULATION_OF_CELL_SUBSTRATE_ADHESION	GO_REGULATION_OF_CELL_SUBSTRATE_ADHESION	1.60859e-06	0.000552179
ER-HER2-	GO	GO_CELL_JUNCTION_ASSEMBLY	GO_CELL_JUNCTION_ASSEMBLY	2.20544e-06	0.0185493
ER-HER2-	GO	GO_WOUND_HEALING	GO_WOUND_HEALING	2.31809e-06	0.00214005
ER-HER2-	KEGG	KEGG_FOCAL_ADHESION	KEGG_FOCAL_ADHESION	2.52643e-06	6.14347e-06
ER-HER2-	GO	GO_ACTIN_CYTOSKELETON	GO_ACTIN_CYTOSKELETON	3.17421e-06	1
ER-HER2-	UniBind	HSF1_target_genes	GSE60984_hsf1_u2os-heat_MACS_HSF1_MA0486.2.damo.pwm.bed	3.18337e-06	1
ER-HER2-	GO	GO_BASEMENT_MEMBRANE	GO_BASEMENT_MEMBRANE	3.49094e-06	1
ER-HER2-	GO	GO_NEGATIVE_REGULATION_OF_CELL_ADHESION	GO_NEGATIVE_REGULATION_OF_CELL_ADHESION	8.82649e-06	0.698767
ER-HER2-	GO	GO_GASTRULATION	GO_GASTRULATION	1.63239e-05	1
ER-HER2-	KEGG	KEGG_ECM_RECEPTOR_INTERACTION	KEGG_ECM_RECEPTOR_INTERACTION	1.80589e-05	0.00172923
ER-HER2-	GO	GO_GLIOGENESIS	GO_GLIOGENESIS	3.70454e-05	0.107201
ER-HER2-	GO	GO_EPIDERMAL_CELL_DIFFERENTIATION	GO_EPIDERMAL_CELL_DIFFERENTIATION	4.14436e-05	0.00695315
ER-HER2-	GO	GO_COLLAGEN_TRIMER	GO_COLLAGEN_TRIMER	4.59796e-05	1
ER-HER2-	REACTOME	REACTOME_ECM_PROTEOGLYCANS	REACTOME_ECM_PROTEOGLYCANS	4.7218e-05	0.0099755
ER-HER2-	REACTOME	REACTOME_SIGNALING_BY_RECEPTOR_TYROSINE_KINASES	REACTOME_SIGNALING_BY_RECEPTOR_TYROSINE_KINASES	5.98742e-05	1
ER-HER2-	GO	GO_INTERMEDIATE_FILAMENT_CYTOSKELETON	GO_INTERMEDIATE_FILAMENT_CYTOSKELETON	6.04397e-05	0.0151103
ER-HER2-	HALLMARK	HALLMARK_APOPTOSIS	HALLMARK_APOPTOSIS	6.41894e-05	1
ER-HER2-	GO	GO_FICOLIN_1_RICH_GRANULE	GO_FICOLIN_1_RICH_GRANULE	7.14736e-05	0.0292839
ER-HER2-	GO	GO_ACTIN_BINDING	GO_ACTIN_BINDING	9.26143e-05	1
ER-HER2-	GO	GO_INTEGRIN_BINDING	GO_INTEGRIN_BINDING	9.95806e-05	5.48953e-05
ER-HER2-	UniBind	HSF1_target_genes	GSE60984_hsf1_u2os-heat-20_MACS_HSF1_MA0486.2.damo.pwm.bed	0.00011754	1
ER-HER2-	GO	GO_REGULATION_OF_CELLULAR_AMIDE_METABOLIC_PROCESS	GO_REGULATION_OF_CELLULAR_AMIDE_METABOLIC_PROCESS	0.000138699	1
ER-HER2-	GO	GO_REPRODUCTIVE_SYSTEM_DEVELOPMENT	GO_REPRODUCTIVE_SYSTEM_DEVELOPMENT	0.000171851	0.357447
ER-HER2-	GO	GO_PROTEIN_FOLDING	GO_PROTEIN_FOLDING	0.000190299	1
ER-HER2-	GO	GO_GROWTH_FACTOR_BINDING	GO_GROWTH_FACTOR_BINDING	0.000193429	0.218542
ER-HER2-	GO	GO_VIRAL_LIFE_CYCLE	GO_VIRAL_LIFE_CYCLE	0.000236902	9.49527e-06
ER-HER2-	GO	GO_CELL_GROWTH	GO_CELL_GROWTH	0.000277084	1
ER-HER2-	GO	GO_BLOOD_MICROPARTICLE	GO_BLOOD_MICROPARTICLE	0.000282964	0.000116431
ER-HER2-	GO	GO_CONTRACTILE_FIBER	GO_CONTRACTILE_FIBER	0.000287394	0.0350381
ER-HER2-	REACTOME	REACTOME_PLATELET_ACTIVATION_SIGNALING_AND_AGGREGATION	REACTOME_PLATELET_ACTIVATION_SIGNALING_AND_AGGREGATION	0.000357255	0.104754
ER-HER2-	GO	GO_CELL_SUBSTRATE_JUNCTION_ORGANIZATION	GO_CELL_SUBSTRATE_JUNCTION_ORGANIZATION	0.000358555	3.63707e-05
ER-HER2-	GO	GO_REGULATION_OF_BODY_FLUID_LEVELS	GO_REGULATION_OF_BODY_FLUID_LEVELS	0.000420042	1
ER-HER2-	REACTOME	REACTOME_FORMATION_OF_THE_CORNIFIED_ENVELOPE	REACTOME_FORMATION_OF_THE_CORNIFIED_ENVELOPE	0.000565763	0.00413606
ER-HER2-	GO	GO_CELL_MATRIX_ADHESION	GO_CELL_MATRIX_ADHESION	0.000590343	0.0441275
ER-HER2-	UniBind	JUND_target_genes	ENCSR000BSU_MCF-7_JUND_MACS_JUND_MA0491.1.damo.pwm.bed	0.000754776	2.61984e-05
ER-HER2-	GO	GO_CORNIFICATION	GO_CORNIFICATION	0.000757868	0.00519173
ER-HER2-	REACTOME	REACTOME_KERATINIZATION	REACTOME_KERATINIZATION	0.000757868	0.00519173
ER-HER2-	GO	GO_ENDODERMAL_CELL_DIFFERENTIATION	GO_ENDODERMAL_CELL_DIFFERENTIATION	0.00082815	1
ER-HER2-	REACTOME	REACTOME_SCAVENGING_BY_CLASS_A_RECEPTORS	REACTOME_SCAVENGING_BY_CLASS_A_RECEPTORS	0.000881648	0.000592354
ER-HER2-	HALLMARK	HALLMARK_APICAL_JUNCTION	HALLMARK_APICAL_JUNCTION	0.000938213	0.179112
ER-HER2-	GO	GO_ENDODERM_FORMATION	GO_ENDODERM_FORMATION	0.000996181	1
ER-HER2-	UniBind	HSF1_target_genes	GSE38901_hsf1_colon-tumor_MACS_HSF1_MA0486.2.damo.pwm.bed	0.00116851	1
ER-HER2-	GO	GO_KERATINIZATION	GO_KERATINIZATION	0.00118202	0.0046114
ER-HER2-	REACTOME	REACTOME_CELL_CELL_COMMUNICATION	REACTOME_CELL_CELL_COMMUNICATION	0.00153726	4.19463e-06
ER-HER2-	GO	GO_AGING	GO_AGING	0.00160058	0.773729
ER-HER2-	UniBind	FOSL2_target_genes	EXP039554_A549--lung-carcinoma-_FOSL2_MACS_FOSL2_MA0478.1.damo.pwm.bed	0.00160728	0.575217
ER-HER2-	UniBind	HSF1_target_genes	GSE38901_hsf1_ncih441_MACS_HSF1_MA0486.2.damo.pwm.bed	0.00170998	1
ER-HER2-	GO	GO_PLATELET_DERIVED_GROWTH_FACTOR_BINDING	GO_PLATELET_DERIVED_GROWTH_FACTOR_BINDING	0.00205606	0.122883
ER-HER2-	REACTOME	REACTOME_EUKARYOTIC_TRANSLATION_INITIATION	REACTOME_EUKARYOTIC_TRANSLATION_INITIATION	0.00206089	0.251112
ER-HER2-	HALLMARK	HALLMARK_COAGULATION	HALLMARK_COAGULATION	0.00226942	1
ER-HER2-	GO	GO_TRANSLATIONAL_INITIATION	GO_TRANSLATIONAL_INITIATION	0.00232766	0.147882
ER-HER2-	UniBind	FOSL2_target_genes	EXP040159_A549--lung-carcinoma-_FOSL2_MACS_FOSL2_MA0478.1.damo.pwm.bed	0.002499	1
ER-HER2-	HALLMARK	HALLMARK_MTORC1_SIGNALING	HALLMARK_MTORC1_SIGNALING	0.00263624	0.0798931
ER-HER2-	GO	GO_COMPLEX_OF_COLLAGEN_TRIMERS	GO_COMPLEX_OF_COLLAGEN_TRIMERS	0.00367803	1
ER-HER2-	UniBind	AR_target_genes	EXP040660_breast-tumor_AR_MACS_AR_MA0007.3.damo.pwm.bed	0.00378262	1
ER-HER2-	GO	GO_GLIAL_CELL_MIGRATION	GO_GLIAL_CELL_MIGRATION	0.00379439	1
ER-HER2-	REACTOME	REACTOME_INTERLEUKIN_12_FAMILY_SIGNALING	REACTOME_INTERLEUKIN_12_FAMILY_SIGNALING	0.00379439	1
ER-HER2-	GO	GO_OSTEOBLAST_DIFFERENTIATION	GO_OSTEOBLAST_DIFFERENTIATION	0.00389183	0.0330242
ER-HER2-	UniBind	JUNB_target_genes	EXP039341_A549--lung-carcinoma-_JUNB_MACS_JUNB_MA0490.2.damo.pwm.bed	0.00409184	0.0178941
ER-HER2-	REACTOME	REACTOME_SIGNALING_BY_MET	REACTOME_SIGNALING_BY_MET	0.00409338	1
ER-HER2-	UniBind	HSF1_target_genes	GSE38901_hsf1_mcf10a-heat_MACS_HSF1_MA0486.2.damo.pwm.bed	0.00464161	1
ER-HER2-	UniBind	FOSL2_target_genes	EXP039502_A549--lung-carcinoma-_FOSL2_MACS_FOSL2_MA0478.1.damo.pwm.bed	0.00486794	0.1387
ER-HER2-	GO	GO_VACUOLAR_LUMEN	GO_VACUOLAR_LUMEN	0.00504328	0.00681986
ER-HER2-	GO	GO_AXON_DEVELOPMENT	GO_AXON_DEVELOPMENT	0.00518313	1
ER-HER2-	REACTOME	REACTOME_GENE_AND_PROTEIN_EXPRESSION_BY_JAK_STAT_SIGNALING_AFTER_INTERLEUKIN_12_STIMULATION	REACTOME_GENE_AND_PROTEIN_EXPRESSION_BY_JAK_STAT_SIGNALING_AFTER_INTERLEUKIN_12_STIMULATION	0.00536694	1
ER-HER2-	GO	GO_HEART_DEVELOPMENT	GO_HEART_DEVELOPMENT	0.00561811	1
ER-HER2-	REACTOME	REACTOME_RESPONSE_TO_ELEVATED_PLATELET_CYTOSOLIC_CA2_	REACTOME_RESPONSE_TO_ELEVATED_PLATELET_CYTOSOLIC_CA2_	0.00573629	0.00235844
ER-HER2-	GO	GO_CELL_DIVISION_SITE	GO_CELL_DIVISION_SITE	0.0057498	1
ER-HER2-	UniBind	HSF1_target_genes	GSE45852_hsf1_mcf7_MACS_HSF1_MA0486.2.damo.pwm.bed	0.00685316	1
ER-HER2-	GO	GO_RHYTHMIC_PROCESS	GO_RHYTHMIC_PROCESS	0.00716979	1
ER-HER2-	UniBind	FOSL2_target_genes	EXP039862_A549--lung-carcinoma-_FOSL2_MACS_FOSL2_MA0478.1.damo.pwm.bed	0.00742942	0.29259
ER-HER2-	GO	GO_GLAND_DEVELOPMENT	GO_GLAND_DEVELOPMENT	0.00804216	0.942776
ER-HER2-	UniBind	JUND_target_genes	ENCSR000BSA_HCT116_JUND_MACS_JUND_MA0491.1.damo.pwm.bed	0.00855898	0.121107
ER-HER2-	GO	GO_CELLULAR_RESPONSE_TO_ORGANIC_CYCLIC_COMPOUND	GO_CELLULAR_RESPONSE_TO_ORGANIC_CYCLIC_COMPOUND	0.00883064	0.229538
ER-HER2-	GO	GO_POSITIVE_REGULATION_OF_CELLULAR_AMIDE_METABOLIC_PROCESS	GO_POSITIVE_REGULATION_OF_CELLULAR_AMIDE_METABOLIC_PROCESS	0.00949328	1
ER-HER2-	GO	GO_ENDODERM_DEVELOPMENT	GO_ENDODERM_DEVELOPMENT	0.00956944	1
ER-HER2-	UniBind	JUNB_target_genes	EXP040136_A549--lung-carcinoma-_JUNB_MACS_JUNB_MA0490.2.damo.pwm.bed	0.00986297	0.00222731
ER-HER2-	GO	GO_STRUCTURAL_CONSTITUENT_OF_CYTOSKELETON	GO_STRUCTURAL_CONSTITUENT_OF_CYTOSKELETON	0.0101614	0.0259449
ER-HER2-	GO	GO_DEVELOPMENTAL_CELL_GROWTH	GO_DEVELOPMENTAL_CELL_GROWTH	0.0129633	1
ER-HER2-	GO	GO_ACTIN_FILAMENT_BINDING	GO_ACTIN_FILAMENT_BINDING	0.0129787	1
ER-HER2-	REACTOME	REACTOME_INTERLEUKIN_12_SIGNALING	REACTOME_INTERLEUKIN_12_SIGNALING	0.0131169	1
ER-HER2-	UniBind	FOSL2_target_genes	EXP039680_A549--lung-carcinoma-_FOSL2_MACS_FOSL2_MA0478.1.damo.pwm.bed	0.0133468	0.168202
ER-HER2-	GO	GO_REGULATION_OF_PEPTIDASE_ACTIVITY	GO_REGULATION_OF_PEPTIDASE_ACTIVITY	0.0133468	0.0667797
ER-HER2-	GO	GO_CELL_LEADING_EDGE	GO_CELL_LEADING_EDGE	0.0134863	0.444147
ER-HER2-	KEGG	KEGG_REGULATION_OF_ACTIN_CYTOSKELETON	KEGG_REGULATION_OF_ACTIN_CYTOSKELETON	0.015633	0.355226
ER-HER2-	UniBind	JUN_target_genes	GSE46166_jun_bt549_MACS_JUN_MA0488.1.damo.pwm.bed	0.0161685	0.0757096
ER-HER2-	GO	GO_FORMATION_OF_PRIMARY_GERM_LAYER	GO_FORMATION_OF_PRIMARY_GERM_LAYER	0.0178718	1
ER-HER2-	UniBind	JUNB_target_genes	ENCSR795IYP_K562_JUNB_MACS_JUNB_MA0490.1.damo.pwm.bed	0.0183784	0.000143015
ER-HER2-	UniBind	JUND_target_genes	EXP037684_Calu-3--lung-adenocarcinoma-_JUND_MACS_JUND_MA0491.2.damo.pwm.bed	0.0188806	0.0341294
ER-HER2-	GO	GO_PYRUVATE_METABOLIC_PROCESS	GO_PYRUVATE_METABOLIC_PROCESS	0.0189126	1
ER-HER2-	REACTOME	REACTOME_CELL_JUNCTION_ORGANIZATION	REACTOME_CELL_JUNCTION_ORGANIZATION	0.019854	6.85389e-06
ER-HER2-	GO	GO_RESPONSE_TO_STEROID_HORMONE	GO_RESPONSE_TO_STEROID_HORMONE	0.0207512	1
ER-HER2-	GO	GO_LAMELLIPODIUM	GO_LAMELLIPODIUM	0.0208131	1
ER-HER2-	UniBind	JUNB_target_genes	EXP039942_A549--lung-carcinoma-_JUNB_MACS_JUNB_MA0490.2.damo.pwm.bed	0.02095	0.00269012
ER-HER2-	UniBind	HSF1_target_genes	GSE38901_hsf1_zr751_MACS_HSF1_MA0486.2.damo.pwm.bed	0.021508	1
ER-HER2-	REACTOME	REACTOME_SYNDECAN_INTERACTIONS	REACTOME_SYNDECAN_INTERACTIONS	0.0224836	0.00649103
ER-HER2-	GO	GO_INTEGRIN_MEDIATED_SIGNALING_PATHWAY	GO_INTEGRIN_MEDIATED_SIGNALING_PATHWAY	0.0240621	1
ER-HER2-	KEGG	KEGG_LEUKOCYTE_TRANSENDOTHELIAL_MIGRATION	KEGG_LEUKOCYTE_TRANSENDOTHELIAL_MIGRATION	0.0240621	1
ER-HER2-	KEGG	KEGG_TIGHT_JUNCTION	KEGG_TIGHT_JUNCTION	0.0254237	1
ER-HER2-	UniBind	JUN_target_genes	GSE46166_jun_bt549_MACS_JUN_MA0489.1.damo.pwm.bed	0.0261472	0.0344016
ER-HER2-	GO	GO_MRNA_BINDING	GO_MRNA_BINDING	0.0277756	1
ER-HER2-	GO	GO_FIBROBLAST_PROLIFERATION	GO_FIBROBLAST_PROLIFERATION	0.0304959	1
ER-HER2-	UniBind	JUN_target_genes	ENCSR000EDG_HeLa-S3_JUN_MACS_JUN_MA0488.1.damo.pwm.bed	0.0322487	1
ER-HER2-	GO	GO_EPITHELIAL_TUBE_MORPHOGENESIS	GO_EPITHELIAL_TUBE_MORPHOGENESIS	0.0336328	1
ER-HER2-	GO	GO_RESPONSE_TO_INTERLEUKIN_12	GO_RESPONSE_TO_INTERLEUKIN_12	0.0339682	1
ER-HER2-	GO	GO_NEGATIVE_REGULATION_OF_CELL_SUBSTRATE_ADHESION	GO_NEGATIVE_REGULATION_OF_CELL_SUBSTRATE_ADHESION	0.0362298	1
ER-HER2-	GO	GO_NEGATIVE_REGULATION_OF_PROTEOLYSIS	GO_NEGATIVE_REGULATION_OF_PROTEOLYSIS	0.0376837	1
ER-HER2-	REACTOME	REACTOME_SIGNALING_BY_TGF_BETA_RECEPTOR_COMPLEX	REACTOME_SIGNALING_BY_TGF_BETA_RECEPTOR_COMPLEX	0.0388124	1
ER-HER2-	GO	GO_COLLAGEN_FIBRIL_ORGANIZATION	GO_COLLAGEN_FIBRIL_ORGANIZATION	0.0416766	1
ER-HER2-	GO	GO_REGULATION_OF_SUBSTRATE_ADHESION_DEPENDENT_CELL_SPREADING	GO_REGULATION_OF_SUBSTRATE_ADHESION_DEPENDENT_CELL_SPREADING	0.0416766	0.751111
ER-HER2-	GO	GO_MUSCLE_CELL_DIFFERENTIATION	GO_MUSCLE_CELL_DIFFERENTIATION	0.0417238	1
ER-HER2-	GO	GO_MALE_SEX_DIFFERENTIATION	GO_MALE_SEX_DIFFERENTIATION	0.0418377	1
ER-HER2-	REACTOME	REACTOME_MET_PROMOTES_CELL_MOTILITY	REACTOME_MET_PROMOTES_CELL_MOTILITY	0.046867	1
ER-HER2-	UniBind	FOSL2_target_genes	EXP039732_A549--lung-carcinoma-_FOSL2_MACS_FOSL2_MA0478.1.damo.pwm.bed	0.0472223	0.000832568
ER-HER2-	HALLMARK	HALLMARK_ESTROGEN_RESPONSE_LATE	HALLMARK_ESTROGEN_RESPONSE_LATE	0.0482299	1
ER-HER2-	GO	GO_COLLAGEN_BINDING	GO_COLLAGEN_BINDING	0.048533	1
ER-HER2-	KEGG	KEGG_PATHWAYS_IN_CANCER	KEGG_PATHWAYS_IN_CANCER	0.0489238	1
ER-HER2-	UniBind	JUND_target_genes	GSE59021_jund_du145_MACS_JUND_MA0491.1.damo.pwm.bed	0.0497947	1
ER-HER2+	GO	GO_CELL_SUBSTRATE_JUNCTION	GO_CELL_SUBSTRATE_JUNCTION	4.82376e-22	2.24489e-07
ER-HER2+	GO	GO_CELL_ADHESION_MOLECULE_BINDING	GO_CELL_ADHESION_MOLECULE_BINDING	2.31122e-21	2.08845e-13
ER-HER2+	GO	GO_PIGMENT_GRANULE	GO_PIGMENT_GRANULE	1.49593e-14	1
ER-HER2+	REACTOME	REACTOME_NEUTROPHIL_DEGRANULATION	REACTOME_NEUTROPHIL_DEGRANULATION	4.59351e-14	1.06496e-07
ER-HER2+	GO	GO_CADHERIN_BINDING	GO_CADHERIN_BINDING	1.33626e-12	3.46203e-10
ER-HER2+	REACTOME	REACTOME_EXTRACELLULAR_MATRIX_ORGANIZATION	REACTOME_EXTRACELLULAR_MATRIX_ORGANIZATION	1.3397e-12	0.000907105
ER-HER2+	GO	GO_MYELOID_LEUKOCYTE_MEDIATED_IMMUNITY	GO_MYELOID_LEUKOCYTE_MEDIATED_IMMUNITY	2.96815e-12	1.03502e-06
ER-HER2+	REACTOME	REACTOME_COLLAGEN_DEGRADATION	REACTOME_COLLAGEN_DEGRADATION	8.2009e-11	0.283339
ER-HER2+	REACTOME	REACTOME_DEGRADATION_OF_THE_EXTRACELLULAR_MATRIX	REACTOME_DEGRADATION_OF_THE_EXTRACELLULAR_MATRIX	8.7844e-11	0.196944
ER-HER2+	GO	GO_EXTRACELLULAR_STRUCTURE_ORGANIZATION	GO_EXTRACELLULAR_STRUCTURE_ORGANIZATION	1.1105e-09	0.000246981
ER-HER2+	REACTOME	REACTOME_ECM_PROTEOGLYCANS	REACTOME_ECM_PROTEOGLYCANS	5.38529e-09	0.00410219
ER-HER2+	KEGG	KEGG_ECM_RECEPTOR_INTERACTION	KEGG_ECM_RECEPTOR_INTERACTION	1.38258e-08	0.0194471
ER-HER2+	GO	GO_COLLAGEN_CONTAINING_EXTRACELLULAR_MATRIX	GO_COLLAGEN_CONTAINING_EXTRACELLULAR_MATRIX	2.74381e-08	4.72876e-08
ER-HER2+	GO	GO_FICOLIN_1_RICH_GRANULE	GO_FICOLIN_1_RICH_GRANULE	3.12287e-08	0.950571
ER-HER2+	HALLMARK	HALLMARK_EPITHELIAL_MESENCHYMAL_TRANSITION	HALLMARK_EPITHELIAL_MESENCHYMAL_TRANSITION	3.71408e-08	6.44049e-06
ER-HER2+	REACTOME	REACTOME_ASSEMBLY_OF_COLLAGEN_FIBRILS_AND_OTHER_MULTIMERIC_STRUCTURES	REACTOME_ASSEMBLY_OF_COLLAGEN_FIBRILS_AND_OTHER_MULTIMERIC_STRUCTURES	8.1121e-08	1
ER-HER2+	GO	GO_CELL_SUBSTRATE_ADHESION	GO_CELL_SUBSTRATE_ADHESION	1.20192e-07	1
ER-HER2+	GO	GO_EXTRACELLULAR_MATRIX	GO_EXTRACELLULAR_MATRIX	1.37622e-07	3.49874e-06
ER-HER2+	GO	GO_VESICLE_LUMEN	GO_VESICLE_LUMEN	2.31651e-07	8.30818e-08
ER-HER2+	KEGG	KEGG_FOCAL_ADHESION	KEGG_FOCAL_ADHESION	4.65215e-07	0.0170884
ER-HER2+	REACTOME	REACTOME_COLLAGEN_FORMATION	REACTOME_COLLAGEN_FORMATION	6.79568e-07	1
ER-HER2+	GO	GO_EXTRACELLULAR_MATRIX_STRUCTURAL_CONSTITUENT	GO_EXTRACELLULAR_MATRIX_STRUCTURAL_CONSTITUENT	7.65785e-07	1.12741e-05
ER-HER2+	GO	GO_ENDOPLASMIC_RETICULUM_LUMEN	GO_ENDOPLASMIC_RETICULUM_LUMEN	8.9919e-07	3.31294e-05
ER-HER2+	GO	GO_ACTIN_CYTOSKELETON	GO_ACTIN_CYTOSKELETON	9.56128e-07	0.0408638
ER-HER2+	GO	GO_ENDODERMAL_CELL_DIFFERENTIATION	GO_ENDODERMAL_CELL_DIFFERENTIATION	2.29227e-06	1
ER-HER2+	GO	GO_VACUOLAR_MEMBRANE	GO_VACUOLAR_MEMBRANE	6.14889e-06	1
ER-HER2+	GO	GO_INTEGRIN_BINDING	GO_INTEGRIN_BINDING	6.34507e-06	0.120452
ER-HER2+	REACTOME	REACTOME_NON_INTEGRIN_MEMBRANE_ECM_INTERACTIONS	REACTOME_NON_INTEGRIN_MEMBRANE_ECM_INTERACTIONS	1.05349e-05	0.000509891
ER-HER2+	HALLMARK	HALLMARK_MTORC1_SIGNALING	HALLMARK_MTORC1_SIGNALING	1.39617e-05	0.0517171
ER-HER2+	GO	GO_WOUND_HEALING	GO_WOUND_HEALING	1.74475e-05	0.64535
ER-HER2+	GO	GO_CELL_CELL_JUNCTION	GO_CELL_CELL_JUNCTION	2.63889e-05	0.000913705
ER-HER2+	GO	GO_ENDODERM_FORMATION	GO_ENDODERM_FORMATION	2.66147e-05	1
ER-HER2+	GO	GO_REGULATION_OF_CELL_SUBSTRATE_ADHESION	GO_REGULATION_OF_CELL_SUBSTRATE_ADHESION	5.41286e-05	1
ER-HER2+	REACTOME	REACTOME_SIGNALING_BY_RECEPTOR_TYROSINE_KINASES	REACTOME_SIGNALING_BY_RECEPTOR_TYROSINE_KINASES	0.000103102	0.0253927
ER-HER2+	GO	GO_CELL_MATRIX_ADHESION	GO_CELL_MATRIX_ADHESION	0.000119516	1
ER-HER2+	HALLMARK	HALLMARK_MYC_TARGETS_V1	HALLMARK_MYC_TARGETS_V1	0.000202519	1
ER-HER2+	GO	GO_ENDODERM_DEVELOPMENT	GO_ENDODERM_DEVELOPMENT	0.000203492	1
ER-HER2+	GO	GO_EXTRACELLULAR_MATRIX_STRUCTURAL_CONSTITUENT_CONFERRING_TENSILE_STRENGTH	GO_EXTRACELLULAR_MATRIX_STRUCTURAL_CONSTITUENT_CONFERRING_TENSILE_STRENGTH	0.000402284	1
ER-HER2+	GO	GO_BASOLATERAL_PLASMA_MEMBRANE	GO_BASOLATERAL_PLASMA_MEMBRANE	0.000443212	1
ER-HER2+	REACTOME	REACTOME_INTEGRIN_CELL_SURFACE_INTERACTIONS	REACTOME_INTEGRIN_CELL_SURFACE_INTERACTIONS	0.000475315	0.925354
ER-HER2+	KEGG	KEGG_REGULATION_OF_ACTIN_CYTOSKELETON	KEGG_REGULATION_OF_ACTIN_CYTOSKELETON	0.000665289	1
ER-HER2+	REACTOME	REACTOME_COLLAGEN_CHAIN_TRIMERIZATION	REACTOME_COLLAGEN_CHAIN_TRIMERIZATION	0.000877185	1
ER-HER2+	REACTOME	REACTOME_RHO_GTPASES_ACTIVATE_PAKS	REACTOME_RHO_GTPASES_ACTIVATE_PAKS	0.00111656	1
ER-HER2+	GO	GO_SKELETAL_SYSTEM_DEVELOPMENT	GO_SKELETAL_SYSTEM_DEVELOPMENT	0.00121442	1
ER-HER2+	UniBind	JUNB_target_genes	EXP039942_A549--lung-carcinoma-_JUNB_MACS_JUNB_MA0490.2.damo.pwm.bed	0.00131831	1
ER-HER2+	GO	GO_INTEGRIN_MEDIATED_SIGNALING_PATHWAY	GO_INTEGRIN_MEDIATED_SIGNALING_PATHWAY	0.00148966	0.465132
ER-HER2+	GO	GO_SECRETORY_GRANULE_MEMBRANE	GO_SECRETORY_GRANULE_MEMBRANE	0.00153092	1
ER-HER2+	REACTOME	REACTOME_PLATELET_ACTIVATION_SIGNALING_AND_AGGREGATION	REACTOME_PLATELET_ACTIVATION_SIGNALING_AND_AGGREGATION	0.00164542	0.00927644
ER-HER2+	GO	GO_CORTICAL_CYTOSKELETON	GO_CORTICAL_CYTOSKELETON	0.00164805	0.00542529
ER-HER2+	UniBind	JUND_target_genes	ENCSR000BSU_MCF-7_JUND_MACS_JUND_MA0491.1.damo.pwm.bed	0.00189594	1
ER-HER2+	GO	GO_REGULATION_OF_MRNA_METABOLIC_PROCESS	GO_REGULATION_OF_MRNA_METABOLIC_PROCESS	0.00201914	1
ER-HER2+	GO	GO_REGULATION_OF_CELL_MORPHOGENESIS	GO_REGULATION_OF_CELL_MORPHOGENESIS	0.00302965	1
ER-HER2+	GO	GO_VIRAL_LIFE_CYCLE	GO_VIRAL_LIFE_CYCLE	0.00346002	0.285412
ER-HER2+	REACTOME	REACTOME_INFLUENZA_INFECTION	REACTOME_INFLUENZA_INFECTION	0.00364948	1
ER-HER2+	GO	GO_CELL_JUNCTION_ASSEMBLY	GO_CELL_JUNCTION_ASSEMBLY	0.00432798	0.0226304
ER-HER2+	GO	GO_ENDOCYTIC_VESICLE	GO_ENDOCYTIC_VESICLE	0.00479784	1
ER-HER2+	REACTOME	REACTOME_EUKARYOTIC_TRANSLATION_ELONGATION	REACTOME_EUKARYOTIC_TRANSLATION_ELONGATION	0.00572845	1
ER-HER2+	KEGG	KEGG_LEUKOCYTE_TRANSENDOTHELIAL_MIGRATION	KEGG_LEUKOCYTE_TRANSENDOTHELIAL_MIGRATION	0.00717125	1
ER-HER2+	GO	GO_PROTEIN_TARGETING	GO_PROTEIN_TARGETING	0.00820804	1
ER-HER2+	UniBind	JUN_target_genes	GSE46166_jun_bt549_MACS_JUN_MA0488.1.damo.pwm.bed	0.0082826	1
ER-HER2+	REACTOME	REACTOME_SRP_DEPENDENT_COTRANSLATIONAL_PROTEIN_TARGETING_TO_MEMBRANE	REACTOME_SRP_DEPENDENT_COTRANSLATIONAL_PROTEIN_TARGETING_TO_MEMBRANE	0.00841342	1
ER-HER2+	GO	GO_MEMBRANE_REGION	GO_MEMBRANE_REGION	0.00855531	1
ER-HER2+	GO	GO_RNA_CATABOLIC_PROCESS	GO_RNA_CATABOLIC_PROCESS	0.0086239	1
ER-HER2+	GO	GO_ACTIN_BINDING	GO_ACTIN_BINDING	0.00888466	0.447143
ER-HER2+	GO	GO_AGING	GO_AGING	0.0090626	1
ER-HER2+	GO	GO_CELL_CORTEX	GO_CELL_CORTEX	0.0090626	6.87989e-05
ER-HER2+	GO	GO_NEGATIVE_REGULATION_OF_CELLULAR_COMPONENT_MOVEMENT	GO_NEGATIVE_REGULATION_OF_CELLULAR_COMPONENT_MOVEMENT	0.00989092	1
ER-HER2+	REACTOME	REACTOME_COLLAGEN_BIOSYNTHESIS_AND_MODIFYING_ENZYMES	REACTOME_COLLAGEN_BIOSYNTHESIS_AND_MODIFYING_ENZYMES	0.00993573	1
ER-HER2+	GO	GO_PROTEIN_LOCALIZATION_TO_ENDOPLASMIC_RETICULUM	GO_PROTEIN_LOCALIZATION_TO_ENDOPLASMIC_RETICULUM	0.0119696	1
ER-HER2+	GO	GO_REGULATION_OF_BODY_FLUID_LEVELS	GO_REGULATION_OF_BODY_FLUID_LEVELS	0.0151128	1
ER-HER2+	GO	GO_LATERAL_PLASMA_MEMBRANE	GO_LATERAL_PLASMA_MEMBRANE	0.0158682	1
ER-HER2+	GO	GO_REGULATION_OF_CELL_MATRIX_ADHESION	GO_REGULATION_OF_CELL_MATRIX_ADHESION	0.0183713	1
ER-HER2+	REACTOME	REACTOME_RESPONSE_TO_ELEVATED_PLATELET_CYTOSOLIC_CA2_	REACTOME_RESPONSE_TO_ELEVATED_PLATELET_CYTOSOLIC_CA2_	0.0183713	0.00065788
ER-HER2+	GO	GO_DISORDERED_DOMAIN_SPECIFIC_BINDING	GO_DISORDERED_DOMAIN_SPECIFIC_BINDING	0.0187615	1
ER-HER2+	REACTOME	REACTOME_SYNDECAN_INTERACTIONS	REACTOME_SYNDECAN_INTERACTIONS	0.0197879	7.90385e-06
ER-HER2+	HALLMARK	HALLMARK_PROTEIN_SECRETION	HALLMARK_PROTEIN_SECRETION	0.0198228	1
ER-HER2+	GO	GO_ESTABLISHMENT_OF_PROTEIN_LOCALIZATION_TO_ENDOPLASMIC_RETICULUM	GO_ESTABLISHMENT_OF_PROTEIN_LOCALIZATION_TO_ENDOPLASMIC_RETICULUM	0.0213485	1
ER-HER2+	GO	GO_REGULATION_OF_PROTEIN_CONTAINING_COMPLEX_ASSEMBLY	GO_REGULATION_OF_PROTEIN_CONTAINING_COMPLEX_ASSEMBLY	0.021529	1
ER-HER2+	GO	GO_CELLULAR_RESPONSE_TO_ORGANIC_CYCLIC_COMPOUND	GO_CELLULAR_RESPONSE_TO_ORGANIC_CYCLIC_COMPOUND	0.0218288	0.0241268
ER-HER2+	GO	GO_PROTEIN_FOLDING	GO_PROTEIN_FOLDING	0.0220958	1
ER-HER2+	GO	GO_FIBRILLAR_COLLAGEN_TRIMER	GO_FIBRILLAR_COLLAGEN_TRIMER	0.0221887	0.606624
ER-HER2+	UniBind	JUNB_target_genes	EXP040136_A549--lung-carcinoma-_JUNB_MACS_JUNB_MA0490.2.damo.pwm.bed	0.024529	1
ER-HER2+	GO	GO_POSITIVE_REGULATION_OF_CELL_SUBSTRATE_ADHESION	GO_POSITIVE_REGULATION_OF_CELL_SUBSTRATE_ADHESION	0.0247535	1
ER-HER2+	UniBind	JUND_target_genes	ENCSR000BSA_HCT116_JUND_MACS_JUND_MA0491.1.damo.pwm.bed	0.0248817	1
ER-HER2+	REACTOME	REACTOME_SCAVENGING_BY_CLASS_A_RECEPTORS	REACTOME_SCAVENGING_BY_CLASS_A_RECEPTORS	0.0299076	0.000571537
ER-HER2+	GO	GO_ACTIN_FILAMENT_BINDING	GO_ACTIN_FILAMENT_BINDING	0.0309972	0.224936
ER-HER2+	HALLMARK	HALLMARK_COAGULATION	HALLMARK_COAGULATION	0.0359519	1
ER-HER2+	GO	GO_RESPONSE_TO_OXYGEN_LEVELS	GO_RESPONSE_TO_OXYGEN_LEVELS	0.0362316	1
ER-HER2+	UniBind	FOSL2_target_genes	EXP040159_A549--lung-carcinoma-_FOSL2_MACS_FOSL2_MA0478.1.damo.pwm.bed	0.0366915	1
ER-HER2+	GO	GO_EPITHELIAL_CELL_DEVELOPMENT	GO_EPITHELIAL_CELL_DEVELOPMENT	0.0370741	1
ER-HER2+	UniBind	FOSL2_target_genes	EXP039732_A549--lung-carcinoma-_FOSL2_MACS_FOSL2_MA0478.1.damo.pwm.bed	0.0409443	1
ER-HER2+	GO	GO_LEUKOCYTE_MIGRATION	GO_LEUKOCYTE_MIGRATION	0.0410336	1
ER-HER2+	GO	GO_RESPONSE_TO_INORGANIC_SUBSTANCE	GO_RESPONSE_TO_INORGANIC_SUBSTANCE	0.0413227	1
ER-HER2+	REACTOME	REACTOME_MET_ACTIVATES_PTK2_SIGNALING	REACTOME_MET_ACTIVATES_PTK2_SIGNALING	0.042494	1
ER-HER2+	GO	GO_COTRANSLATIONAL_PROTEIN_TARGETING_TO_MEMBRANE	GO_COTRANSLATIONAL_PROTEIN_TARGETING_TO_MEMBRANE	0.0445041	1
ER-HER2+	GO	GO_COLLAGEN_BINDING	GO_COLLAGEN_BINDING	0.0467668	1
ER-HER2+	UniBind	JUND_target_genes	EXP037684_Calu-3--lung-adenocarcinoma-_JUND_MACS_JUND_MA0491.2.damo.pwm.bed	0.0485876	1
ER+HER2-	GO	GO_CELL_ADHESION_MOLECULE_BINDING	GO_CELL_ADHESION_MOLECULE_BINDING	3.83047e-37	1.97235e-23
ER+HER2-	GO	GO_CELL_SUBSTRATE_JUNCTION	GO_CELL_SUBSTRATE_JUNCTION	1.97047e-31	5.33498e-21
ER+HER2-	GO	GO_CADHERIN_BINDING	GO_CADHERIN_BINDING	2.34415e-28	4.06625e-17
ER+HER2-	REACTOME	REACTOME_EXTRACELLULAR_MATRIX_ORGANIZATION	REACTOME_EXTRACELLULAR_MATRIX_ORGANIZATION	1.22352e-15	4.81549e-06
ER+HER2-	REACTOME	REACTOME_SIGNALING_BY_RECEPTOR_TYROSINE_KINASES	REACTOME_SIGNALING_BY_RECEPTOR_TYROSINE_KINASES	1.44889e-15	6.63275e-07
ER+HER2-	GO	GO_COLLAGEN_CONTAINING_EXTRACELLULAR_MATRIX	GO_COLLAGEN_CONTAINING_EXTRACELLULAR_MATRIX	1.40176e-14	1.88964e-08
ER+HER2-	HALLMARK	HALLMARK_EPITHELIAL_MESENCHYMAL_TRANSITION	HALLMARK_EPITHELIAL_MESENCHYMAL_TRANSITION	1.25052e-12	2.72964e-06
ER+HER2-	GO	GO_RNA_CATABOLIC_PROCESS	GO_RNA_CATABOLIC_PROCESS	1.45279e-12	4.96695e-06
ER+HER2-	GO	GO_EXTRACELLULAR_MATRIX_STRUCTURAL_CONSTITUENT	GO_EXTRACELLULAR_MATRIX_STRUCTURAL_CONSTITUENT	2.33672e-12	4.49223e-06
ER+HER2-	REACTOME	REACTOME_NEUTROPHIL_DEGRANULATION	REACTOME_NEUTROPHIL_DEGRANULATION	3.21852e-12	3.46032e-10
ER+HER2-	GO	GO_REGULATION_OF_MRNA_METABOLIC_PROCESS	GO_REGULATION_OF_MRNA_METABOLIC_PROCESS	7.03152e-12	0.00149397
ER+HER2-	GO	GO_EXTRACELLULAR_STRUCTURE_ORGANIZATION	GO_EXTRACELLULAR_STRUCTURE_ORGANIZATION	2.86458e-11	3.27462e-07
ER+HER2-	GO	GO_VESICLE_LUMEN	GO_VESICLE_LUMEN	4.02362e-11	8.05855e-09
ER+HER2-	KEGG	KEGG_FOCAL_ADHESION	KEGG_FOCAL_ADHESION	6.08959e-11	9.7389e-07
ER+HER2-	GO	GO_CELL_LEADING_EDGE	GO_CELL_LEADING_EDGE	7.54092e-11	0.0565284
ER+HER2-	REACTOME	REACTOME_DEGRADATION_OF_THE_EXTRACELLULAR_MATRIX	REACTOME_DEGRADATION_OF_THE_EXTRACELLULAR_MATRIX	1.17542e-10	3.27092e-05
ER+HER2-	GO	GO_ACTIN_BINDING	GO_ACTIN_BINDING	1.51586e-10	0.00595429
ER+HER2-	GO	GO_EXTRACELLULAR_MATRIX	GO_EXTRACELLULAR_MATRIX	2.2067e-10	5.54844e-05
ER+HER2-	GO	GO_PROTEIN_LOCALIZATION_TO_ENDOPLASMIC_RETICULUM	GO_PROTEIN_LOCALIZATION_TO_ENDOPLASMIC_RETICULUM	2.44538e-10	0.588106
ER+HER2-	GO	GO_NUCLEAR_TRANSCRIBED_MRNA_CATABOLIC_PROCESS_NONSENSE_MEDIATED_DECAY	GO_NUCLEAR_TRANSCRIBED_MRNA_CATABOLIC_PROCESS_NONSENSE_MEDIATED_DECAY	3.59446e-10	0.00601273
ER+HER2-	REACTOME	REACTOME_SRP_DEPENDENT_COTRANSLATIONAL_PROTEIN_TARGETING_TO_MEMBRANE	REACTOME_SRP_DEPENDENT_COTRANSLATIONAL_PROTEIN_TARGETING_TO_MEMBRANE	4.79753e-10	0.134282
ER+HER2-	REACTOME	REACTOME_SIGNALING_BY_ROBO_RECEPTORS	REACTOME_SIGNALING_BY_ROBO_RECEPTORS	5.42101e-10	0.000307489
ER+HER2-	REACTOME	REACTOME_EUKARYOTIC_TRANSLATION_ELONGATION	REACTOME_EUKARYOTIC_TRANSLATION_ELONGATION	6.29366e-10	0.483895
ER+HER2-	HALLMARK	HALLMARK_MYC_TARGETS_V1	HALLMARK_MYC_TARGETS_V1	1.0353e-09	0.000366299
ER+HER2-	GO	GO_MYELOID_LEUKOCYTE_MEDIATED_IMMUNITY	GO_MYELOID_LEUKOCYTE_MEDIATED_IMMUNITY	1.35287e-09	8.77572e-11
ER+HER2-	GO	GO_ESTABLISHMENT_OF_PROTEIN_LOCALIZATION_TO_MEMBRANE	GO_ESTABLISHMENT_OF_PROTEIN_LOCALIZATION_TO_MEMBRANE	1.37581e-09	0.0516502
ER+HER2-	GO	GO_TRANSLATIONAL_INITIATION	GO_TRANSLATIONAL_INITIATION	2.05702e-09	0.000608578
ER+HER2-	GO	GO_PIGMENT_GRANULE	GO_PIGMENT_GRANULE	3.00694e-09	2.92367e-06
ER+HER2-	GO	GO_ESTABLISHMENT_OF_PROTEIN_LOCALIZATION_TO_ENDOPLASMIC_RETICULUM	GO_ESTABLISHMENT_OF_PROTEIN_LOCALIZATION_TO_ENDOPLASMIC_RETICULUM	6.41227e-09	0.365376
ER+HER2-	HALLMARK	HALLMARK_ESTROGEN_RESPONSE_EARLY	HALLMARK_ESTROGEN_RESPONSE_EARLY	6.43068e-09	4.72001e-08
ER+HER2-	REACTOME	REACTOME_NONSENSE_MEDIATED_DECAY_NMD_	REACTOME_NONSENSE_MEDIATED_DECAY_NMD_	8.35058e-09	0.00549298
ER+HER2-	REACTOME	REACTOME_EUKARYOTIC_TRANSLATION_INITIATION	REACTOME_EUKARYOTIC_TRANSLATION_INITIATION	9.64216e-09	0.0415325
ER+HER2-	REACTOME	REACTOME_NON_INTEGRIN_MEMBRANE_ECM_INTERACTIONS	REACTOME_NON_INTEGRIN_MEMBRANE_ECM_INTERACTIONS	1.27653e-08	8.0119e-05
ER+HER2-	REACTOME	REACTOME_INFLUENZA_INFECTION	REACTOME_INFLUENZA_INFECTION	1.31205e-08	0.122671
ER+HER2-	REACTOME	REACTOME_REGULATION_OF_INSULIN_LIKE_GROWTH_FACTOR_IGF_TRANSPORT_AND_UPTAKE_BY_INSULIN_LIKE_GROWTH_FACTOR_BINDING_PROTEINS_IGFBPS_	REACTOME_REGULATION_OF_INSULIN_LIKE_GROWTH_FACTOR_IGF_TRANSPORT_AND_UPTAKE_BY_INSULIN_LIKE_GROWTH_FACTOR_BINDING_PROTEINS_IGFBPS_	2.95197e-08	0.00080758
ER+HER2-	GO	GO_COTRANSLATIONAL_PROTEIN_TARGETING_TO_MEMBRANE	GO_COTRANSLATIONAL_PROTEIN_TARGETING_TO_MEMBRANE	3.57086e-08	1
ER+HER2-	GO	GO_PROTEIN_TARGETING	GO_PROTEIN_TARGETING	4.86998e-08	0.101127
ER+HER2-	GO	GO_NUCLEAR_TRANSCRIBED_MRNA_CATABOLIC_PROCESS	GO_NUCLEAR_TRANSCRIBED_MRNA_CATABOLIC_PROCESS	5.96266e-08	0.848815
ER+HER2-	GO	GO_ENDOPLASMIC_RETICULUM_LUMEN	GO_ENDOPLASMIC_RETICULUM_LUMEN	7.68353e-08	0.000143053
ER+HER2-	GO	GO_ACTIN_CYTOSKELETON	GO_ACTIN_CYTOSKELETON	9.40645e-08	7.00792e-05
ER+HER2-	REACTOME	REACTOME_REGULATION_OF_EXPRESSION_OF_SLITS_AND_ROBOS	REACTOME_REGULATION_OF_EXPRESSION_OF_SLITS_AND_ROBOS	1.24414e-07	0.000824502
ER+HER2-	GO	GO_WOUND_HEALING	GO_WOUND_HEALING	1.28454e-07	1.39272e-06
ER+HER2-	HALLMARK	HALLMARK_APICAL_JUNCTION	HALLMARK_APICAL_JUNCTION	1.42391e-07	2.42974e-05
ER+HER2-	REACTOME	REACTOME_SELENOAMINO_ACID_METABOLISM	REACTOME_SELENOAMINO_ACID_METABOLISM	1.59368e-07	1
ER+HER2-	HALLMARK	HALLMARK_MITOTIC_SPINDLE	HALLMARK_MITOTIC_SPINDLE	2.72172e-07	0.00280317
ER+HER2-	GO	GO_FICOLIN_1_RICH_GRANULE	GO_FICOLIN_1_RICH_GRANULE	2.72563e-07	9.73247e-06
ER+HER2-	GO	GO_REPRODUCTIVE_SYSTEM_DEVELOPMENT	GO_REPRODUCTIVE_SYSTEM_DEVELOPMENT	3.13881e-07	0.00477433
ER+HER2-	REACTOME	REACTOME_ASSEMBLY_OF_COLLAGEN_FIBRILS_AND_OTHER_MULTIMERIC_STRUCTURES	REACTOME_ASSEMBLY_OF_COLLAGEN_FIBRILS_AND_OTHER_MULTIMERIC_STRUCTURES	3.53541e-07	5.44688e-05
ER+HER2-	REACTOME	REACTOME_TRANSLATION	REACTOME_TRANSLATION	3.97872e-07	0.413668
ER+HER2-	KEGG	KEGG_ECM_RECEPTOR_INTERACTION	KEGG_ECM_RECEPTOR_INTERACTION	4.47009e-07	1.28847e-06
ER+HER2-	GO	GO_MRNA_BINDING	GO_MRNA_BINDING	4.47447e-07	0.284172
ER+HER2-	GO	GO_CYTOSOLIC_RIBOSOME	GO_CYTOSOLIC_RIBOSOME	5.45967e-07	0.185385
ER+HER2-	GO	GO_LAMELLIPODIUM	GO_LAMELLIPODIUM	7.30217e-07	1
ER+HER2-	REACTOME	REACTOME_ECM_PROTEOGLYCANS	REACTOME_ECM_PROTEOGLYCANS	7.75697e-07	1.22731e-05
ER+HER2-	GO	GO_CELL_SUBSTRATE_ADHESION	GO_CELL_SUBSTRATE_ADHESION	8.16467e-07	0.000277478
ER+HER2-	GO	GO_TRANSCRIPTION_COREGULATOR_ACTIVITY	GO_TRANSCRIPTION_COREGULATOR_ACTIVITY	1.10346e-06	1
ER+HER2-	GO	GO_VACUOLAR_LUMEN	GO_VACUOLAR_LUMEN	1.11135e-06	0.000160158
ER+HER2-	KEGG	KEGG_RIBOSOME	KEGG_RIBOSOME	1.1572e-06	1
ER+HER2-	REACTOME	REACTOME_PROGRAMMED_CELL_DEATH	REACTOME_PROGRAMMED_CELL_DEATH	1.21131e-06	1
ER+HER2-	HALLMARK	HALLMARK_APOPTOSIS	HALLMARK_APOPTOSIS	1.44701e-06	0.0405397
ER+HER2-	REACTOME	REACTOME_COLLAGEN_FORMATION	REACTOME_COLLAGEN_FORMATION	1.4713e-06	0.00580086
ER+HER2-	GO	GO_CELL_CELL_JUNCTION	GO_CELL_CELL_JUNCTION	2.23054e-06	0.0710687
ER+HER2-	GO	GO_PROTEIN_TARGETING_TO_MEMBRANE	GO_PROTEIN_TARGETING_TO_MEMBRANE	2.85506e-06	1
ER+HER2-	KEGG	KEGG_PATHWAYS_IN_CANCER	KEGG_PATHWAYS_IN_CANCER	3.80182e-06	0.0445354
ER+HER2-	REACTOME	REACTOME_RESPONSE_OF_EIF2AK4_GCN2_TO_AMINO_ACID_DEFICIENCY	REACTOME_RESPONSE_OF_EIF2AK4_GCN2_TO_AMINO_ACID_DEFICIENCY	4.05818e-06	1
ER+HER2-	GO	GO_RNA_POLYMERASE_II_SPECIFIC_DNA_BINDING_TRANSCRIPTION_FACTOR_BINDING	GO_RNA_POLYMERASE_II_SPECIFIC_DNA_BINDING_TRANSCRIPTION_FACTOR_BINDING	6.30203e-06	0.25597
ER+HER2-	GO	GO_RIBONUCLEOPROTEIN_GRANULE	GO_RIBONUCLEOPROTEIN_GRANULE	6.95789e-06	1
ER+HER2-	GO	GO_SKIN_DEVELOPMENT	GO_SKIN_DEVELOPMENT	7.63274e-06	1
ER+HER2-	GO	GO_CELL_SUBSTRATE_JUNCTION_ORGANIZATION	GO_CELL_SUBSTRATE_JUNCTION_ORGANIZATION	8.60217e-06	0.305051
ER+HER2-	GO	GO_ACTIN_FILAMENT_ORGANIZATION	GO_ACTIN_FILAMENT_ORGANIZATION	1.12608e-05	1
ER+HER2-	GO	GO_REGULATION_OF_CELLULAR_AMIDE_METABOLIC_PROCESS	GO_REGULATION_OF_CELLULAR_AMIDE_METABOLIC_PROCESS	1.17246e-05	0.013719
ER+HER2-	HALLMARK	HALLMARK_ESTROGEN_RESPONSE_LATE	HALLMARK_ESTROGEN_RESPONSE_LATE	1.24577e-05	0.000226709
ER+HER2-	GO	GO_REGULATION_OF_MRNA_PROCESSING	GO_REGULATION_OF_MRNA_PROCESSING	1.39328e-05	1
ER+HER2-	REACTOME	REACTOME_SIGNALING_BY_MET	REACTOME_SIGNALING_BY_MET	1.78805e-05	0.132264
ER+HER2-	GO	GO_VACUOLAR_MEMBRANE	GO_VACUOLAR_MEMBRANE	1.86632e-05	0.00170467
ER+HER2-	GO	GO_MALE_SEX_DIFFERENTIATION	GO_MALE_SEX_DIFFERENTIATION	1.99354e-05	1
ER+HER2-	GO	GO_CELL_CORTEX	GO_CELL_CORTEX	2.0039e-05	0.00113411
ER+HER2-	GO	GO_ACTIN_FILAMENT_BINDING	GO_ACTIN_FILAMENT_BINDING	2.21626e-05	0.0597662
ER+HER2-	REACTOME	REACTOME_MET_PROMOTES_CELL_MOTILITY	REACTOME_MET_PROMOTES_CELL_MOTILITY	2.22541e-05	1
ER+HER2-	GO	GO_REGULATION_OF_CELLULAR_COMPONENT_SIZE	GO_REGULATION_OF_CELLULAR_COMPONENT_SIZE	2.36558e-05	1
ER+HER2-	HALLMARK	HALLMARK_ANDROGEN_RESPONSE	HALLMARK_ANDROGEN_RESPONSE	2.39226e-05	0.000303559
ER+HER2-	GO	GO_AZUROPHIL_GRANULE	GO_AZUROPHIL_GRANULE	2.49864e-05	0.000490166
ER+HER2-	REACTOME	REACTOME_COLLAGEN_DEGRADATION	REACTOME_COLLAGEN_DEGRADATION	2.51475e-05	0.000510519
ER+HER2-	GO	GO_REGULATION_OF_MRNA_CATABOLIC_PROCESS	GO_REGULATION_OF_MRNA_CATABOLIC_PROCESS	2.63292e-05	0.0331479
ER+HER2-	REACTOME	REACTOME_TRANS_GOLGI_NETWORK_VESICLE_BUDDING	REACTOME_TRANS_GOLGI_NETWORK_VESICLE_BUDDING	2.91521e-05	0.0325034
ER+HER2-	GO	GO_AXON_DEVELOPMENT	GO_AXON_DEVELOPMENT	2.94715e-05	1
ER+HER2-	GO	GO_RESPONSE_TO_STEROID_HORMONE	GO_RESPONSE_TO_STEROID_HORMONE	5.81431e-05	0.469327
ER+HER2-	GO	GO_TRANSCRIPTION_COACTIVATOR_ACTIVITY	GO_TRANSCRIPTION_COACTIVATOR_ACTIVITY	6.26682e-05	1
ER+HER2-	GO	GO_INTEGRIN_BINDING	GO_INTEGRIN_BINDING	6.60887e-05	7.70665e-05
ER+HER2-	GO	GO_REGULATION_OF_CELL_SUBSTRATE_ADHESION	GO_REGULATION_OF_CELL_SUBSTRATE_ADHESION	6.90277e-05	0.000117673
ER+HER2-	HALLMARK	HALLMARK_MTORC1_SIGNALING	HALLMARK_MTORC1_SIGNALING	6.90277e-05	3.67273e-05
ER+HER2-	UniBind	ESR1_target_genes	EXP047700_MCF7--Invasive-ductal-breast-carcinoma-_ESR1_MACS_ESR1_MA0112.3.damo.pwm.bed	7.51741e-05	0.0757083
ER+HER2-	GO	GO_REGULATION_OF_RNA_SPLICING	GO_REGULATION_OF_RNA_SPLICING	8.07372e-05	1
ER+HER2-	GO	GO_VIRAL_GENE_EXPRESSION	GO_VIRAL_GENE_EXPRESSION	8.46901e-05	1
ER+HER2-	GO	GO_RESPONSE_TO_INORGANIC_SUBSTANCE	GO_RESPONSE_TO_INORGANIC_SUBSTANCE	0.00010315	1
ER+HER2-	GO	GO_RESPONSE_TO_PEPTIDE	GO_RESPONSE_TO_PEPTIDE	0.000122482	1
ER+HER2-	GO	GO_RESPONSE_TO_PEPTIDE_HORMONE	GO_RESPONSE_TO_PEPTIDE_HORMONE	0.000126765	1
ER+HER2-	GO	GO_DNA_BINDING_TRANSCRIPTION_FACTOR_BINDING	GO_DNA_BINDING_TRANSCRIPTION_FACTOR_BINDING	0.000146131	0.226842
ER+HER2-	REACTOME	REACTOME_DISEASES_OF_SIGNAL_TRANSDUCTION_BY_GROWTH_FACTOR_RECEPTORS_AND_SECOND_MESSENGERS	REACTOME_DISEASES_OF_SIGNAL_TRANSDUCTION_BY_GROWTH_FACTOR_RECEPTORS_AND_SECOND_MESSENGERS	0.000195996	0.829468
ER+HER2-	GO	GO_MORPHOGENESIS_OF_AN_EPITHELIUM	GO_MORPHOGENESIS_OF_AN_EPITHELIUM	0.000209854	0.7386
ER+HER2-	UniBind	KLF5_target_genes	EXP049099_HCC95--squamous-cell-lung-carcinoma-_KLF5_MACS_KLF5_MA0599.1.damo.pwm.bed	0.000230602	5.02706e-06
ER+HER2-	GO	GO_CELL_JUNCTION_ASSEMBLY	GO_CELL_JUNCTION_ASSEMBLY	0.000267419	0.175768
ER+HER2-	GO	GO_ESTABLISHMENT_OR_MAINTENANCE_OF_CELL_POLARITY	GO_ESTABLISHMENT_OR_MAINTENANCE_OF_CELL_POLARITY	0.000283838	1
ER+HER2-	GO	GO_CELLULAR_RESPONSE_TO_ORGANIC_CYCLIC_COMPOUND	GO_CELLULAR_RESPONSE_TO_ORGANIC_CYCLIC_COMPOUND	0.00030523	1
ER+HER2-	UniBind	JUND_target_genes	ENCSR000BSU_MCF-7_JUND_MACS_JUND_MA0491.1.damo.pwm.bed	0.000315717	0.176686
ER+HER2-	REACTOME	REACTOME_ACTIVATION_OF_THE_MRNA_UPON_BINDING_OF_THE_CAP_BINDING_COMPLEX_AND_EIFS_AND_SUBSEQUENT_BINDING_TO_43S	REACTOME_ACTIVATION_OF_THE_MRNA_UPON_BINDING_OF_THE_CAP_BINDING_COMPLEX_AND_EIFS_AND_SUBSEQUENT_BINDING_TO_43S	0.000367225	0.623634
ER+HER2-	GO	GO_ATPASE_ACTIVITY	GO_ATPASE_ACTIVITY	0.000418234	1
ER+HER2-	GO	GO_CONTRACTILE_FIBER	GO_CONTRACTILE_FIBER	0.00042234	0.017927
ER+HER2-	UniBind	ESR1_target_genes	EXP047703_MCF7--Invasive-ductal-breast-carcinoma-_ESR1_MACS_ESR1_MA0112.3.damo.pwm.bed	0.000423578	0.693305
ER+HER2-	HALLMARK	HALLMARK_PROTEIN_SECRETION	HALLMARK_PROTEIN_SECRETION	0.000470125	1
ER+HER2-	REACTOME	REACTOME_PLATELET_ACTIVATION_SIGNALING_AND_AGGREGATION	REACTOME_PLATELET_ACTIVATION_SIGNALING_AND_AGGREGATION	0.000521419	3.64858e-05
ER+HER2-	GO	GO_COLLAGEN_BINDING	GO_COLLAGEN_BINDING	0.000541814	1
ER+HER2-	UniBind	HSF1_target_genes	GSE60984_hsf1_u2os-heat-20_MACS_HSF1_MA0486.2.damo.pwm.bed	0.000562781	1
ER+HER2-	GO	GO_REGULATION_OF_PROTEIN_CONTAINING_COMPLEX_ASSEMBLY	GO_REGULATION_OF_PROTEIN_CONTAINING_COMPLEX_ASSEMBLY	0.000612484	1
ER+HER2-	GO	GO_NEGATIVE_REGULATION_OF_CELLULAR_COMPONENT_MOVEMENT	GO_NEGATIVE_REGULATION_OF_CELLULAR_COMPONENT_MOVEMENT	0.000643295	1
ER+HER2-	GO	GO_CELL_MATRIX_ADHESION	GO_CELL_MATRIX_ADHESION	0.000650397	0.0207425
ER+HER2-	GO	GO_AGING	GO_AGING	0.000652045	0.245406
ER+HER2-	KEGG	KEGG_REGULATION_OF_ACTIN_CYTOSKELETON	KEGG_REGULATION_OF_ACTIN_CYTOSKELETON	0.000681396	0.0847957
ER+HER2-	UniBind	FOSL2_target_genes	ENCSR546KCN_MCF-7_FOSL2_MACS_FOSL2_MA0478.1.damo.pwm.bed	0.000747974	0.689547
ER+HER2-	UniBind	JUNB_target_genes	EXP039942_A549--lung-carcinoma-_JUNB_MACS_JUNB_MA0490.2.damo.pwm.bed	0.000868432	0.230891
ER+HER2-	GO	GO_CORTICAL_ACTIN_CYTOSKELETON	GO_CORTICAL_ACTIN_CYTOSKELETON	0.000924462	0.0092386
ER+HER2-	GO	GO_POST_TRANSLATIONAL_PROTEIN_MODIFICATION	GO_POST_TRANSLATIONAL_PROTEIN_MODIFICATION	0.000970341	1
ER+HER2-	REACTOME	REACTOME_APOPTOTIC_EXECUTION_PHASE	REACTOME_APOPTOTIC_EXECUTION_PHASE	0.00113296	1
ER+HER2-	GO	GO_CORTICAL_CYTOSKELETON	GO_CORTICAL_CYTOSKELETON	0.00121943	0.00349522
ER+HER2-	GO	GO_REGULATION_OF_MRNA_SPLICING_VIA_SPLICEOSOME	GO_REGULATION_OF_MRNA_SPLICING_VIA_SPLICEOSOME	0.00122397	1
ER+HER2-	REACTOME	REACTOME_SIGNALING_BY_NUCLEAR_RECEPTORS	REACTOME_SIGNALING_BY_NUCLEAR_RECEPTORS	0.00139178	1
ER+HER2-	GO	GO_KERATINOCYTE_DIFFERENTIATION	GO_KERATINOCYTE_DIFFERENTIATION	0.00162433	1
ER+HER2-	GO	GO_BASEMENT_MEMBRANE	GO_BASEMENT_MEMBRANE	0.00166699	0.11197
ER+HER2-	GO	GO_REGULATION_OF_APOPTOTIC_SIGNALING_PATHWAY	GO_REGULATION_OF_APOPTOTIC_SIGNALING_PATHWAY	0.00174167	0.253931
ER+HER2-	GO	GO_REGULATION_OF_PROTEIN_STABILITY	GO_REGULATION_OF_PROTEIN_STABILITY	0.00175981	1
ER+HER2-	REACTOME	REACTOME_INTEGRIN_CELL_SURFACE_INTERACTIONS	REACTOME_INTEGRIN_CELL_SURFACE_INTERACTIONS	0.00210998	0.000425877
ER+HER2-	GO	GO_MULTI_MULTICELLULAR_ORGANISM_PROCESS	GO_MULTI_MULTICELLULAR_ORGANISM_PROCESS	0.00223211	1
ER+HER2-	UniBind	JUN_target_genes	GSE46166_jun_bt549_MACS_JUN_MA0488.1.damo.pwm.bed	0.0022624	1
ER+HER2-	GO	GO_TRANSLATION_REGULATOR_ACTIVITY	GO_TRANSLATION_REGULATOR_ACTIVITY	0.00236345	0.358745
ER+HER2-	GO	GO_REGULATION_OF_ACTIN_FILAMENT_BASED_PROCESS	GO_REGULATION_OF_ACTIN_FILAMENT_BASED_PROCESS	0.00237718	0.0534514
ER+HER2-	GO	GO_EXTRACELLULAR_MATRIX_STRUCTURAL_CONSTITUENT_CONFERRING_TENSILE_STRENGTH	GO_EXTRACELLULAR_MATRIX_STRUCTURAL_CONSTITUENT_CONFERRING_TENSILE_STRENGTH	0.00244887	0.014609
ER+HER2-	REACTOME	REACTOME_MET_ACTIVATES_PTK2_SIGNALING	REACTOME_MET_ACTIVATES_PTK2_SIGNALING	0.00261095	0.458773
ER+HER2-	GO	GO_NUCLEAR_HORMONE_RECEPTOR_BINDING	GO_NUCLEAR_HORMONE_RECEPTOR_BINDING	0.00265444	1
ER+HER2-	GO	GO_DEVELOPMENTAL_GROWTH_INVOLVED_IN_MORPHOGENESIS	GO_DEVELOPMENTAL_GROWTH_INVOLVED_IN_MORPHOGENESIS	0.0027307	1
ER+HER2-	REACTOME	REACTOME_COLLAGEN_BIOSYNTHESIS_AND_MODIFYING_ENZYMES	REACTOME_COLLAGEN_BIOSYNTHESIS_AND_MODIFYING_ENZYMES	0.00275173	0.786589
ER+HER2-	GO	GO_ACTIN_FILAMENT_BASED_MOVEMENT	GO_ACTIN_FILAMENT_BASED_MOVEMENT	0.00279299	1
ER+HER2-	GO	GO_BRUSH_BORDER	GO_BRUSH_BORDER	0.00284613	0.00437586
ER+HER2-	GO	GO_POSITIVE_REGULATION_OF_INTRACELLULAR_TRANSPORT	GO_POSITIVE_REGULATION_OF_INTRACELLULAR_TRANSPORT	0.00291273	1
ER+HER2-	GO	GO_POSITIVE_REGULATION_OF_CELLULAR_AMIDE_METABOLIC_PROCESS	GO_POSITIVE_REGULATION_OF_CELLULAR_AMIDE_METABOLIC_PROCESS	0.00302744	1
ER+HER2-	REACTOME	REACTOME_GOLGI_ASSOCIATED_VESICLE_BIOGENESIS	REACTOME_GOLGI_ASSOCIATED_VESICLE_BIOGENESIS	0.00356298	1
ER+HER2-	GO	GO_REGULATION_OF_SUPRAMOLECULAR_FIBER_ORGANIZATION	GO_REGULATION_OF_SUPRAMOLECULAR_FIBER_ORGANIZATION	0.00373296	1
ER+HER2-	KEGG	KEGG_TIGHT_JUNCTION	KEGG_TIGHT_JUNCTION	0.00387105	0.310784
ER+HER2-	REACTOME	REACTOME_CELL_CELL_COMMUNICATION	REACTOME_CELL_CELL_COMMUNICATION	0.00387105	0.00740449
ER+HER2-	GO	GO_REGULATION_OF_CELL_MORPHOGENESIS	GO_REGULATION_OF_CELL_MORPHOGENESIS	0.00393999	1
ER+HER2-	GO	GO_EPITHELIAL_CELL_DEVELOPMENT	GO_EPITHELIAL_CELL_DEVELOPMENT	0.00396878	1
ER+HER2-	GO	GO_ENZYME_ACTIVATOR_ACTIVITY	GO_ENZYME_ACTIVATOR_ACTIVITY	0.00410064	1
ER+HER2-	REACTOME	REACTOME_SIGNALING_BY_NOTCH	REACTOME_SIGNALING_BY_NOTCH	0.0042429	1
ER+HER2-	GO	GO_POSITIVE_REGULATION_OF_CELLULAR_PROTEIN_LOCALIZATION	GO_POSITIVE_REGULATION_OF_CELLULAR_PROTEIN_LOCALIZATION	0.00433985	0.573133
ER+HER2-	UniBind	NR3C1_target_genes	EXP040273_A549--lung-carcinoma-_NR3C1_MACS_NR3C1_MA0113.3.damo.pwm.bed	0.00456712	1
ER+HER2-	GO	GO_GLAND_DEVELOPMENT	GO_GLAND_DEVELOPMENT	0.00467637	1
ER+HER2-	GO	GO_POLYSOME	GO_POLYSOME	0.00469437	1
ER+HER2-	GO	GO_RIBOSOME	GO_RIBOSOME	0.00470183	1
ER+HER2-	GO	GO_RESPONSE_TO_METAL_ION	GO_RESPONSE_TO_METAL_ION	0.00488315	1
ER+HER2-	REACTOME	REACTOME_SYNDECAN_INTERACTIONS	REACTOME_SYNDECAN_INTERACTIONS	0.00513533	1
ER+HER2-	GO	GO_GOLGI_VESICLE_TRANSPORT	GO_GOLGI_VESICLE_TRANSPORT	0.00565822	1
ER+HER2-	GO	GO_EPIDERMIS_DEVELOPMENT	GO_EPIDERMIS_DEVELOPMENT	0.00569369	1
ER+HER2-	REACTOME	REACTOME_EPH_EPHRIN_SIGNALING	REACTOME_EPH_EPHRIN_SIGNALING	0.00598226	1
ER+HER2-	UniBind	HSF1_target_genes	GSE60984_hsf1_u2os-heat_MACS_HSF1_MA0486.2.damo.pwm.bed	0.00637834	0.100313
ER+HER2-	GO	GO_HORMONE_RECEPTOR_BINDING	GO_HORMONE_RECEPTOR_BINDING	0.00663221	1
ER+HER2-	GO	GO_REGULATION_OF_INTRACELLULAR_TRANSPORT	GO_REGULATION_OF_INTRACELLULAR_TRANSPORT	0.0066472	1
ER+HER2-	GO	GO_NUCLEAR_TRANSPORT	GO_NUCLEAR_TRANSPORT	0.00668076	1
ER+HER2-	HALLMARK	HALLMARK_COAGULATION	HALLMARK_COAGULATION	0.00672066	1
ER+HER2-	UniBind	FOXA1_target_genes	ERP000380_foxa1_mcf7tamr-e2-tam_MACS_FOXA1_MA0148.3.damo.pwm.bed	0.00705018	1
ER+HER2-	GO	GO_POSITIVE_REGULATION_OF_TRANSLATION	GO_POSITIVE_REGULATION_OF_TRANSLATION	0.00712444	1
ER+HER2-	GO	GO_OSSIFICATION	GO_OSSIFICATION	0.00718176	0.14804
ER+HER2-	GO	GO_RUFFLE	GO_RUFFLE	0.00725606	1
ER+HER2-	GO	GO_EMBRYO_IMPLANTATION	GO_EMBRYO_IMPLANTATION	0.00735093	0.792024
ER+HER2-	KEGG	KEGG_LYSOSOME	KEGG_LYSOSOME	0.00767818	0.0175112
ER+HER2-	REACTOME	REACTOME_COLLAGEN_CHAIN_TRIMERIZATION	REACTOME_COLLAGEN_CHAIN_TRIMERIZATION	0.00785244	0.0325696
ER+HER2-	GO	GO_REGULATION_OF_INTRACELLULAR_PROTEIN_TRANSPORT	GO_REGULATION_OF_INTRACELLULAR_PROTEIN_TRANSPORT	0.00791801	1
ER+HER2-	GO	GO_REGULATION_OF_CELL_MATRIX_ADHESION	GO_REGULATION_OF_CELL_MATRIX_ADHESION	0.00823721	1
ER+HER2-	UniBind	SRF_target_genes	EXP053078_HEL--Erythro-Leukemia-_SRF_MACS_SRF_MA0083.3.damo.pwm.bed	0.00829351	1
ER+HER2-	GO	GO_ESTABLISHMENT_OF_ORGANELLE_LOCALIZATION	GO_ESTABLISHMENT_OF_ORGANELLE_LOCALIZATION	0.0083822	1
ER+HER2-	REACTOME	REACTOME_METABOLISM_OF_AMINO_ACIDS_AND_DERIVATIVES	REACTOME_METABOLISM_OF_AMINO_ACIDS_AND_DERIVATIVES	0.00885851	1
ER+HER2-	GO	GO_CYTOSOLIC_SMALL_RIBOSOMAL_SUBUNIT	GO_CYTOSOLIC_SMALL_RIBOSOMAL_SUBUNIT	0.00914878	1
ER+HER2-	GO	GO_HEMIDESMOSOME_ASSEMBLY	GO_HEMIDESMOSOME_ASSEMBLY	0.00915004	1
ER+HER2-	GO	GO_SEX_DIFFERENTIATION	GO_SEX_DIFFERENTIATION	0.0100559	1
ER+HER2-	GO	GO_ENDOPLASMIC_RETICULUM_UNFOLDED_PROTEIN_RESPONSE	GO_ENDOPLASMIC_RETICULUM_UNFOLDED_PROTEIN_RESPONSE	0.0106717	0.365376
ER+HER2-	HALLMARK	HALLMARK_MYOGENESIS	HALLMARK_MYOGENESIS	0.0122849	1
ER+HER2-	UniBind	ESR1_target_genes	EXP036410_endometrioid-adenocarcinoma_ESR1_MACS_ESR1_MA0112.3.damo.pwm.bed	0.0122987	1
ER+HER2-	GO	GO_OSTEOBLAST_DIFFERENTIATION	GO_OSTEOBLAST_DIFFERENTIATION	0.013128	1
ER+HER2-	REACTOME	REACTOME_APOPTOTIC_CLEAVAGE_OF_CELLULAR_PROTEINS	REACTOME_APOPTOTIC_CLEAVAGE_OF_CELLULAR_PROTEINS	0.0134842	1
ER+HER2-	GO	GO_INTEGRIN_MEDIATED_SIGNALING_PATHWAY	GO_INTEGRIN_MEDIATED_SIGNALING_PATHWAY	0.0136466	0.00129453
ER+HER2-	GO	GO_LYSOSOMAL_LUMEN	GO_LYSOSOMAL_LUMEN	0.0152127	0.0913675
ER+HER2-	GO	GO_REGULATION_OF_CELL_SIZE	GO_REGULATION_OF_CELL_SIZE	0.0155842	1
ER+HER2-	GO	GO_REGULATION_OF_CELL_MORPHOGENESIS_INVOLVED_IN_DIFFERENTIATION	GO_REGULATION_OF_CELL_MORPHOGENESIS_INVOLVED_IN_DIFFERENTIATION	0.0159958	1
ER+HER2-	GO	GO_REGULATION_OF_ANATOMICAL_STRUCTURE_SIZE	GO_REGULATION_OF_ANATOMICAL_STRUCTURE_SIZE	0.0183804	1
ER+HER2-	UniBind	NR3C1_target_genes	EXP040271_A549--lung-carcinoma-_NR3C1_MACS_NR3C1_MA0113.3.damo.pwm.bed	0.0186034	1
ER+HER2-	GO	GO_POSITIVE_REGULATION_OF_ESTABLISHMENT_OF_PROTEIN_LOCALIZATION	GO_POSITIVE_REGULATION_OF_ESTABLISHMENT_OF_PROTEIN_LOCALIZATION	0.0189401	1
ER+HER2-	REACTOME	REACTOME_DISEASES_OF_PROGRAMMED_CELL_DEATH	REACTOME_DISEASES_OF_PROGRAMMED_CELL_DEATH	0.0196848	1
ER+HER2-	GO	GO_ACTIN_FILAMENT_BUNDLE	GO_ACTIN_FILAMENT_BUNDLE	0.0203789	0.0195061
ER+HER2-	GO	GO_CYTOPLASMIC_STRESS_GRANULE	GO_CYTOPLASMIC_STRESS_GRANULE	0.0203789	1
ER+HER2-	UniBind	ESR1_target_genes	GSE72249_esr1_zr751-e2_MACS_ESR1_MA0112.3.damo.pwm.bed	0.0207008	1
ER+HER2-	KEGG	KEGG_PROSTATE_CANCER	KEGG_PROSTATE_CANCER	0.0210007	0.664213
ER+HER2-	GO	GO_ACTOMYOSIN	GO_ACTOMYOSIN	0.021024	0.0529841
ER+HER2-	REACTOME	REACTOME_SIGNALING_BY_PDGF	REACTOME_SIGNALING_BY_PDGF	0.0212342	1
ER+HER2-	REACTOME	REACTOME_CELL_JUNCTION_ORGANIZATION	REACTOME_CELL_JUNCTION_ORGANIZATION	0.0213162	0.0322399
ER+HER2-	UniBind	FOSL1_target_genes	GSE46166_fosl1_bt549_MACS_FOSL1_MA0477.1.damo.pwm.bed	0.0213541	0.00570705
ER+HER2-	GO	GO_GASTRULATION	GO_GASTRULATION	0.0215277	1
ER+HER2-	UniBind	JUND_target_genes	ENCSR000BSA_HCT116_JUND_MACS_JUND_MA0491.1.damo.pwm.bed	0.0219436	0.108739
ER+HER2-	GO	GO_DENDRITIC_TREE	GO_DENDRITIC_TREE	0.022779	1
ER+HER2-	GO	GO_POSTSYNAPSE	GO_POSTSYNAPSE	0.022779	1
ER+HER2-	GO	GO_RIBONUCLEOPROTEIN_COMPLEX_BINDING	GO_RIBONUCLEOPROTEIN_COMPLEX_BINDING	0.0239164	1
ER+HER2-	GO	GO_PROTEIN_LOCALIZATION_TO_PLASMA_MEMBRANE	GO_PROTEIN_LOCALIZATION_TO_PLASMA_MEMBRANE	0.0244847	1
ER+HER2-	REACTOME	REACTOME_CLATHRIN_MEDIATED_ENDOCYTOSIS	REACTOME_CLATHRIN_MEDIATED_ENDOCYTOSIS	0.0245671	1
ER+HER2-	GO	GO_REGULATION_OF_EMBRYONIC_DEVELOPMENT	GO_REGULATION_OF_EMBRYONIC_DEVELOPMENT	0.02458	1
ER+HER2-	REACTOME	REACTOME_RESPONSE_TO_ELEVATED_PLATELET_CYTOSOLIC_CA2_	REACTOME_RESPONSE_TO_ELEVATED_PLATELET_CYTOSOLIC_CA2_	0.02458	3.32294e-05
ER+HER2-	GO	GO_POSITIVE_REGULATION_OF_CELLULAR_COMPONENT_BIOGENESIS	GO_POSITIVE_REGULATION_OF_CELLULAR_COMPONENT_BIOGENESIS	0.0253544	1
ER+HER2-	GO	GO_CELLULAR_RESPONSE_TO_PEPTIDE	GO_CELLULAR_RESPONSE_TO_PEPTIDE	0.0266687	1
ER+HER2-	GO	GO_EPIDERMAL_CELL_DIFFERENTIATION	GO_EPIDERMAL_CELL_DIFFERENTIATION	0.0267203	1
ER+HER2-	GO	GO_ADHERENS_JUNCTION	GO_ADHERENS_JUNCTION	0.0271832	1
ER+HER2-	REACTOME	REACTOME_ESR_MEDIATED_SIGNALING	REACTOME_ESR_MEDIATED_SIGNALING	0.0280847	0.482864
ER+HER2-	REACTOME	REACTOME_REGULATION_OF_MRNA_STABILITY_BY_PROTEINS_THAT_BIND_AU_RICH_ELEMENTS	REACTOME_REGULATION_OF_MRNA_STABILITY_BY_PROTEINS_THAT_BIND_AU_RICH_ELEMENTS	0.0283135	0.0601044
ER+HER2-	GO	GO_INTERMEDIATE_FILAMENT_CYTOSKELETON	GO_INTERMEDIATE_FILAMENT_CYTOSKELETON	0.0286622	1
ER+HER2-	GO	GO_VESICLE_BUDDING_FROM_MEMBRANE	GO_VESICLE_BUDDING_FROM_MEMBRANE	0.0286622	1
ER+HER2-	UniBind	FOSL2_target_genes	EXP039862_A549--lung-carcinoma-_FOSL2_MACS_FOSL2_MA0478.1.damo.pwm.bed	0.0288573	1
ER+HER2-	GO	GO_CELL_GROWTH	GO_CELL_GROWTH	0.0293944	1
ER+HER2-	UniBind	SRF_target_genes	EXP053073_HEL--Erythro-Leukemia-_SRF_MACS_SRF_MA0083.3.damo.pwm.bed	0.0318063	1
ER+HER2-	GO	GO_PROTEIN_LOCALIZATION_TO_CELL_PERIPHERY	GO_PROTEIN_LOCALIZATION_TO_CELL_PERIPHERY	0.0324014	1
ER+HER2-	GO	GO_RESPONSE_TO_TOPOLOGICALLY_INCORRECT_PROTEIN	GO_RESPONSE_TO_TOPOLOGICALLY_INCORRECT_PROTEIN	0.0336042	0.541727
ER+HER2-	REACTOME	REACTOME_RRNA_PROCESSING	REACTOME_RRNA_PROCESSING	0.03505	1
ER+HER2-	GO	GO_MYELOID_CELL_DIFFERENTIATION	GO_MYELOID_CELL_DIFFERENTIATION	0.0368401	1
ER+HER2-	GO	GO_REGULATION_OF_NUCLEOCYTOPLASMIC_TRANSPORT	GO_REGULATION_OF_NUCLEOCYTOPLASMIC_TRANSPORT	0.0369903	1
ER+HER2-	GO	GO_ACTOMYOSIN_STRUCTURE_ORGANIZATION	GO_ACTOMYOSIN_STRUCTURE_ORGANIZATION	0.0371649	1
ER+HER2-	GO	GO_ARTERY_DEVELOPMENT	GO_ARTERY_DEVELOPMENT	0.0391472	1
ER+HER2-	GO	GO_RESPONSE_TO_OXYGEN_LEVELS	GO_RESPONSE_TO_OXYGEN_LEVELS	0.0415163	0.0369292
ER+HER2-	KEGG	KEGG_PATHOGENIC_ESCHERICHIA_COLI_INFECTION	KEGG_PATHOGENIC_ESCHERICHIA_COLI_INFECTION	0.041886	1
ER+HER2-	GO	GO_VIRAL_LIFE_CYCLE	GO_VIRAL_LIFE_CYCLE	0.0420315	0.000479728
ER+HER2-	UniBind	FOSL2_target_genes	EXP039554_A549--lung-carcinoma-_FOSL2_MACS_FOSL2_MA0478.1.damo.pwm.bed	0.0430327	1
ER+HER2-	GO	GO_PROTEIN_LOCALIZATION_TO_NUCLEUS	GO_PROTEIN_LOCALIZATION_TO_NUCLEUS	0.0439277	1
ER+HER2-	REACTOME	REACTOME_ASPARAGINE_N_LINKED_GLYCOSYLATION	REACTOME_ASPARAGINE_N_LINKED_GLYCOSYLATION	0.0443829	0.564696
ER+HER2-	UniBind	HSF1_target_genes	GSE38901_hsf1_skbr3_MACS_HSF1_MA0486.2.damo.pwm.bed	0.0444862	0.563483
ER+HER2-	UniBind	SRF_target_genes	EXP053074_HEL--Erythro-Leukemia-_SRF_MACS_SRF_MA0083.3.damo.pwm.bed	0.0446269	1
ER+HER2-	GO	GO_CYTOSOLIC_LARGE_RIBOSOMAL_SUBUNIT	GO_CYTOSOLIC_LARGE_RIBOSOMAL_SUBUNIT	0.0467583	1
ER+HER2+	GO	GO_CELL_ADHESION_MOLECULE_BINDING	GO_CELL_ADHESION_MOLECULE_BINDING	3.68002e-31	6.42334e-16
ER+HER2+	GO	GO_CELL_SUBSTRATE_JUNCTION	GO_CELL_SUBSTRATE_JUNCTION	8.53346e-27	6.31794e-11
ER+HER2+	GO	GO_CADHERIN_BINDING	GO_CADHERIN_BINDING	7.13202e-20	3.2018e-15
ER+HER2+	GO	GO_PIGMENT_GRANULE	GO_PIGMENT_GRANULE	8.91016e-16	0.00513643
ER+HER2+	REACTOME	REACTOME_EXTRACELLULAR_MATRIX_ORGANIZATION	REACTOME_EXTRACELLULAR_MATRIX_ORGANIZATION	3.91121e-14	7.3045e-05
ER+HER2+	HALLMARK	HALLMARK_EPITHELIAL_MESENCHYMAL_TRANSITION	HALLMARK_EPITHELIAL_MESENCHYMAL_TRANSITION	1.03919e-13	0.000178577
ER+HER2+	GO	GO_EXTRACELLULAR_STRUCTURE_ORGANIZATION	GO_EXTRACELLULAR_STRUCTURE_ORGANIZATION	8.19702e-12	1
ER+HER2+	REACTOME	REACTOME_ECM_PROTEOGLYCANS	REACTOME_ECM_PROTEOGLYCANS	1.915e-11	0.00254753
ER+HER2+	GO	GO_COLLAGEN_CONTAINING_EXTRACELLULAR_MATRIX	GO_COLLAGEN_CONTAINING_EXTRACELLULAR_MATRIX	4.7767e-11	0.00218119
ER+HER2+	KEGG	KEGG_ECM_RECEPTOR_INTERACTION	KEGG_ECM_RECEPTOR_INTERACTION	1.12585e-10	1
ER+HER2+	GO	GO_VESICLE_LUMEN	GO_VESICLE_LUMEN	2.23049e-10	0.0219889
ER+HER2+	HALLMARK	HALLMARK_ESTROGEN_RESPONSE_EARLY	HALLMARK_ESTROGEN_RESPONSE_EARLY	2.23558e-10	8.70242e-06
ER+HER2+	REACTOME	REACTOME_INTEGRIN_CELL_SURFACE_INTERACTIONS	REACTOME_INTEGRIN_CELL_SURFACE_INTERACTIONS	2.55177e-10	0.598502
ER+HER2+	REACTOME	REACTOME_NEUTROPHIL_DEGRANULATION	REACTOME_NEUTROPHIL_DEGRANULATION	9.62164e-10	0.269325
ER+HER2+	GO	GO_INTEGRIN_BINDING	GO_INTEGRIN_BINDING	1.57587e-09	1
ER+HER2+	REACTOME	REACTOME_NON_INTEGRIN_MEMBRANE_ECM_INTERACTIONS	REACTOME_NON_INTEGRIN_MEMBRANE_ECM_INTERACTIONS	1.74892e-09	1
ER+HER2+	KEGG	KEGG_FOCAL_ADHESION	KEGG_FOCAL_ADHESION	2.06137e-09	4.08576e-05
ER+HER2+	GO	GO_CELL_CORTEX	GO_CELL_CORTEX	4.20432e-09	2.43363e-05
ER+HER2+	REACTOME	REACTOME_PLATELET_ACTIVATION_SIGNALING_AND_AGGREGATION	REACTOME_PLATELET_ACTIVATION_SIGNALING_AND_AGGREGATION	4.29443e-09	0.136306
ER+HER2+	GO	GO_ACTIN_BINDING	GO_ACTIN_BINDING	6.20929e-09	0.374703
ER+HER2+	GO	GO_ENDOPLASMIC_RETICULUM_LUMEN	GO_ENDOPLASMIC_RETICULUM_LUMEN	1.54382e-08	2.62676e-06
ER+HER2+	UniBind	JUND_target_genes	ENCSR000BSU_MCF-7_JUND_MACS_JUND_MA0491.1.damo.pwm.bed	2.18663e-08	1
ER+HER2+	GO	GO_MYELOID_LEUKOCYTE_MEDIATED_IMMUNITY	GO_MYELOID_LEUKOCYTE_MEDIATED_IMMUNITY	2.68334e-08	1
ER+HER2+	REACTOME	REACTOME_REGULATION_OF_INSULIN_LIKE_GROWTH_FACTOR_IGF_TRANSPORT_AND_UPTAKE_BY_INSULIN_LIKE_GROWTH_FACTOR_BINDING_PROTEINS_IGFBPS_	REACTOME_REGULATION_OF_INSULIN_LIKE_GROWTH_FACTOR_IGF_TRANSPORT_AND_UPTAKE_BY_INSULIN_LIKE_GROWTH_FACTOR_BINDING_PROTEINS_IGFBPS_	3.59109e-08	1
ER+HER2+	GO	GO_EXTRACELLULAR_MATRIX_STRUCTURAL_CONSTITUENT	GO_EXTRACELLULAR_MATRIX_STRUCTURAL_CONSTITUENT	3.79718e-08	0.00900507
ER+HER2+	HALLMARK	HALLMARK_ESTROGEN_RESPONSE_LATE	HALLMARK_ESTROGEN_RESPONSE_LATE	6.33358e-08	3.34604e-05
ER+HER2+	REACTOME	REACTOME_RESPONSE_TO_ELEVATED_PLATELET_CYTOSOLIC_CA2_	REACTOME_RESPONSE_TO_ELEVATED_PLATELET_CYTOSOLIC_CA2_	1.2106e-07	1
ER+HER2+	GO	GO_FICOLIN_1_RICH_GRANULE	GO_FICOLIN_1_RICH_GRANULE	1.3424e-07	0.0251591
ER+HER2+	GO	GO_CELL_SUBSTRATE_ADHESION	GO_CELL_SUBSTRATE_ADHESION	1.61996e-07	1
ER+HER2+	GO	GO_VACUOLAR_LUMEN	GO_VACUOLAR_LUMEN	3.52485e-07	1
ER+HER2+	GO	GO_EXTRACELLULAR_MATRIX	GO_EXTRACELLULAR_MATRIX	7.48451e-07	0.504324
ER+HER2+	GO	GO_CELL_LEADING_EDGE	GO_CELL_LEADING_EDGE	1.11659e-06	0.247038
ER+HER2+	GO	GO_WOUND_HEALING	GO_WOUND_HEALING	2.41975e-06	0.205384
ER+HER2+	REACTOME	REACTOME_DEGRADATION_OF_THE_EXTRACELLULAR_MATRIX	REACTOME_DEGRADATION_OF_THE_EXTRACELLULAR_MATRIX	2.71896e-06	3.4802e-05
ER+HER2+	GO	GO_TRANSLATIONAL_INITIATION	GO_TRANSLATIONAL_INITIATION	4.21167e-06	1
ER+HER2+	GO	GO_VIRAL_LIFE_CYCLE	GO_VIRAL_LIFE_CYCLE	1.05907e-05	0.00571686
ER+HER2+	GO	GO_RESPONSE_TO_PEPTIDE	GO_RESPONSE_TO_PEPTIDE	1.12005e-05	1
ER+HER2+	GO	GO_RESPONSE_TO_PEPTIDE_HORMONE	GO_RESPONSE_TO_PEPTIDE_HORMONE	1.13683e-05	1
ER+HER2+	GO	GO_INTEGRIN_MEDIATED_SIGNALING_PATHWAY	GO_INTEGRIN_MEDIATED_SIGNALING_PATHWAY	1.17751e-05	1
ER+HER2+	REACTOME	REACTOME_SYNDECAN_INTERACTIONS	REACTOME_SYNDECAN_INTERACTIONS	1.35864e-05	1
ER+HER2+	GO	GO_CELL_SUBSTRATE_JUNCTION_ORGANIZATION	GO_CELL_SUBSTRATE_JUNCTION_ORGANIZATION	1.50794e-05	1
ER+HER2+	GO	GO_REGULATION_OF_CELL_SUBSTRATE_ADHESION	GO_REGULATION_OF_CELL_SUBSTRATE_ADHESION	2.21819e-05	1
ER+HER2+	HALLMARK	HALLMARK_MTORC1_SIGNALING	HALLMARK_MTORC1_SIGNALING	2.21819e-05	1
ER+HER2+	REACTOME	REACTOME_EUKARYOTIC_TRANSLATION_INITIATION	REACTOME_EUKARYOTIC_TRANSLATION_INITIATION	2.53505e-05	1
ER+HER2+	GO	GO_REGULATION_OF_BODY_FLUID_LEVELS	GO_REGULATION_OF_BODY_FLUID_LEVELS	2.64452e-05	0.128949
ER+HER2+	GO	GO_CORTICAL_CYTOSKELETON	GO_CORTICAL_CYTOSKELETON	4.42559e-05	0.0393306
ER+HER2+	GO	GO_PLATELET_DEGRANULATION	GO_PLATELET_DEGRANULATION	4.94141e-05	1
ER+HER2+	UniBind	TCF7L2_target_genes	ENCSR000EWT_MCF-7_TCF7L2_MACS_TCF7L2_MA0523.1.damo.pwm.bed	5.50469e-05	1
ER+HER2+	GO	GO_ACTIN_CYTOSKELETON	GO_ACTIN_CYTOSKELETON	5.75784e-05	1.11048e-05
ER+HER2+	GO	GO_LAMELLIPODIUM	GO_LAMELLIPODIUM	5.84015e-05	1
ER+HER2+	REACTOME	REACTOME_ASSEMBLY_OF_COLLAGEN_FIBRILS_AND_OTHER_MULTIMERIC_STRUCTURES	REACTOME_ASSEMBLY_OF_COLLAGEN_FIBRILS_AND_OTHER_MULTIMERIC_STRUCTURES	6.01602e-05	0.011358
ER+HER2+	REACTOME	REACTOME_SIGNALING_BY_RECEPTOR_TYROSINE_KINASES	REACTOME_SIGNALING_BY_RECEPTOR_TYROSINE_KINASES	6.23552e-05	0.00594645
ER+HER2+	HALLMARK	HALLMARK_MYC_TARGETS_V1	HALLMARK_MYC_TARGETS_V1	7.73647e-05	1
ER+HER2+	GO	GO_LYSOSOMAL_LUMEN	GO_LYSOSOMAL_LUMEN	8.57429e-05	1
ER+HER2+	HALLMARK	HALLMARK_MYOGENESIS	HALLMARK_MYOGENESIS	0.000112006	1
ER+HER2+	GO	GO_CELL_JUNCTION_ASSEMBLY	GO_CELL_JUNCTION_ASSEMBLY	0.000131094	0.0259404
ER+HER2+	HALLMARK	HALLMARK_MITOTIC_SPINDLE	HALLMARK_MITOTIC_SPINDLE	0.000226295	0.0352435
ER+HER2+	REACTOME	REACTOME_INFLUENZA_INFECTION	REACTOME_INFLUENZA_INFECTION	0.000288557	1
ER+HER2+	UniBind	HSF1_target_genes	GSE60984_hsf1_u2os-heat_MACS_HSF1_MA0486.2.damo.pwm.bed	0.000306719	1
ER+HER2+	GO	GO_SUBSTRATE_ADHESION_DEPENDENT_CELL_SPREADING	GO_SUBSTRATE_ADHESION_DEPENDENT_CELL_SPREADING	0.000455005	1
ER+HER2+	GO	GO_REPRODUCTIVE_SYSTEM_DEVELOPMENT	GO_REPRODUCTIVE_SYSTEM_DEVELOPMENT	0.000460257	0.0835517
ER+HER2+	GO	GO_REGULATION_OF_APOPTOTIC_SIGNALING_PATHWAY	GO_REGULATION_OF_APOPTOTIC_SIGNALING_PATHWAY	0.00047934	1
ER+HER2+	REACTOME	REACTOME_COLLAGEN_FORMATION	REACTOME_COLLAGEN_FORMATION	0.000532569	0.00757436
ER+HER2+	GO	GO_ACTIN_FILAMENT_ORGANIZATION	GO_ACTIN_FILAMENT_ORGANIZATION	0.00054575	0.293285
ER+HER2+	UniBind	JUND_target_genes	ENCSR000BSA_HCT116_JUND_MACS_JUND_MA0491.1.damo.pwm.bed	0.000563912	1
ER+HER2+	REACTOME	REACTOME_SIGNALING_BY_ROBO_RECEPTORS	REACTOME_SIGNALING_BY_ROBO_RECEPTORS	0.000606642	1
ER+HER2+	GO	GO_MORPHOGENESIS_OF_AN_EPITHELIUM	GO_MORPHOGENESIS_OF_AN_EPITHELIUM	0.000653769	1
ER+HER2+	REACTOME	REACTOME_EUKARYOTIC_TRANSLATION_ELONGATION	REACTOME_EUKARYOTIC_TRANSLATION_ELONGATION	0.000710435	1
ER+HER2+	UniBind	HSF1_target_genes	GSE60984_hsf1_u2os-heat-20_MACS_HSF1_MA0486.2.damo.pwm.bed	0.000715812	1
ER+HER2+	GO	GO_PLACENTA_DEVELOPMENT	GO_PLACENTA_DEVELOPMENT	0.00075516	1
ER+HER2+	UniBind	TEAD4_target_genes	ENCSR000BUQ_SK-N-SH_TEAD4_MACS_TEAD4_MA0809.1.damo.pwm.bed	0.000770273	0.908652
ER+HER2+	REACTOME	REACTOME_SIGNALING_BY_MET	REACTOME_SIGNALING_BY_MET	0.00080413	1
ER+HER2+	GO	GO_CYTOSOLIC_RIBOSOME	GO_CYTOSOLIC_RIBOSOME	0.000856482	1
ER+HER2+	UniBind	JUNB_target_genes	EXP039942_A549--lung-carcinoma-_JUNB_MACS_JUNB_MA0490.2.damo.pwm.bed	0.000873528	1
ER+HER2+	GO	GO_REGULATION_OF_CELLULAR_AMIDE_METABOLIC_PROCESS	GO_REGULATION_OF_CELLULAR_AMIDE_METABOLIC_PROCESS	0.000889096	1
ER+HER2+	REACTOME	REACTOME_SCAVENGING_BY_CLASS_A_RECEPTORS	REACTOME_SCAVENGING_BY_CLASS_A_RECEPTORS	0.000891511	0.00538156
ER+HER2+	HALLMARK	HALLMARK_APOPTOSIS	HALLMARK_APOPTOSIS	0.000908329	1
ER+HER2+	GO	GO_REGULATION_OF_SUBSTRATE_ADHESION_DEPENDENT_CELL_SPREADING	GO_REGULATION_OF_SUBSTRATE_ADHESION_DEPENDENT_CELL_SPREADING	0.00109154	1
ER+HER2+	GO	GO_REGULATION_OF_CELL_MORPHOGENESIS	GO_REGULATION_OF_CELL_MORPHOGENESIS	0.00110115	0.205996
ER+HER2+	GO	GO_ACTIN_FILAMENT_BINDING	GO_ACTIN_FILAMENT_BINDING	0.00121104	1
ER+HER2+	REACTOME	REACTOME_INFECTION_WITH_MYCOBACTERIUM_TUBERCULOSIS	REACTOME_INFECTION_WITH_MYCOBACTERIUM_TUBERCULOSIS	0.00131333	1
ER+HER2+	UniBind	TEAD4_target_genes	ENCSR000BUO_MCF-7_TEAD4_MACS_TEAD4_MA0809.1.damo.pwm.bed	0.00142221	1
ER+HER2+	KEGG	KEGG_REGULATION_OF_ACTIN_CYTOSKELETON	KEGG_REGULATION_OF_ACTIN_CYTOSKELETON	0.00155912	0.0626859
ER+HER2+	GO	GO_CELL_MATRIX_ADHESION	GO_CELL_MATRIX_ADHESION	0.00191323	1
ER+HER2+	REACTOME	REACTOME_SRP_DEPENDENT_COTRANSLATIONAL_PROTEIN_TARGETING_TO_MEMBRANE	REACTOME_SRP_DEPENDENT_COTRANSLATIONAL_PROTEIN_TARGETING_TO_MEMBRANE	0.00231641	1
ER+HER2+	REACTOME	REACTOME_TRANSLATION	REACTOME_TRANSLATION	0.0024375	1
ER+HER2+	GO	GO_BASEMENT_MEMBRANE	GO_BASEMENT_MEMBRANE	0.00271595	1
ER+HER2+	GO	GO_EPITHELIAL_CELL_DEVELOPMENT	GO_EPITHELIAL_CELL_DEVELOPMENT	0.00292982	0.66062
ER+HER2+	GO	GO_ACTIN_BASED_CELL_PROJECTION	GO_ACTIN_BASED_CELL_PROJECTION	0.00314907	1
ER+HER2+	GO	GO_RESPONSE_TO_INORGANIC_SUBSTANCE	GO_RESPONSE_TO_INORGANIC_SUBSTANCE	0.00323331	1
ER+HER2+	GO	GO_NUCLEAR_TRANSCRIBED_MRNA_CATABOLIC_PROCESS_NONSENSE_MEDIATED_DECAY	GO_NUCLEAR_TRANSCRIBED_MRNA_CATABOLIC_PROCESS_NONSENSE_MEDIATED_DECAY	0.0036297	1
ER+HER2+	GO	GO_CELLULAR_RESPONSE_TO_PEPTIDE	GO_CELLULAR_RESPONSE_TO_PEPTIDE	0.00371558	1
ER+HER2+	REACTOME	REACTOME_NONSENSE_MEDIATED_DECAY_NMD_	REACTOME_NONSENSE_MEDIATED_DECAY_NMD_	0.00407148	1
ER+HER2+	KEGG	KEGG_RIBOSOME	KEGG_RIBOSOME	0.00530035	1
ER+HER2+	GO	GO_REGULATION_OF_PEPTIDASE_ACTIVITY	GO_REGULATION_OF_PEPTIDASE_ACTIVITY	0.0057272	1
ER+HER2+	REACTOME	REACTOME_REGULATION_OF_EXPRESSION_OF_SLITS_AND_ROBOS	REACTOME_REGULATION_OF_EXPRESSION_OF_SLITS_AND_ROBOS	0.00573567	1
ER+HER2+	REACTOME	REACTOME_MET_ACTIVATES_PTK2_SIGNALING	REACTOME_MET_ACTIVATES_PTK2_SIGNALING	0.00579876	1
ER+HER2+	UniBind	ESR1_target_genes	EXP047700_MCF7--Invasive-ductal-breast-carcinoma-_ESR1_MACS_ESR1_MA0112.3.damo.pwm.bed	0.00613783	1
ER+HER2+	GO	GO_CORTICAL_ACTIN_CYTOSKELETON	GO_CORTICAL_ACTIN_CYTOSKELETON	0.00639196	1
ER+HER2+	GO	GO_PROTEIN_FOLDING	GO_PROTEIN_FOLDING	0.00642526	0.0320657
ER+HER2+	GO	GO_REGULATION_OF_SUPRAMOLECULAR_FIBER_ORGANIZATION	GO_REGULATION_OF_SUPRAMOLECULAR_FIBER_ORGANIZATION	0.006561	0.00126287
ER+HER2+	REACTOME	REACTOME_MET_PROMOTES_CELL_MOTILITY	REACTOME_MET_PROMOTES_CELL_MOTILITY	0.00666657	1
ER+HER2+	GO	GO_ESTABLISHMENT_OF_PROTEIN_LOCALIZATION_TO_ENDOPLASMIC_RETICULUM	GO_ESTABLISHMENT_OF_PROTEIN_LOCALIZATION_TO_ENDOPLASMIC_RETICULUM	0.00699544	1
ER+HER2+	REACTOME	REACTOME_RHO_GTPASE_EFFECTORS	REACTOME_RHO_GTPASE_EFFECTORS	0.00714403	0.000780142
ER+HER2+	UniBind	ESR1_target_genes	EXP047703_MCF7--Invasive-ductal-breast-carcinoma-_ESR1_MACS_ESR1_MA0112.3.damo.pwm.bed	0.00750105	1
ER+HER2+	GO	GO_REGULATION_OF_CELLULAR_COMPONENT_SIZE	GO_REGULATION_OF_CELLULAR_COMPONENT_SIZE	0.00789692	0.252058
ER+HER2+	GO	GO_PROTEIN_LOCALIZATION_TO_ENDOPLASMIC_RETICULUM	GO_PROTEIN_LOCALIZATION_TO_ENDOPLASMIC_RETICULUM	0.00858551	1
ER+HER2+	GO	GO_COTRANSLATIONAL_PROTEIN_TARGETING_TO_MEMBRANE	GO_COTRANSLATIONAL_PROTEIN_TARGETING_TO_MEMBRANE	0.00871943	1
ER+HER2+	GO	GO_EXTRACELLULAR_MATRIX_BINDING	GO_EXTRACELLULAR_MATRIX_BINDING	0.00951979	1
ER+HER2+	GO	GO_ESTABLISHMENT_OR_MAINTENANCE_OF_CELL_POLARITY	GO_ESTABLISHMENT_OR_MAINTENANCE_OF_CELL_POLARITY	0.0106088	1
ER+HER2+	REACTOME	REACTOME_SIGNALING_BY_NUCLEAR_RECEPTORS	REACTOME_SIGNALING_BY_NUCLEAR_RECEPTORS	0.0113568	1
ER+HER2+	KEGG	KEGG_LYSOSOME	KEGG_LYSOSOME	0.011762	1
ER+HER2+	REACTOME	REACTOME_RHO_GTPASES_ACTIVATE_WASPS_AND_WAVES	REACTOME_RHO_GTPASES_ACTIVATE_WASPS_AND_WAVES	0.0118752	1
ER+HER2+	GO	GO_AMEBOIDAL_TYPE_CELL_MIGRATION	GO_AMEBOIDAL_TYPE_CELL_MIGRATION	0.0128134	1
ER+HER2+	GO	GO_FOCAL_ADHESION_ASSEMBLY	GO_FOCAL_ADHESION_ASSEMBLY	0.0128487	1
ER+HER2+	GO	GO_REGULATION_OF_CELL_MORPHOGENESIS_INVOLVED_IN_DIFFERENTIATION	GO_REGULATION_OF_CELL_MORPHOGENESIS_INVOLVED_IN_DIFFERENTIATION	0.0129635	1
ER+HER2+	UniBind	ESR1_target_genes	EXP036410_endometrioid-adenocarcinoma_ESR1_MACS_ESR1_MA0112.3.damo.pwm.bed	0.0132027	1
ER+HER2+	GO	GO_APICAL_PART_OF_CELL	GO_APICAL_PART_OF_CELL	0.0133643	1
ER+HER2+	UniBind	FOSL2_target_genes	ENCSR546KCN_MCF-7_FOSL2_MACS_FOSL2_MA0478.1.damo.pwm.bed	0.0148648	1
ER+HER2+	GO	GO_TISSUE_MIGRATION	GO_TISSUE_MIGRATION	0.0166415	1
ER+HER2+	REACTOME	REACTOME_CELLULAR_RESPONSE_TO_HEAT_STRESS	REACTOME_CELLULAR_RESPONSE_TO_HEAT_STRESS	0.0169122	1
ER+HER2+	GO	GO_NEGATIVE_REGULATION_OF_CELL_ADHESION	GO_NEGATIVE_REGULATION_OF_CELL_ADHESION	0.0179173	1
ER+HER2+	UniBind	FOSL2_target_genes	EXP040159_A549--lung-carcinoma-_FOSL2_MACS_FOSL2_MA0478.1.damo.pwm.bed	0.0183694	1
ER+HER2+	UniBind	JUND_target_genes	EXP037684_Calu-3--lung-adenocarcinoma-_JUND_MACS_JUND_MA0491.2.damo.pwm.bed	0.0194831	1
ER+HER2+	REACTOME	REACTOME_RESPONSE_OF_MTB_TO_PHAGOCYTOSIS	REACTOME_RESPONSE_OF_MTB_TO_PHAGOCYTOSIS	0.0214295	1
ER+HER2+	REACTOME	REACTOME_COLLAGEN_DEGRADATION	REACTOME_COLLAGEN_DEGRADATION	0.0218926	0.014215
ER+HER2+	UniBind	HSF1_target_genes	GSE38901_hsf1_zr751_MACS_HSF1_MA0486.2.damo.pwm.bed	0.0219803	1
ER+HER2+	GO	GO_CELLULAR_RESPONSE_TO_PEPTIDE_HORMONE_STIMULUS	GO_CELLULAR_RESPONSE_TO_PEPTIDE_HORMONE_STIMULUS	0.0224557	1
ER+HER2+	GO	GO_CELL_CELL_JUNCTION	GO_CELL_CELL_JUNCTION	0.0236913	0.00849018
ER+HER2+	KEGG	KEGG_ARRHYTHMOGENIC_RIGHT_VENTRICULAR_CARDIOMYOPATHY_ARVC	KEGG_ARRHYTHMOGENIC_RIGHT_VENTRICULAR_CARDIOMYOPATHY_ARVC	0.0242518	1
ER+HER2+	UniBind	KLF4_target_genes	EXP047913_WA09--embryonic-stem-cells-_KLF4_MACS_KLF4_MA0039.4.damo.pwm.bed	0.0273497	1
ER+HER2+	GO	GO_CADHERIN_BINDING_INVOLVED_IN_CELL_CELL_ADHESION	GO_CADHERIN_BINDING_INVOLVED_IN_CELL_CELL_ADHESION	0.0285553	1
ER+HER2+	REACTOME	REACTOME_SIGNALING_BY_RHO_GTPASES	REACTOME_SIGNALING_BY_RHO_GTPASES	0.0304647	0.036997
ER+HER2+	UniBind	HSF1_target_genes	GSE38901_hsf1_hme1-heat_MACS_HSF1_MA0486.2.damo.pwm.bed	0.030761	1
ER+HER2+	GO	GO_REGULATION_OF_INTRACELLULAR_PROTEIN_TRANSPORT	GO_REGULATION_OF_INTRACELLULAR_PROTEIN_TRANSPORT	0.0313252	1
ER+HER2+	GO	GO_REGULATION_OF_ANATOMICAL_STRUCTURE_SIZE	GO_REGULATION_OF_ANATOMICAL_STRUCTURE_SIZE	0.0338927	1
ER+HER2+	GO	GO_RIBOSOME	GO_RIBOSOME	0.0341034	1
ER+HER2+	GO	GO_ENDOTHELIAL_CELL_MIGRATION	GO_ENDOTHELIAL_CELL_MIGRATION	0.0345957	1
ER+HER2+	UniBind	ESR1_target_genes	GSE72249_esr1_zr751-e2_MACS_ESR1_MA0112.3.damo.pwm.bed	0.0355336	0.599468
ER+HER2+	HALLMARK	HALLMARK_COAGULATION	HALLMARK_COAGULATION	0.0365014	1
ER+HER2+	GO	GO_PROTEIN_LOCALIZATION_TO_CELL_PERIPHERY	GO_PROTEIN_LOCALIZATION_TO_CELL_PERIPHERY	0.0365748	1
ER+HER2+	GO	GO_APICAL_PLASMA_MEMBRANE	GO_APICAL_PLASMA_MEMBRANE	0.0366562	1
ER+HER2+	GO	GO_ESTABLISHMENT_OF_PROTEIN_LOCALIZATION_TO_MEMBRANE	GO_ESTABLISHMENT_OF_PROTEIN_LOCALIZATION_TO_MEMBRANE	0.0372728	1
ER+HER2+	UniBind	TCF7L1_target_genes	EXP036153_HCT-116--colon-carcinoma-_TCF7L1_MACS_TCF7L1_MA1421.1.damo.pwm.bed	0.0378162	1
ER+HER2+	GO	GO_REGULATION_OF_CELL_SUBSTRATE_JUNCTION_ORGANIZATION	GO_REGULATION_OF_CELL_SUBSTRATE_JUNCTION_ORGANIZATION	0.0391328	1
ER+HER2+	GO	GO_ACTIN_FILAMENT_BASED_MOVEMENT	GO_ACTIN_FILAMENT_BASED_MOVEMENT	0.0431535	1
ER+HER2+	GO	GO_PLATELET_ALPHA_GRANULE	GO_PLATELET_ALPHA_GRANULE	0.0468722	1
ER+HER2+	GO	GO_PLATELET_ALPHA_GRANULE_LUMEN	GO_PLATELET_ALPHA_GRANULE_LUMEN	0.0472417	1
ER+HER2+	UniBind	HSF1_target_genes	EXP030798_K562--myelogenous-leukemia-_HSF1_MACS_HSF1_MA0486.2.damo.pwm.bed	0.0474117	1
ER+HER2+	KEGG	KEGG_DILATED_CARDIOMYOPATHY	KEGG_DILATED_CARDIOMYOPATHY	0.0490016	1
ER+HER2+	UniBind	TCF7L2_target_genes	ENCSR000EVF_HeLa-S3_TCF7L2_MACS_TCF7L2_MA0523.1.damo.pwm.bed	0.0490424	1
ER+HER2+	GO	GO_COLLAGEN_BINDING	GO_COLLAGEN_BINDING	0.0493226	0.572537

## Sheet: TCGA_pam50
Subtype	Geneset	ID	Description	3' Host p-adj	3' Non-host p-adj
Basal	GO	GO_CELL_ADHESION_MOLECULE_BINDING	GO_CELL_ADHESION_MOLECULE_BINDING	4.41233e-28	6.56203e-12
Basal	GO	GO_CELL_SUBSTRATE_JUNCTION	GO_CELL_SUBSTRATE_JUNCTION	3.94813e-25	7.2324e-09
Basal	GO	GO_CADHERIN_BINDING	GO_CADHERIN_BINDING	4.15122e-23	1.0961e-07
Basal	GO	GO_COLLAGEN_CONTAINING_EXTRACELLULAR_MATRIX	GO_COLLAGEN_CONTAINING_EXTRACELLULAR_MATRIX	7.8986e-15	1.88931e-08
Basal	REACTOME	REACTOME_EXTRACELLULAR_MATRIX_ORGANIZATION	REACTOME_EXTRACELLULAR_MATRIX_ORGANIZATION	9.34344e-13	0.000408458
Basal	REACTOME	REACTOME_DEGRADATION_OF_THE_EXTRACELLULAR_MATRIX	REACTOME_DEGRADATION_OF_THE_EXTRACELLULAR_MATRIX	5.46075e-12	0.121934
Basal	GO	GO_EXTRACELLULAR_MATRIX	GO_EXTRACELLULAR_MATRIX	1.1517e-11	6.95135e-07
Basal	REACTOME	REACTOME_NEUTROPHIL_DEGRANULATION	REACTOME_NEUTROPHIL_DEGRANULATION	2.68265e-11	2.52864e-06
Basal	REACTOME	REACTOME_COLLAGEN_FORMATION	REACTOME_COLLAGEN_FORMATION	1.19672e-10	0.0527465
Basal	REACTOME	REACTOME_ASSEMBLY_OF_COLLAGEN_FIBRILS_AND_OTHER_MULTIMERIC_STRUCTURES	REACTOME_ASSEMBLY_OF_COLLAGEN_FIBRILS_AND_OTHER_MULTIMERIC_STRUCTURES	1.48147e-10	0.094591
Basal	GO	GO_EXTRACELLULAR_STRUCTURE_ORGANIZATION	GO_EXTRACELLULAR_STRUCTURE_ORGANIZATION	2.06111e-10	0.0050329
Basal	HALLMARK	HALLMARK_EPITHELIAL_MESENCHYMAL_TRANSITION	HALLMARK_EPITHELIAL_MESENCHYMAL_TRANSITION	2.06474e-10	0.00391717
Basal	GO	GO_VESICLE_LUMEN	GO_VESICLE_LUMEN	9.16992e-10	8.62029e-13
Basal	GO	GO_PIGMENT_GRANULE	GO_PIGMENT_GRANULE	9.55435e-10	3.62915e-05
Basal	GO	GO_EXTRACELLULAR_MATRIX_STRUCTURAL_CONSTITUENT	GO_EXTRACELLULAR_MATRIX_STRUCTURAL_CONSTITUENT	2.68353e-09	0.0497178
Basal	GO	GO_MYELOID_LEUKOCYTE_MEDIATED_IMMUNITY	GO_MYELOID_LEUKOCYTE_MEDIATED_IMMUNITY	1.66375e-08	1.7923e-06
Basal	GO	GO_ENDOPLASMIC_RETICULUM_LUMEN	GO_ENDOPLASMIC_RETICULUM_LUMEN	2.56108e-08	2.67077e-07
Basal	REACTOME	REACTOME_COLLAGEN_DEGRADATION	REACTOME_COLLAGEN_DEGRADATION	2.77043e-08	0.694899
Basal	GO	GO_SKIN_DEVELOPMENT	GO_SKIN_DEVELOPMENT	3.81931e-08	0.0163416
Basal	KEGG	KEGG_FOCAL_ADHESION	KEGG_FOCAL_ADHESION	3.90749e-08	1.39929e-05
Basal	GO	GO_CELL_CORTEX	GO_CELL_CORTEX	8.49711e-08	1
Basal	GO	GO_CELL_JUNCTION_ASSEMBLY	GO_CELL_JUNCTION_ASSEMBLY	1.75052e-07	1
Basal	REACTOME	REACTOME_NON_INTEGRIN_MEMBRANE_ECM_INTERACTIONS	REACTOME_NON_INTEGRIN_MEMBRANE_ECM_INTERACTIONS	2.64408e-07	1
Basal	KEGG	KEGG_ECM_RECEPTOR_INTERACTION	KEGG_ECM_RECEPTOR_INTERACTION	4.51164e-07	0.536496
Basal	GO	GO_CELL_CELL_JUNCTION	GO_CELL_CELL_JUNCTION	5.07322e-07	1
Basal	GO	GO_WOUND_HEALING	GO_WOUND_HEALING	1.056e-06	0.00822242
Basal	REACTOME	REACTOME_ECM_PROTEOGLYCANS	REACTOME_ECM_PROTEOGLYCANS	1.27896e-06	0.124951
Basal	GO	GO_CELL_SUBSTRATE_ADHESION	GO_CELL_SUBSTRATE_ADHESION	1.48331e-06	0.388335
Basal	GO	GO_REGULATION_OF_CELLULAR_AMIDE_METABOLIC_PROCESS	GO_REGULATION_OF_CELLULAR_AMIDE_METABOLIC_PROCESS	1.58041e-06	1
Basal	HALLMARK	HALLMARK_MYOGENESIS	HALLMARK_MYOGENESIS	2.58475e-06	1
Basal	UniBind	HSF1_target_genes	GSE60984_hsf1_u2os-heat_MACS_HSF1_MA0486.2.damo.pwm.bed	3.01143e-06	1
Basal	REACTOME	REACTOME_INTEGRIN_CELL_SURFACE_INTERACTIONS	REACTOME_INTEGRIN_CELL_SURFACE_INTERACTIONS	5.73401e-06	0.717643
Basal	GO	GO_ACTIN_CYTOSKELETON	GO_ACTIN_CYTOSKELETON	1.07226e-05	0.00996478
Basal	REACTOME	REACTOME_EUKARYOTIC_TRANSLATION_INITIATION	REACTOME_EUKARYOTIC_TRANSLATION_INITIATION	1.57556e-05	0.307217
Basal	GO	GO_TRANSLATIONAL_INITIATION	GO_TRANSLATIONAL_INITIATION	1.94641e-05	1
Basal	GO	GO_CELL_GROWTH	GO_CELL_GROWTH	2.41786e-05	1
Basal	REACTOME	REACTOME_SIGNALING_BY_RECEPTOR_TYROSINE_KINASES	REACTOME_SIGNALING_BY_RECEPTOR_TYROSINE_KINASES	2.56544e-05	1
Basal	GO	GO_EXTRACELLULAR_MATRIX_STRUCTURAL_CONSTITUENT_CONFERRING_TENSILE_STRENGTH	GO_EXTRACELLULAR_MATRIX_STRUCTURAL_CONSTITUENT_CONFERRING_TENSILE_STRENGTH	2.75823e-05	1
Basal	GO	GO_KERATINOCYTE_DIFFERENTIATION	GO_KERATINOCYTE_DIFFERENTIATION	2.76955e-05	1
Basal	GO	GO_FICOLIN_1_RICH_GRANULE	GO_FICOLIN_1_RICH_GRANULE	4.43561e-05	5.81056e-05
Basal	REACTOME	REACTOME_COLLAGEN_BIOSYNTHESIS_AND_MODIFYING_ENZYMES	REACTOME_COLLAGEN_BIOSYNTHESIS_AND_MODIFYING_ENZYMES	5.26585e-05	0.20523
Basal	REACTOME	REACTOME_CELL_CELL_COMMUNICATION	REACTOME_CELL_CELL_COMMUNICATION	5.57466e-05	1
Basal	GO	GO_EPIDERMIS_DEVELOPMENT	GO_EPIDERMIS_DEVELOPMENT	6.1507e-05	1
Basal	REACTOME	REACTOME_COLLAGEN_CHAIN_TRIMERIZATION	REACTOME_COLLAGEN_CHAIN_TRIMERIZATION	7.04745e-05	1
Basal	GO	GO_ACTIN_BINDING	GO_ACTIN_BINDING	7.87071e-05	0.218817
Basal	GO	GO_BASEMENT_MEMBRANE	GO_BASEMENT_MEMBRANE	0.000104703	1
Basal	UniBind	HSF1_target_genes	GSE60984_hsf1_u2os-heat-20_MACS_HSF1_MA0486.2.damo.pwm.bed	0.000151567	1
Basal	REACTOME	REACTOME_CELL_JUNCTION_ORGANIZATION	REACTOME_CELL_JUNCTION_ORGANIZATION	0.000168521	1
Basal	GO	GO_BLOOD_MICROPARTICLE	GO_BLOOD_MICROPARTICLE	0.000219686	7.91134e-08
Basal	GO	GO_GLIOGENESIS	GO_GLIOGENESIS	0.000238736	1
Basal	GO	GO_REGULATION_OF_BODY_FLUID_LEVELS	GO_REGULATION_OF_BODY_FLUID_LEVELS	0.000279795	0.0790383
Basal	GO	GO_REGULATION_OF_CELL_SUBSTRATE_ADHESION	GO_REGULATION_OF_CELL_SUBSTRATE_ADHESION	0.000280214	0.174132
Basal	HALLMARK	HALLMARK_MYC_TARGETS_V1	HALLMARK_MYC_TARGETS_V1	0.000280214	0.053252
Basal	GO	GO_VIRAL_LIFE_CYCLE	GO_VIRAL_LIFE_CYCLE	0.000295255	0.0029258
Basal	REACTOME	REACTOME_SCAVENGING_BY_CLASS_A_RECEPTORS	REACTOME_SCAVENGING_BY_CLASS_A_RECEPTORS	0.000377575	0.00613969
Basal	UniBind	JUND_target_genes	ENCSR000BSU_MCF-7_JUND_MACS_JUND_MA0491.1.damo.pwm.bed	0.000390312	0.962115
Basal	GO	GO_COLLAGEN_BINDING	GO_COLLAGEN_BINDING	0.000425951	1
Basal	UniBind	JUND_target_genes	ENCSR000BSA_HCT116_JUND_MACS_JUND_MA0491.1.damo.pwm.bed	0.000530268	0.110136
Basal	GO	GO_EPIDERMAL_CELL_DIFFERENTIATION	GO_EPIDERMAL_CELL_DIFFERENTIATION	0.000631647	1
Basal	REACTOME	REACTOME_EUKARYOTIC_TRANSLATION_ELONGATION	REACTOME_EUKARYOTIC_TRANSLATION_ELONGATION	0.000694328	1
Basal	UniBind	FOS_target_genes	EXP000589_K562--myelogenous-leukemia-_FOS_MACS_FOS_MA0476.1.damo.pwm.bed	0.000718726	1
Basal	GO	GO_PROTEIN_FOLDING	GO_PROTEIN_FOLDING	0.000724432	1
Basal	GO	GO_CELL_LEADING_EDGE	GO_CELL_LEADING_EDGE	0.000772715	1
Basal	REACTOME	REACTOME_REGULATION_OF_INSULIN_LIKE_GROWTH_FACTOR_IGF_TRANSPORT_AND_UPTAKE_BY_INSULIN_LIKE_GROWTH_FACTOR_BINDING_PROTEINS_IGFBPS_	REACTOME_REGULATION_OF_INSULIN_LIKE_GROWTH_FACTOR_IGF_TRANSPORT_AND_UPTAKE_BY_INSULIN_LIKE_GROWTH_FACTOR_BINDING_PROTEINS_IGFBPS_	0.000781145	0.0048364
Basal	GO	GO_INTEGRIN_BINDING	GO_INTEGRIN_BINDING	0.00101981	0.0240207
Basal	GO	GO_INTERMEDIATE_FILAMENT_CYTOSKELETON	GO_INTERMEDIATE_FILAMENT_CYTOSKELETON	0.00102143	1
Basal	GO	GO_PLATELET_DERIVED_GROWTH_FACTOR_BINDING	GO_PLATELET_DERIVED_GROWTH_FACTOR_BINDING	0.00102733	1
Basal	REACTOME	REACTOME_INTERLEUKIN_12_FAMILY_SIGNALING	REACTOME_INTERLEUKIN_12_FAMILY_SIGNALING	0.00111652	1
Basal	HALLMARK	HALLMARK_APICAL_JUNCTION	HALLMARK_APICAL_JUNCTION	0.00124877	1
Basal	UniBind	HSF1_target_genes	GSE38901_hsf1_ncih441_MACS_HSF1_MA0486.2.damo.pwm.bed	0.00126095	1
Basal	GO	GO_AXON_DEVELOPMENT	GO_AXON_DEVELOPMENT	0.00128689	1
Basal	UniBind	HSF1_target_genes	GSE38901_hsf1_mcf10a-heat_MACS_HSF1_MA0486.2.damo.pwm.bed	0.0013148	1
Basal	GO	GO_POSITIVE_REGULATION_OF_CELLULAR_AMIDE_METABOLIC_PROCESS	GO_POSITIVE_REGULATION_OF_CELLULAR_AMIDE_METABOLIC_PROCESS	0.00146119	1
Basal	GO	GO_CONTRACTILE_FIBER	GO_CONTRACTILE_FIBER	0.00160343	1
Basal	UniBind	FOSL2_target_genes	EXP040159_A549--lung-carcinoma-_FOSL2_MACS_FOSL2_MA0478.1.damo.pwm.bed	0.0016368	1
Basal	GO	GO_ACTIN_FILAMENT_BINDING	GO_ACTIN_FILAMENT_BINDING	0.0018491	1
Basal	REACTOME	REACTOME_GENE_AND_PROTEIN_EXPRESSION_BY_JAK_STAT_SIGNALING_AFTER_INTERLEUKIN_12_STIMULATION	REACTOME_GENE_AND_PROTEIN_EXPRESSION_BY_JAK_STAT_SIGNALING_AFTER_INTERLEUKIN_12_STIMULATION	0.00190991	1
Basal	GO	GO_COLLAGEN_TRIMER	GO_COLLAGEN_TRIMER	0.00201245	1
Basal	REACTOME	REACTOME_MET_ACTIVATES_PTK2_SIGNALING	REACTOME_MET_ACTIVATES_PTK2_SIGNALING	0.00217511	0.671997
Basal	UniBind	JUNB_target_genes	ENCSR795IYP_K562_JUNB_MACS_JUNB_MA0490.1.damo.pwm.bed	0.00243875	1
Basal	GO	GO_CELL_ADHESION_MEDIATOR_ACTIVITY	GO_CELL_ADHESION_MEDIATOR_ACTIVITY	0.00280785	1
Basal	GO	GO_ESTABLISHMENT_OF_PROTEIN_LOCALIZATION_TO_MEMBRANE	GO_ESTABLISHMENT_OF_PROTEIN_LOCALIZATION_TO_MEMBRANE	0.00298158	1
Basal	REACTOME	REACTOME_PLATELET_ACTIVATION_SIGNALING_AND_AGGREGATION	REACTOME_PLATELET_ACTIVATION_SIGNALING_AND_AGGREGATION	0.00299035	1.80439e-06
Basal	GO	GO_PYRUVATE_METABOLIC_PROCESS	GO_PYRUVATE_METABOLIC_PROCESS	0.00343976	1
Basal	GO	GO_VIRAL_GENE_EXPRESSION	GO_VIRAL_GENE_EXPRESSION	0.00359496	1
Basal	UniBind	HSF1_target_genes	GSE38901_hsf1_colon-tumor_MACS_HSF1_MA0486.2.damo.pwm.bed	0.00373161	1
Basal	REACTOME	REACTOME_RESPONSE_TO_ELEVATED_PLATELET_CYTOSOLIC_CA2_	REACTOME_RESPONSE_TO_ELEVATED_PLATELET_CYTOSOLIC_CA2_	0.00444655	2.81699e-06
Basal	REACTOME	REACTOME_INTERLEUKIN_12_SIGNALING	REACTOME_INTERLEUKIN_12_SIGNALING	0.00445167	1
Basal	UniBind	JUNB_target_genes	EXP040136_A549--lung-carcinoma-_JUNB_MACS_JUNB_MA0490.2.damo.pwm.bed	0.00484642	1
Basal	REACTOME	REACTOME_SIGNALING_BY_MET	REACTOME_SIGNALING_BY_MET	0.00512568	0.0225625
Basal	GO	GO_DEVELOPMENTAL_CELL_GROWTH	GO_DEVELOPMENTAL_CELL_GROWTH	0.00524713	1
Basal	REACTOME	REACTOME_FORMATION_OF_THE_CORNIFIED_ENVELOPE	REACTOME_FORMATION_OF_THE_CORNIFIED_ENVELOPE	0.00534883	1
Basal	HALLMARK	HALLMARK_APOPTOSIS	HALLMARK_APOPTOSIS	0.00550401	1
Basal	GO	GO_REGULATION_OF_PEPTIDASE_ACTIVITY	GO_REGULATION_OF_PEPTIDASE_ACTIVITY	0.00559354	3.08002e-05
Basal	GO	GO_REPRODUCTIVE_SYSTEM_DEVELOPMENT	GO_REPRODUCTIVE_SYSTEM_DEVELOPMENT	0.0063337	1
Basal	GO	GO_CELL_MATRIX_ADHESION	GO_CELL_MATRIX_ADHESION	0.00640182	1
Basal	GO	GO_CELL_SUBSTRATE_JUNCTION_ORGANIZATION	GO_CELL_SUBSTRATE_JUNCTION_ORGANIZATION	0.00645844	1
Basal	HALLMARK	HALLMARK_ESTROGEN_RESPONSE_LATE	HALLMARK_ESTROGEN_RESPONSE_LATE	0.00671564	1
Basal	GO	GO_CORNIFICATION	GO_CORNIFICATION	0.00689468	1
Basal	REACTOME	REACTOME_KERATINIZATION	REACTOME_KERATINIZATION	0.00689468	1
Basal	GO	GO_PROTEIN_LOCALIZATION_TO_CELL_CELL_JUNCTION	GO_PROTEIN_LOCALIZATION_TO_CELL_CELL_JUNCTION	0.0071269	0.252189
Basal	KEGG	KEGG_REGULATION_OF_ACTIN_CYTOSKELETON	KEGG_REGULATION_OF_ACTIN_CYTOSKELETON	0.00716776	0.0238174
Basal	GO	GO_GLIAL_CELL_MIGRATION	GO_GLIAL_CELL_MIGRATION	0.00773097	1
Basal	UniBind	JUND_target_genes	EXP037684_Calu-3--lung-adenocarcinoma-_JUND_MACS_JUND_MA0491.2.damo.pwm.bed	0.00789837	1
Basal	GO	GO_KERATINIZATION	GO_KERATINIZATION	0.00857327	1
Basal	GO	GO_LAMELLIPODIUM	GO_LAMELLIPODIUM	0.00895053	1
Basal	REACTOME	REACTOME_SYNDECAN_INTERACTIONS	REACTOME_SYNDECAN_INTERACTIONS	0.00928265	1
Basal	HALLMARK	HALLMARK_MTORC1_SIGNALING	HALLMARK_MTORC1_SIGNALING	0.00964948	0.54298
Basal	REACTOME	REACTOME_TRANSLATION	REACTOME_TRANSLATION	0.010143	1
Basal	GO	GO_RNA_CATABOLIC_PROCESS	GO_RNA_CATABOLIC_PROCESS	0.0116094	0.865007
Basal	GO	GO_RESPONSE_TO_INTERLEUKIN_12	GO_RESPONSE_TO_INTERLEUKIN_12	0.0117277	1
Basal	UniBind	HSF1_target_genes	GSE38901_hsf1_zr751_MACS_HSF1_MA0486.2.damo.pwm.bed	0.0138224	1
Basal	GO	GO_GLYCOLYTIC_PROCESS_THROUGH_FRUCTOSE_6_PHOSPHATE	GO_GLYCOLYTIC_PROCESS_THROUGH_FRUCTOSE_6_PHOSPHATE	0.0155658	1
Basal	UniBind	FOSL2_target_genes	EXP039862_A549--lung-carcinoma-_FOSL2_MACS_FOSL2_MA0478.1.damo.pwm.bed	0.0157404	1
Basal	GO	GO_POSITIVE_REGULATION_OF_TRANSLATION	GO_POSITIVE_REGULATION_OF_TRANSLATION	0.0166787	1
Basal	REACTOME	REACTOME_METABOLISM_OF_CARBOHYDRATES	REACTOME_METABOLISM_OF_CARBOHYDRATES	0.0171906	1
Basal	GO	GO_ENDODERMAL_CELL_DIFFERENTIATION	GO_ENDODERMAL_CELL_DIFFERENTIATION	0.0172793	1
Basal	REACTOME	REACTOME_MET_PROMOTES_CELL_MOTILITY	REACTOME_MET_PROMOTES_CELL_MOTILITY	0.0172793	0.0205912
Basal	UniBind	FOSL2_target_genes	EXP039502_A549--lung-carcinoma-_FOSL2_MACS_FOSL2_MA0478.1.damo.pwm.bed	0.0175777	1
Basal	GO	GO_MRNA_BINDING	GO_MRNA_BINDING	0.0183098	1
Basal	GO	GO_GASTRULATION	GO_GASTRULATION	0.0187833	1
Basal	GO	GO_NUCLEOTIDE_PHOSPHORYLATION	GO_NUCLEOTIDE_PHOSPHORYLATION	0.0210304	1
Basal	GO	GO_PEPTIDASE_REGULATOR_ACTIVITY	GO_PEPTIDASE_REGULATOR_ACTIVITY	0.0214435	0.000667276
Basal	GO	GO_GLUCOSE_CATABOLIC_PROCESS	GO_GLUCOSE_CATABOLIC_PROCESS	0.0218707	1
Basal	REACTOME	REACTOME_SIGNALING_BY_INTERLEUKINS	REACTOME_SIGNALING_BY_INTERLEUKINS	0.0219935	0.183722
Basal	GO	GO_INTEGRIN_MEDIATED_SIGNALING_PATHWAY	GO_INTEGRIN_MEDIATED_SIGNALING_PATHWAY	0.0230072	1
Basal	GO	GO_AGING	GO_AGING	0.0230395	1
Basal	GO	GO_COMPLEX_OF_COLLAGEN_TRIMERS	GO_COMPLEX_OF_COLLAGEN_TRIMERS	0.0239472	1
Basal	REACTOME	REACTOME_INFLUENZA_INFECTION	REACTOME_INFLUENZA_INFECTION	0.0246905	0.874752
Basal	UniBind	JUN_target_genes	GSE46166_jun_bt549_MACS_JUN_MA0489.1.damo.pwm.bed	0.0255999	1
Basal	GO	GO_NEGATIVE_REGULATION_OF_PROTEOLYSIS	GO_NEGATIVE_REGULATION_OF_PROTEOLYSIS	0.0279157	4.85127e-05
Basal	UniBind	HSF1_target_genes	GSE38901_hsf1_breast-tumor_MACS_HSF1_MA0486.2.damo.pwm.bed	0.0279511	1
Basal	GO	GO_HEART_DEVELOPMENT	GO_HEART_DEVELOPMENT	0.0292572	1
Basal	GO	GO_ENDOPEPTIDASE_REGULATOR_ACTIVITY	GO_ENDOPEPTIDASE_REGULATOR_ACTIVITY	0.0307509	0.000131944
Basal	REACTOME	REACTOME_TYPE_I_HEMIDESMOSOME_ASSEMBLY	REACTOME_TYPE_I_HEMIDESMOSOME_ASSEMBLY	0.0307579	1
Basal	REACTOME	REACTOME_SRP_DEPENDENT_COTRANSLATIONAL_PROTEIN_TARGETING_TO_MEMBRANE	REACTOME_SRP_DEPENDENT_COTRANSLATIONAL_PROTEIN_TARGETING_TO_MEMBRANE	0.0309854	1
Basal	GO	GO_VACUOLAR_LUMEN	GO_VACUOLAR_LUMEN	0.0322444	0.309204
Basal	UniBind	FOSL2_target_genes	EXP039680_A549--lung-carcinoma-_FOSL2_MACS_FOSL2_MA0478.1.damo.pwm.bed	0.0333276	1
Basal	UniBind	JUNB_target_genes	EXP039341_A549--lung-carcinoma-_JUNB_MACS_JUNB_MA0490.2.damo.pwm.bed	0.0346028	1
Basal	UniBind	JUN_target_genes	ENCSR000EDG_HeLa-S3_JUN_MACS_JUN_MA0488.1.damo.pwm.bed	0.0358228	1
Basal	GO	GO_FIBROBLAST_PROLIFERATION	GO_FIBROBLAST_PROLIFERATION	0.0383362	1
Basal	UniBind	FOSL2_target_genes	ENCSR546KCN_MCF-7_FOSL2_MACS_FOSL2_MA0478.1.damo.pwm.bed	0.0384088	0.220408
Basal	GO	GO_NEGATIVE_REGULATION_OF_CELL_ADHESION	GO_NEGATIVE_REGULATION_OF_CELL_ADHESION	0.0384687	1
Basal	GO	GO_REGULATION_OF_CELL_MORPHOGENESIS	GO_REGULATION_OF_CELL_MORPHOGENESIS	0.0388168	0.0223239
Basal	UniBind	JUND_target_genes	GSE59021_jund_du145_MACS_JUND_MA0491.1.damo.pwm.bed	0.0393572	1
Basal	UniBind	FOSL2_target_genes	EXP039554_A549--lung-carcinoma-_FOSL2_MACS_FOSL2_MA0478.1.damo.pwm.bed	0.0399973	1
Basal	GO	GO_DNA_BINDING_TRANSCRIPTION_FACTOR_BINDING	GO_DNA_BINDING_TRANSCRIPTION_FACTOR_BINDING	0.0453432	1
Basal	GO	GO_NEGATIVE_REGULATION_OF_PEPTIDASE_ACTIVITY	GO_NEGATIVE_REGULATION_OF_PEPTIDASE_ACTIVITY	0.0470329	2.30474e-06
Basal	REACTOME	REACTOME_GLYCOLYSIS	REACTOME_GLYCOLYSIS	0.047485	1
Her2	GO	GO_CELL_SUBSTRATE_JUNCTION	GO_CELL_SUBSTRATE_JUNCTION	1.19777e-26	1.38437e-12
Her2	GO	GO_CELL_ADHESION_MOLECULE_BINDING	GO_CELL_ADHESION_MOLECULE_BINDING	2.50688e-22	1.35568e-13
Her2	GO	GO_PIGMENT_GRANULE	GO_PIGMENT_GRANULE	6.39014e-16	0.0407155
Her2	REACTOME	REACTOME_NEUTROPHIL_DEGRANULATION	REACTOME_NEUTROPHIL_DEGRANULATION	1.42585e-13	7.58195e-11
Her2	REACTOME	REACTOME_EXTRACELLULAR_MATRIX_ORGANIZATION	REACTOME_EXTRACELLULAR_MATRIX_ORGANIZATION	4.44448e-13	1.03762e-09
Her2	GO	GO_CADHERIN_BINDING	GO_CADHERIN_BINDING	4.98593e-12	2.30191e-07
Her2	GO	GO_MYELOID_LEUKOCYTE_MEDIATED_IMMUNITY	GO_MYELOID_LEUKOCYTE_MEDIATED_IMMUNITY	1.93202e-11	2.49592e-09
Her2	REACTOME	REACTOME_DEGRADATION_OF_THE_EXTRACELLULAR_MATRIX	REACTOME_DEGRADATION_OF_THE_EXTRACELLULAR_MATRIX	3.85589e-10	2.22547e-08
Her2	GO	GO_VESICLE_LUMEN	GO_VESICLE_LUMEN	1.79503e-09	8.70985e-08
Her2	GO	GO_FICOLIN_1_RICH_GRANULE	GO_FICOLIN_1_RICH_GRANULE	3.08732e-09	7.78014e-06
Her2	GO	GO_EXTRACELLULAR_STRUCTURE_ORGANIZATION	GO_EXTRACELLULAR_STRUCTURE_ORGANIZATION	5.07613e-09	6.845e-07
Her2	GO	GO_COLLAGEN_CONTAINING_EXTRACELLULAR_MATRIX	GO_COLLAGEN_CONTAINING_EXTRACELLULAR_MATRIX	9.23614e-08	1.68839e-09
Her2	GO	GO_INTEGRIN_BINDING	GO_INTEGRIN_BINDING	1.57576e-07	0.000956725
Her2	REACTOME	REACTOME_PLATELET_ACTIVATION_SIGNALING_AND_AGGREGATION	REACTOME_PLATELET_ACTIVATION_SIGNALING_AND_AGGREGATION	2.73329e-07	0.292754
Her2	REACTOME	REACTOME_COLLAGEN_DEGRADATION	REACTOME_COLLAGEN_DEGRADATION	3.54483e-07	6.74566e-07
Her2	GO	GO_VACUOLAR_MEMBRANE	GO_VACUOLAR_MEMBRANE	5.185e-07	0.304847
Her2	GO	GO_ENDOPLASMIC_RETICULUM_LUMEN	GO_ENDOPLASMIC_RETICULUM_LUMEN	5.9797e-07	2.27615e-09
Her2	KEGG	KEGG_ECM_RECEPTOR_INTERACTION	KEGG_ECM_RECEPTOR_INTERACTION	6.25086e-07	0.00010174
Her2	GO	GO_CELL_SUBSTRATE_ADHESION	GO_CELL_SUBSTRATE_ADHESION	8.67478e-07	0.0458085
Her2	REACTOME	REACTOME_ECM_PROTEOGLYCANS	REACTOME_ECM_PROTEOGLYCANS	1.72643e-06	1.28698e-07
Her2	HALLMARK	HALLMARK_EPITHELIAL_MESENCHYMAL_TRANSITION	HALLMARK_EPITHELIAL_MESENCHYMAL_TRANSITION	2.13756e-06	4.65483e-08
Her2	GO	GO_ACTIN_CYTOSKELETON	GO_ACTIN_CYTOSKELETON	2.8333e-06	1
Her2	REACTOME	REACTOME_RESPONSE_TO_ELEVATED_PLATELET_CYTOSOLIC_CA2_	REACTOME_RESPONSE_TO_ELEVATED_PLATELET_CYTOSOLIC_CA2_	2.88122e-06	0.0129389
Her2	GO	GO_EXTRACELLULAR_MATRIX	GO_EXTRACELLULAR_MATRIX	4.2093e-06	1.58035e-07
Her2	REACTOME	REACTOME_INTEGRIN_CELL_SURFACE_INTERACTIONS	REACTOME_INTEGRIN_CELL_SURFACE_INTERACTIONS	7.78827e-06	0.00110216
Her2	GO	GO_WOUND_HEALING	GO_WOUND_HEALING	1.52859e-05	1
Her2	GO	GO_REGULATION_OF_MRNA_METABOLIC_PROCESS	GO_REGULATION_OF_MRNA_METABOLIC_PROCESS	3.06202e-05	0.119945
Her2	GO	GO_REGULATION_OF_CELL_SUBSTRATE_ADHESION	GO_REGULATION_OF_CELL_SUBSTRATE_ADHESION	3.47305e-05	0.335876
Her2	HALLMARK	HALLMARK_MTORC1_SIGNALING	HALLMARK_MTORC1_SIGNALING	3.47305e-05	0.00797218
Her2	GO	GO_CELL_CELL_JUNCTION	GO_CELL_CELL_JUNCTION	5.42186e-05	0.00229422
Her2	KEGG	KEGG_FOCAL_ADHESION	KEGG_FOCAL_ADHESION	6.47738e-05	0.000118846
Her2	GO	GO_REGULATION_OF_CELL_MORPHOGENESIS	GO_REGULATION_OF_CELL_MORPHOGENESIS	6.81586e-05	1
Her2	KEGG	KEGG_REGULATION_OF_ACTIN_CYTOSKELETON	KEGG_REGULATION_OF_ACTIN_CYTOSKELETON	6.9885e-05	0.653724
Her2	GO	GO_CELL_MATRIX_ADHESION	GO_CELL_MATRIX_ADHESION	8.30461e-05	0.167391
Her2	REACTOME	REACTOME_TRANSLATION	REACTOME_TRANSLATION	9.10463e-05	1
Her2	UniBind	JUNB_target_genes	EXP039942_A549--lung-carcinoma-_JUNB_MACS_JUNB_MA0490.2.damo.pwm.bed	0.000112797	1
Her2	REACTOME	REACTOME_SIGNALING_BY_RECEPTOR_TYROSINE_KINASES	REACTOME_SIGNALING_BY_RECEPTOR_TYROSINE_KINASES	0.000122405	0.875865
Her2	REACTOME	REACTOME_ASSEMBLY_OF_COLLAGEN_FIBRILS_AND_OTHER_MULTIMERIC_STRUCTURES	REACTOME_ASSEMBLY_OF_COLLAGEN_FIBRILS_AND_OTHER_MULTIMERIC_STRUCTURES	0.000133707	5.36751e-06
Her2	REACTOME	REACTOME_COLLAGEN_FORMATION	REACTOME_COLLAGEN_FORMATION	0.00013887	6.48495e-06
Her2	REACTOME	REACTOME_NON_INTEGRIN_MEMBRANE_ECM_INTERACTIONS	REACTOME_NON_INTEGRIN_MEMBRANE_ECM_INTERACTIONS	0.000185251	7.24431e-06
Her2	UniBind	JUND_target_genes	ENCSR000BSU_MCF-7_JUND_MACS_JUND_MA0491.1.damo.pwm.bed	0.000288444	1
Her2	GO	GO_VIRAL_LIFE_CYCLE	GO_VIRAL_LIFE_CYCLE	0.000486552	1
Her2	GO	GO_RNA_CATABOLIC_PROCESS	GO_RNA_CATABOLIC_PROCESS	0.000518402	0.00458479
Her2	REACTOME	REACTOME_SRP_DEPENDENT_COTRANSLATIONAL_PROTEIN_TARGETING_TO_MEMBRANE	REACTOME_SRP_DEPENDENT_COTRANSLATIONAL_PROTEIN_TARGETING_TO_MEMBRANE	0.000548272	1
Her2	GO	GO_CELL_CORTEX	GO_CELL_CORTEX	0.000568367	0.515451
Her2	GO	GO_CELLULAR_RESPONSE_TO_ORGANIC_CYCLIC_COMPOUND	GO_CELLULAR_RESPONSE_TO_ORGANIC_CYCLIC_COMPOUND	0.000666661	0.0617205
Her2	REACTOME	REACTOME_INFLUENZA_INFECTION	REACTOME_INFLUENZA_INFECTION	0.000749551	0.00304649
Her2	GO	GO_BASOLATERAL_PLASMA_MEMBRANE	GO_BASOLATERAL_PLASMA_MEMBRANE	0.000820391	1
Her2	GO	GO_EXTRACELLULAR_MATRIX_STRUCTURAL_CONSTITUENT	GO_EXTRACELLULAR_MATRIX_STRUCTURAL_CONSTITUENT	0.00097323	4.61463e-07
Her2	GO	GO_PLATELET_DEGRANULATION	GO_PLATELET_DEGRANULATION	0.000978009	0.212649
Her2	REACTOME	REACTOME_REGULATION_OF_INSULIN_LIKE_GROWTH_FACTOR_IGF_TRANSPORT_AND_UPTAKE_BY_INSULIN_LIKE_GROWTH_FACTOR_BINDING_PROTEINS_IGFBPS_	REACTOME_REGULATION_OF_INSULIN_LIKE_GROWTH_FACTOR_IGF_TRANSPORT_AND_UPTAKE_BY_INSULIN_LIKE_GROWTH_FACTOR_BINDING_PROTEINS_IGFBPS_	0.00103939	0.692753
Her2	GO	GO_ACTIVATION_OF_IMMUNE_RESPONSE	GO_ACTIVATION_OF_IMMUNE_RESPONSE	0.00112777	1
Her2	GO	GO_CELL_LEADING_EDGE	GO_CELL_LEADING_EDGE	0.00131333	0.094731
Her2	HALLMARK	HALLMARK_MYC_TARGETS_V1	HALLMARK_MYC_TARGETS_V1	0.00139394	1
Her2	GO	GO_CORTICAL_CYTOSKELETON	GO_CORTICAL_CYTOSKELETON	0.00141116	0.00219038
Her2	GO	GO_RESPONSE_TO_OXYGEN_LEVELS	GO_RESPONSE_TO_OXYGEN_LEVELS	0.00141806	1
Her2	GO	GO_REGULATION_OF_CELL_MATRIX_ADHESION	GO_REGULATION_OF_CELL_MATRIX_ADHESION	0.00142023	1
Her2	GO	GO_INTEGRIN_MEDIATED_SIGNALING_PATHWAY	GO_INTEGRIN_MEDIATED_SIGNALING_PATHWAY	0.00156225	1
Her2	GO	GO_PROTEIN_TARGETING	GO_PROTEIN_TARGETING	0.00172416	1
Her2	REACTOME	REACTOME_EUKARYOTIC_TRANSLATION_INITIATION	REACTOME_EUKARYOTIC_TRANSLATION_INITIATION	0.00204258	1
Her2	HALLMARK	HALLMARK_COAGULATION	HALLMARK_COAGULATION	0.00241662	1
Her2	GO	GO_NEGATIVE_REGULATION_OF_CELL_ADHESION	GO_NEGATIVE_REGULATION_OF_CELL_ADHESION	0.00263642	3.07855e-05
Her2	GO	GO_REGULATION_OF_MRNA_CATABOLIC_PROCESS	GO_REGULATION_OF_MRNA_CATABOLIC_PROCESS	0.00270527	1
Her2	REACTOME	REACTOME_SIGNALING_BY_ROBO_RECEPTORS	REACTOME_SIGNALING_BY_ROBO_RECEPTORS	0.00299059	0.000244665
Her2	GO	GO_PLATELET_ALPHA_GRANULE	GO_PLATELET_ALPHA_GRANULE	0.00313926	1
Her2	GO	GO_CELL_JUNCTION_ASSEMBLY	GO_CELL_JUNCTION_ASSEMBLY	0.00320478	1
Her2	GO	GO_PROTEIN_FOLDING	GO_PROTEIN_FOLDING	0.00346842	0.91034
Her2	REACTOME	REACTOME_REGULATION_OF_EXPRESSION_OF_SLITS_AND_ROBOS	REACTOME_REGULATION_OF_EXPRESSION_OF_SLITS_AND_ROBOS	0.00389129	0.0425296
Her2	REACTOME	REACTOME_EUKARYOTIC_TRANSLATION_ELONGATION	REACTOME_EUKARYOTIC_TRANSLATION_ELONGATION	0.00443009	1
Her2	GO	GO_TRANSLATIONAL_INITIATION	GO_TRANSLATIONAL_INITIATION	0.00458955	1
Her2	GO	GO_REGULATION_OF_INTRACELLULAR_TRANSPORT	GO_REGULATION_OF_INTRACELLULAR_TRANSPORT	0.0067129	1
Her2	GO	GO_PROTEIN_LOCALIZATION_TO_ENDOPLASMIC_RETICULUM	GO_PROTEIN_LOCALIZATION_TO_ENDOPLASMIC_RETICULUM	0.0069667	1
Her2	GO	GO_ESTABLISHMENT_OF_PROTEIN_LOCALIZATION_TO_ENDOPLASMIC_RETICULUM	GO_ESTABLISHMENT_OF_PROTEIN_LOCALIZATION_TO_ENDOPLASMIC_RETICULUM	0.00702473	1
Her2	GO	GO_REGULATION_OF_BODY_FLUID_LEVELS	GO_REGULATION_OF_BODY_FLUID_LEVELS	0.0071327	1
Her2	GO	GO_ENDOCYTIC_VESICLE	GO_ENDOCYTIC_VESICLE	0.0086451	1
Her2	REACTOME	REACTOME_REGULATION_OF_MRNA_STABILITY_BY_PROTEINS_THAT_BIND_AU_RICH_ELEMENTS	REACTOME_REGULATION_OF_MRNA_STABILITY_BY_PROTEINS_THAT_BIND_AU_RICH_ELEMENTS	0.0091476	1
Her2	GO	GO_COTRANSLATIONAL_PROTEIN_TARGETING_TO_MEMBRANE	GO_COTRANSLATIONAL_PROTEIN_TARGETING_TO_MEMBRANE	0.010117	1
Her2	REACTOME	REACTOME_DISEASES_OF_SIGNAL_TRANSDUCTION_BY_GROWTH_FACTOR_RECEPTORS_AND_SECOND_MESSENGERS	REACTOME_DISEASES_OF_SIGNAL_TRANSDUCTION_BY_GROWTH_FACTOR_RECEPTORS_AND_SECOND_MESSENGERS	0.0106545	0.0464706
Her2	REACTOME	REACTOME_SYNDECAN_INTERACTIONS	REACTOME_SYNDECAN_INTERACTIONS	0.0107697	0.00106524
Her2	GO	GO_POSITIVE_REGULATION_OF_CELL_MORPHOGENESIS_INVOLVED_IN_DIFFERENTIATION	GO_POSITIVE_REGULATION_OF_CELL_MORPHOGENESIS_INVOLVED_IN_DIFFERENTIATION	0.0125807	1
Her2	GO	GO_REGULATION_OF_CELL_MORPHOGENESIS_INVOLVED_IN_DIFFERENTIATION	GO_REGULATION_OF_CELL_MORPHOGENESIS_INVOLVED_IN_DIFFERENTIATION	0.0128055	1
Her2	GO	GO_POSITIVE_REGULATION_OF_INTRACELLULAR_TRANSPORT	GO_POSITIVE_REGULATION_OF_INTRACELLULAR_TRANSPORT	0.0131038	1
Her2	GO	GO_EPITHELIAL_CELL_DEVELOPMENT	GO_EPITHELIAL_CELL_DEVELOPMENT	0.0161539	1
Her2	GO	GO_RIBOSOME	GO_RIBOSOME	0.0173122	1
Her2	HALLMARK	HALLMARK_APICAL_JUNCTION	HALLMARK_APICAL_JUNCTION	0.0188821	0.297607
Her2	HALLMARK	HALLMARK_COMPLEMENT	HALLMARK_COMPLEMENT	0.0188821	1
Her2	GO	GO_SKIN_DEVELOPMENT	GO_SKIN_DEVELOPMENT	0.0229905	4.79445e-07
Her2	UniBind	KLF5_target_genes	EXP049099_HCC95--squamous-cell-lung-carcinoma-_KLF5_MACS_KLF5_MA0599.1.damo.pwm.bed	0.0231085	1
Her2	GO	GO_BLOOD_MICROPARTICLE	GO_BLOOD_MICROPARTICLE	0.0243541	0.102758
Her2	GO	GO_REGULATION_OF_PROTEIN_CONTAINING_COMPLEX_ASSEMBLY	GO_REGULATION_OF_PROTEIN_CONTAINING_COMPLEX_ASSEMBLY	0.0244743	1
Her2	UniBind	FOSL2_target_genes	EXP039732_A549--lung-carcinoma-_FOSL2_MACS_FOSL2_MA0478.1.damo.pwm.bed	0.0257786	1
Her2	GO	GO_EXTRACELLULAR_MATRIX_STRUCTURAL_CONSTITUENT_CONFERRING_TENSILE_STRENGTH	GO_EXTRACELLULAR_MATRIX_STRUCTURAL_CONSTITUENT_CONFERRING_TENSILE_STRENGTH	0.0286154	8.8423e-06
Her2	GO	GO_LEUKOCYTE_MIGRATION	GO_LEUKOCYTE_MIGRATION	0.0288	1
Her2	GO	GO_SKELETAL_SYSTEM_DEVELOPMENT	GO_SKELETAL_SYSTEM_DEVELOPMENT	0.0288	1
Her2	UniBind	JUNB_target_genes	ENCSR795IYP_K562_JUNB_MACS_JUNB_MA0490.1.damo.pwm.bed	0.0343873	1
Her2	GO	GO_REGULATION_OF_INTRACELLULAR_PROTEIN_TRANSPORT	GO_REGULATION_OF_INTRACELLULAR_PROTEIN_TRANSPORT	0.037662	1
Her2	GO	GO_POSITIVE_REGULATION_OF_ESTABLISHMENT_OF_PROTEIN_LOCALIZATION	GO_POSITIVE_REGULATION_OF_ESTABLISHMENT_OF_PROTEIN_LOCALIZATION	0.0476899	1
Her2	REACTOME	REACTOME_SIGNALING_BY_NOTCH	REACTOME_SIGNALING_BY_NOTCH	0.0477238	1
Normal	REACTOME	REACTOME_EXTRACELLULAR_MATRIX_ORGANIZATION	REACTOME_EXTRACELLULAR_MATRIX_ORGANIZATION	5.85501e-13	0.00175634
Normal	REACTOME	REACTOME_COLLAGEN_FORMATION	REACTOME_COLLAGEN_FORMATION	3.8916e-11	0.00226819
Normal	REACTOME	REACTOME_DEGRADATION_OF_THE_EXTRACELLULAR_MATRIX	REACTOME_DEGRADATION_OF_THE_EXTRACELLULAR_MATRIX	3.7064e-10	0.00131068
Normal	GO	GO_COLLAGEN_CONTAINING_EXTRACELLULAR_MATRIX	GO_COLLAGEN_CONTAINING_EXTRACELLULAR_MATRIX	9.1345e-10	9.06149e-08
Normal	GO	GO_EXTRACELLULAR_STRUCTURE_ORGANIZATION	GO_EXTRACELLULAR_STRUCTURE_ORGANIZATION	1.35363e-09	0.337276
Normal	REACTOME	REACTOME_ASSEMBLY_OF_COLLAGEN_FIBRILS_AND_OTHER_MULTIMERIC_STRUCTURES	REACTOME_ASSEMBLY_OF_COLLAGEN_FIBRILS_AND_OTHER_MULTIMERIC_STRUCTURES	7.30769e-09	0.000809259
Normal	REACTOME	REACTOME_COLLAGEN_DEGRADATION	REACTOME_COLLAGEN_DEGRADATION	9.59369e-09	0.0138777
Normal	GO	GO_CELL_SUBSTRATE_JUNCTION	GO_CELL_SUBSTRATE_JUNCTION	1.84772e-08	0.0458613
Normal	REACTOME	REACTOME_COLLAGEN_BIOSYNTHESIS_AND_MODIFYING_ENZYMES	REACTOME_COLLAGEN_BIOSYNTHESIS_AND_MODIFYING_ENZYMES	2.09812e-08	0.0209266
Normal	GO	GO_EXTRACELLULAR_MATRIX_STRUCTURAL_CONSTITUENT	GO_EXTRACELLULAR_MATRIX_STRUCTURAL_CONSTITUENT	4.53663e-08	7.11757e-06
Normal	GO	GO_CELL_ADHESION_MOLECULE_BINDING	GO_CELL_ADHESION_MOLECULE_BINDING	1.19119e-07	1
Normal	GO	GO_EXTRACELLULAR_MATRIX_STRUCTURAL_CONSTITUENT_CONFERRING_TENSILE_STRENGTH	GO_EXTRACELLULAR_MATRIX_STRUCTURAL_CONSTITUENT_CONFERRING_TENSILE_STRENGTH	2.00719e-07	0.00645729
Normal	REACTOME	REACTOME_COLLAGEN_CHAIN_TRIMERIZATION	REACTOME_COLLAGEN_CHAIN_TRIMERIZATION	3.9885e-07	0.00966061
Normal	GO	GO_EXTRACELLULAR_MATRIX	GO_EXTRACELLULAR_MATRIX	8.57618e-07	4.51423e-06
Normal	REACTOME	REACTOME_INTEGRIN_CELL_SURFACE_INTERACTIONS	REACTOME_INTEGRIN_CELL_SURFACE_INTERACTIONS	1.0027e-06	0.161469
Normal	GO	GO_ENDOPLASMIC_RETICULUM_LUMEN	GO_ENDOPLASMIC_RETICULUM_LUMEN	2.67426e-06	0.183369
Normal	GO	GO_CADHERIN_BINDING	GO_CADHERIN_BINDING	3.50054e-06	1
Normal	GO	GO_VESICLE_LUMEN	GO_VESICLE_LUMEN	4.21984e-06	0.625831
Normal	HALLMARK	HALLMARK_EPITHELIAL_MESENCHYMAL_TRANSITION	HALLMARK_EPITHELIAL_MESENCHYMAL_TRANSITION	4.91482e-06	2.9605e-06
Normal	GO	GO_COLLAGEN_TRIMER	GO_COLLAGEN_TRIMER	7.04617e-05	0.0972868
Normal	REACTOME	REACTOME_SCAVENGING_BY_CLASS_A_RECEPTORS	REACTOME_SCAVENGING_BY_CLASS_A_RECEPTORS	0.000146393	0.0427085
Normal	GO	GO_TERTIARY_GRANULE_LUMEN	GO_TERTIARY_GRANULE_LUMEN	0.000188385	1
Normal	REACTOME	REACTOME_RESPONSE_TO_ELEVATED_PLATELET_CYTOSOLIC_CA2_	REACTOME_RESPONSE_TO_ELEVATED_PLATELET_CYTOSOLIC_CA2_	0.000210484	1
Normal	GO	GO_REGULATION_OF_CELL_SUBSTRATE_ADHESION	GO_REGULATION_OF_CELL_SUBSTRATE_ADHESION	0.0002319	1
Normal	REACTOME	REACTOME_ECM_PROTEOGLYCANS	REACTOME_ECM_PROTEOGLYCANS	0.000320625	0.000303237
Normal	REACTOME	REACTOME_PLATELET_ACTIVATION_SIGNALING_AND_AGGREGATION	REACTOME_PLATELET_ACTIVATION_SIGNALING_AND_AGGREGATION	0.000321851	1
Normal	GO	GO_COLLAGEN_FIBRIL_ORGANIZATION	GO_COLLAGEN_FIBRIL_ORGANIZATION	0.000346269	1
Normal	GO	GO_OSSIFICATION	GO_OSSIFICATION	0.000379073	1
Normal	KEGG	KEGG_FOCAL_ADHESION	KEGG_FOCAL_ADHESION	0.000511632	1
Normal	HALLMARK	HALLMARK_MYOGENESIS	HALLMARK_MYOGENESIS	0.000809259	1
Normal	GO	GO_PLATELET_ALPHA_GRANULE_LUMEN	GO_PLATELET_ALPHA_GRANULE_LUMEN	0.00123529	1
Normal	GO	GO_PLATELET_ACTIVATION	GO_PLATELET_ACTIVATION	0.00153502	1
Normal	GO	GO_OSTEOBLAST_DIFFERENTIATION	GO_OSTEOBLAST_DIFFERENTIATION	0.00172629	1
Normal	GO	GO_CELL_JUNCTION_ASSEMBLY	GO_CELL_JUNCTION_ASSEMBLY	0.00182804	0.143531
Normal	GO	GO_CELL_SUBSTRATE_ADHESION	GO_CELL_SUBSTRATE_ADHESION	0.00465009	1
Normal	GO	GO_FORMATION_OF_PRIMARY_GERM_LAYER	GO_FORMATION_OF_PRIMARY_GERM_LAYER	0.00538025	1
Normal	REACTOME	REACTOME_SYNDECAN_INTERACTIONS	REACTOME_SYNDECAN_INTERACTIONS	0.00575132	1
Normal	REACTOME	REACTOME_EUKARYOTIC_TRANSLATION_ELONGATION	REACTOME_EUKARYOTIC_TRANSLATION_ELONGATION	0.00765457	1
Normal	GO	GO_PLATELET_AGGREGATION	GO_PLATELET_AGGREGATION	0.00783858	1
Normal	GO	GO_NEGATIVE_REGULATION_OF_CELL_ADHESION	GO_NEGATIVE_REGULATION_OF_CELL_ADHESION	0.00799164	1
Normal	GO	GO_SKIN_DEVELOPMENT	GO_SKIN_DEVELOPMENT	0.00847375	1
Normal	GO	GO_WOUND_HEALING	GO_WOUND_HEALING	0.0090549	0.0887456
Normal	REACTOME	REACTOME_NON_INTEGRIN_MEMBRANE_ECM_INTERACTIONS	REACTOME_NON_INTEGRIN_MEMBRANE_ECM_INTERACTIONS	0.00919709	1
Normal	GO	GO_CORTICAL_CYTOSKELETON	GO_CORTICAL_CYTOSKELETON	0.00961731	1
Normal	REACTOME	REACTOME_SIGNALING_BY_RECEPTOR_TYROSINE_KINASES	REACTOME_SIGNALING_BY_RECEPTOR_TYROSINE_KINASES	0.00962379	0.0695448
Normal	GO	GO_PLATELET_DEGRANULATION	GO_PLATELET_DEGRANULATION	0.0109279	1
Normal	GO	GO_COMPLEX_OF_COLLAGEN_TRIMERS	GO_COMPLEX_OF_COLLAGEN_TRIMERS	0.0115295	1
Normal	KEGG	KEGG_ECM_RECEPTOR_INTERACTION	KEGG_ECM_RECEPTOR_INTERACTION	0.0127543	0.132485
Normal	GO	GO_GASTRULATION	GO_GASTRULATION	0.0130452	1
Normal	GO	GO_RESPONSE_TO_ACID_CHEMICAL	GO_RESPONSE_TO_ACID_CHEMICAL	0.0159993	0.065648
Normal	GO	GO_HOMOTYPIC_CELL_CELL_ADHESION	GO_HOMOTYPIC_CELL_CELL_ADHESION	0.0163697	1
Normal	GO	GO_SYNAPSE_ORGANIZATION	GO_SYNAPSE_ORGANIZATION	0.0172937	1
Normal	REACTOME	REACTOME_REGULATION_OF_INSULIN_LIKE_GROWTH_FACTOR_IGF_TRANSPORT_AND_UPTAKE_BY_INSULIN_LIKE_GROWTH_FACTOR_BINDING_PROTEINS_IGFBPS_	REACTOME_REGULATION_OF_INSULIN_LIKE_GROWTH_FACTOR_IGF_TRANSPORT_AND_UPTAKE_BY_INSULIN_LIKE_GROWTH_FACTOR_BINDING_PROTEINS_IGFBPS_	0.0184292	1
Normal	GO	GO_COAGULATION	GO_COAGULATION	0.0207841	1
Normal	GO	GO_FIBRILLAR_COLLAGEN_TRIMER	GO_FIBRILLAR_COLLAGEN_TRIMER	0.0216267	1
Normal	GO	GO_ENDODERM_FORMATION	GO_ENDODERM_FORMATION	0.0216677	1
Normal	GO	GO_PLATELET_ALPHA_GRANULE	GO_PLATELET_ALPHA_GRANULE	0.0234571	1
Normal	GO	GO_CONTRACTILE_FIBER	GO_CONTRACTILE_FIBER	0.0254619	1
Normal	UniBind	TEAD4_target_genes	ENCSR000BUQ_SK-N-SH_TEAD4_MACS_TEAD4_MA0809.1.damo.pwm.bed	0.0293565	1
Normal	GO	GO_PROTEIN_LOCALIZATION_TO_CELL_CELL_JUNCTION	GO_PROTEIN_LOCALIZATION_TO_CELL_CELL_JUNCTION	0.0346307	1
Normal	GO	GO_ACTIN_CYTOSKELETON	GO_ACTIN_CYTOSKELETON	0.0370419	1
Normal	GO	GO_ENDODERM_DEVELOPMENT	GO_ENDODERM_DEVELOPMENT	0.0385673	1
Normal	GO	GO_MYELOID_LEUKOCYTE_MEDIATED_IMMUNITY	GO_MYELOID_LEUKOCYTE_MEDIATED_IMMUNITY	0.0392733	1
Normal	REACTOME	REACTOME_NEUTROPHIL_DEGRANULATION	REACTOME_NEUTROPHIL_DEGRANULATION	0.0400538	1
Normal	GO	GO_REGULATION_OF_BODY_FLUID_LEVELS	GO_REGULATION_OF_BODY_FLUID_LEVELS	0.0449994	0.152206
Normal	GO	GO_VIRAL_LIFE_CYCLE	GO_VIRAL_LIFE_CYCLE	0.047083	1
Normal	GO	GO_POSITIVE_REGULATION_OF_CHEMOKINE_PRODUCTION	GO_POSITIVE_REGULATION_OF_CHEMOKINE_PRODUCTION	0.0490137	1
LumA	GO	GO_CELL_ADHESION_MOLECULE_BINDING	GO_CELL_ADHESION_MOLECULE_BINDING	5.03126e-37	6.35942e-17
LumA	GO	GO_CELL_SUBSTRATE_JUNCTION	GO_CELL_SUBSTRATE_JUNCTION	3.97657e-36	1.6283e-20
LumA	GO	GO_CADHERIN_BINDING	GO_CADHERIN_BINDING	2.05729e-27	5.57999e-15
LumA	REACTOME	REACTOME_SIGNALING_BY_RECEPTOR_TYROSINE_KINASES	REACTOME_SIGNALING_BY_RECEPTOR_TYROSINE_KINASES	2.94391e-17	2.24805e-10
LumA	REACTOME	REACTOME_EXTRACELLULAR_MATRIX_ORGANIZATION	REACTOME_EXTRACELLULAR_MATRIX_ORGANIZATION	2.95909e-17	3.57881e-07
LumA	GO	GO_COLLAGEN_CONTAINING_EXTRACELLULAR_MATRIX	GO_COLLAGEN_CONTAINING_EXTRACELLULAR_MATRIX	1.78533e-16	1.05746e-07
LumA	HALLMARK	HALLMARK_EPITHELIAL_MESENCHYMAL_TRANSITION	HALLMARK_EPITHELIAL_MESENCHYMAL_TRANSITION	1.10048e-15	4.68724e-07
LumA	GO	GO_EXTRACELLULAR_STRUCTURE_ORGANIZATION	GO_EXTRACELLULAR_STRUCTURE_ORGANIZATION	6.57198e-14	9.81344e-05
LumA	GO	GO_PIGMENT_GRANULE	GO_PIGMENT_GRANULE	3.51696e-13	3.37063e-06
LumA	REACTOME	REACTOME_DEGRADATION_OF_THE_EXTRACELLULAR_MATRIX	REACTOME_DEGRADATION_OF_THE_EXTRACELLULAR_MATRIX	1.2376e-12	0.000454154
LumA	GO	GO_EXTRACELLULAR_MATRIX_STRUCTURAL_CONSTITUENT	GO_EXTRACELLULAR_MATRIX_STRUCTURAL_CONSTITUENT	1.53932e-12	2.21858e-08
LumA	KEGG	KEGG_FOCAL_ADHESION	KEGG_FOCAL_ADHESION	7.65442e-12	3.66068e-05
LumA	GO	GO_CELL_LEADING_EDGE	GO_CELL_LEADING_EDGE	1.85813e-11	0.000108767
LumA	GO	GO_RNA_CATABOLIC_PROCESS	GO_RNA_CATABOLIC_PROCESS	1.85813e-11	0.202504
LumA	REACTOME	REACTOME_NON_INTEGRIN_MEMBRANE_ECM_INTERACTIONS	REACTOME_NON_INTEGRIN_MEMBRANE_ECM_INTERACTIONS	2.39157e-11	0.0139563
LumA	GO	GO_ACTIN_BINDING	GO_ACTIN_BINDING	2.40579e-11	0.00523083
LumA	GO	GO_EXTRACELLULAR_MATRIX	GO_EXTRACELLULAR_MATRIX	4.12389e-11	3.75748e-05
LumA	HALLMARK	HALLMARK_ESTROGEN_RESPONSE_EARLY	HALLMARK_ESTROGEN_RESPONSE_EARLY	5.86788e-11	1.49621e-09
LumA	REACTOME	REACTOME_NEUTROPHIL_DEGRANULATION	REACTOME_NEUTROPHIL_DEGRANULATION	8.09309e-11	3.77836e-09
LumA	GO	GO_ENDOPLASMIC_RETICULUM_LUMEN	GO_ENDOPLASMIC_RETICULUM_LUMEN	8.30999e-11	1.1467e-08
LumA	KEGG	KEGG_ECM_RECEPTOR_INTERACTION	KEGG_ECM_RECEPTOR_INTERACTION	1.39365e-10	1
LumA	GO	GO_VESICLE_LUMEN	GO_VESICLE_LUMEN	3.39974e-10	1.2015e-07
LumA	REACTOME	REACTOME_INFLUENZA_INFECTION	REACTOME_INFLUENZA_INFECTION	4.02646e-10	1
LumA	GO	GO_NUCLEAR_TRANSCRIBED_MRNA_CATABOLIC_PROCESS_NONSENSE_MEDIATED_DECAY	GO_NUCLEAR_TRANSCRIBED_MRNA_CATABOLIC_PROCESS_NONSENSE_MEDIATED_DECAY	5.60293e-10	1
LumA	GO	GO_PROTEIN_LOCALIZATION_TO_ENDOPLASMIC_RETICULUM	GO_PROTEIN_LOCALIZATION_TO_ENDOPLASMIC_RETICULUM	6.98961e-10	1
LumA	REACTOME	REACTOME_ASSEMBLY_OF_COLLAGEN_FIBRILS_AND_OTHER_MULTIMERIC_STRUCTURES	REACTOME_ASSEMBLY_OF_COLLAGEN_FIBRILS_AND_OTHER_MULTIMERIC_STRUCTURES	9.99407e-10	3.91321e-05
LumA	REACTOME	REACTOME_SRP_DEPENDENT_COTRANSLATIONAL_PROTEIN_TARGETING_TO_MEMBRANE	REACTOME_SRP_DEPENDENT_COTRANSLATIONAL_PROTEIN_TARGETING_TO_MEMBRANE	1.18837e-09	1
LumA	GO	GO_TRANSLATIONAL_INITIATION	GO_TRANSLATIONAL_INITIATION	1.37703e-09	0.00064421
LumA	REACTOME	REACTOME_ECM_PROTEOGLYCANS	REACTOME_ECM_PROTEOGLYCANS	2.04904e-09	0.00752654
LumA	GO	GO_ACTIN_CYTOSKELETON	GO_ACTIN_CYTOSKELETON	2.34463e-09	8.92565e-06
LumA	GO	GO_VACUOLAR_LUMEN	GO_VACUOLAR_LUMEN	3.1758e-09	0.87705
LumA	REACTOME	REACTOME_COLLAGEN_FORMATION	REACTOME_COLLAGEN_FORMATION	3.33557e-09	1.91682e-05
LumA	GO	GO_LAMELLIPODIUM	GO_LAMELLIPODIUM	3.73984e-09	0.0064746
LumA	REACTOME	REACTOME_EUKARYOTIC_TRANSLATION_INITIATION	REACTOME_EUKARYOTIC_TRANSLATION_INITIATION	3.94365e-09	1
LumA	GO	GO_REPRODUCTIVE_SYSTEM_DEVELOPMENT	GO_REPRODUCTIVE_SYSTEM_DEVELOPMENT	4.29201e-09	0.00162634
LumA	REACTOME	REACTOME_EUKARYOTIC_TRANSLATION_ELONGATION	REACTOME_EUKARYOTIC_TRANSLATION_ELONGATION	4.44705e-09	1
LumA	REACTOME	REACTOME_REGULATION_OF_INSULIN_LIKE_GROWTH_FACTOR_IGF_TRANSPORT_AND_UPTAKE_BY_INSULIN_LIKE_GROWTH_FACTOR_BINDING_PROTEINS_IGFBPS_	REACTOME_REGULATION_OF_INSULIN_LIKE_GROWTH_FACTOR_IGF_TRANSPORT_AND_UPTAKE_BY_INSULIN_LIKE_GROWTH_FACTOR_BINDING_PROTEINS_IGFBPS_	5.29288e-09	0.00490727
LumA	GO	GO_MYELOID_LEUKOCYTE_MEDIATED_IMMUNITY	GO_MYELOID_LEUKOCYTE_MEDIATED_IMMUNITY	1.80177e-08	5.33982e-08
LumA	REACTOME	REACTOME_NONSENSE_MEDIATED_DECAY_NMD_	REACTOME_NONSENSE_MEDIATED_DECAY_NMD_	1.86693e-08	1
LumA	GO	GO_REGULATION_OF_MRNA_METABOLIC_PROCESS	GO_REGULATION_OF_MRNA_METABOLIC_PROCESS	1.9063e-08	0.1835
LumA	GO	GO_NUCLEAR_TRANSCRIBED_MRNA_CATABOLIC_PROCESS	GO_NUCLEAR_TRANSCRIBED_MRNA_CATABOLIC_PROCESS	2.26178e-08	1
LumA	GO	GO_REGULATION_OF_CELLULAR_AMIDE_METABOLIC_PROCESS	GO_REGULATION_OF_CELLULAR_AMIDE_METABOLIC_PROCESS	2.37655e-08	1.73609e-05
LumA	GO	GO_FICOLIN_1_RICH_GRANULE	GO_FICOLIN_1_RICH_GRANULE	2.49681e-08	0.0294789
LumA	KEGG	KEGG_PATHWAYS_IN_CANCER	KEGG_PATHWAYS_IN_CANCER	3.65545e-08	1
LumA	GO	GO_ESTABLISHMENT_OF_PROTEIN_LOCALIZATION_TO_MEMBRANE	GO_ESTABLISHMENT_OF_PROTEIN_LOCALIZATION_TO_MEMBRANE	4.08589e-08	1
LumA	GO	GO_ESTABLISHMENT_OF_PROTEIN_LOCALIZATION_TO_ENDOPLASMIC_RETICULUM	GO_ESTABLISHMENT_OF_PROTEIN_LOCALIZATION_TO_ENDOPLASMIC_RETICULUM	5.64212e-08	1
LumA	REACTOME	REACTOME_SELENOAMINO_ACID_METABOLISM	REACTOME_SELENOAMINO_ACID_METABOLISM	8.46897e-08	1
LumA	UniBind	JUND_target_genes	ENCSR000BSU_MCF-7_JUND_MACS_JUND_MA0491.1.damo.pwm.bed	1.20327e-07	0.000804353
LumA	REACTOME	REACTOME_COLLAGEN_DEGRADATION	REACTOME_COLLAGEN_DEGRADATION	1.20891e-07	7.72246e-06
LumA	GO	GO_COTRANSLATIONAL_PROTEIN_TARGETING_TO_MEMBRANE	GO_COTRANSLATIONAL_PROTEIN_TARGETING_TO_MEMBRANE	1.33559e-07	1
LumA	REACTOME	REACTOME_SIGNALING_BY_ROBO_RECEPTORS	REACTOME_SIGNALING_BY_ROBO_RECEPTORS	2.33339e-07	1
LumA	GO	GO_WOUND_HEALING	GO_WOUND_HEALING	2.75429e-07	0.00693363
LumA	HALLMARK	HALLMARK_APICAL_JUNCTION	HALLMARK_APICAL_JUNCTION	3.50556e-07	1
LumA	GO	GO_CYTOSOLIC_RIBOSOME	GO_CYTOSOLIC_RIBOSOME	4.107e-07	1
LumA	REACTOME	REACTOME_TRANSLATION	REACTOME_TRANSLATION	4.98875e-07	1
LumA	GO	GO_MRNA_BINDING	GO_MRNA_BINDING	6.19495e-07	0.00827088
LumA	KEGG	KEGG_REGULATION_OF_ACTIN_CYTOSKELETON	KEGG_REGULATION_OF_ACTIN_CYTOSKELETON	1.06093e-06	0.0130802
LumA	GO	GO_CELL_CELL_JUNCTION	GO_CELL_CELL_JUNCTION	1.16121e-06	0.00379151
LumA	GO	GO_CELL_SUBSTRATE_ADHESION	GO_CELL_SUBSTRATE_ADHESION	1.18995e-06	0.00529061
LumA	GO	GO_TRANSCRIPTION_COREGULATOR_ACTIVITY	GO_TRANSCRIPTION_COREGULATOR_ACTIVITY	1.62004e-06	0.00971497
LumA	REACTOME	REACTOME_SIGNALING_BY_MET	REACTOME_SIGNALING_BY_MET	1.90117e-06	0.329064
LumA	GO	GO_PROTEIN_TARGETING	GO_PROTEIN_TARGETING	1.96846e-06	0.0305482
LumA	KEGG	KEGG_RIBOSOME	KEGG_RIBOSOME	2.05889e-06	1
LumA	GO	GO_BASEMENT_MEMBRANE	GO_BASEMENT_MEMBRANE	2.0722e-06	0.0545292
LumA	UniBind	JUNB_target_genes	EXP039942_A549--lung-carcinoma-_JUNB_MACS_JUNB_MA0490.2.damo.pwm.bed	2.36226e-06	0.00951952
LumA	GO	GO_POSITIVE_REGULATION_OF_CELLULAR_AMIDE_METABOLIC_PROCESS	GO_POSITIVE_REGULATION_OF_CELLULAR_AMIDE_METABOLIC_PROCESS	2.60873e-06	1
LumA	GO	GO_EXTRACELLULAR_MATRIX_STRUCTURAL_CONSTITUENT_CONFERRING_TENSILE_STRENGTH	GO_EXTRACELLULAR_MATRIX_STRUCTURAL_CONSTITUENT_CONFERRING_TENSILE_STRENGTH	2.83743e-06	0.000334891
LumA	REACTOME	REACTOME_INTEGRIN_CELL_SURFACE_INTERACTIONS	REACTOME_INTEGRIN_CELL_SURFACE_INTERACTIONS	2.91295e-06	0.00099369
LumA	REACTOME	REACTOME_COLLAGEN_BIOSYNTHESIS_AND_MODIFYING_ENZYMES	REACTOME_COLLAGEN_BIOSYNTHESIS_AND_MODIFYING_ENZYMES	4.15526e-06	0.000161552
LumA	KEGG	KEGG_TIGHT_JUNCTION	KEGG_TIGHT_JUNCTION	5.00917e-06	0.00893782
LumA	GO	GO_VIRAL_GENE_EXPRESSION	GO_VIRAL_GENE_EXPRESSION	7.55786e-06	1
LumA	REACTOME	REACTOME_MET_PROMOTES_CELL_MOTILITY	REACTOME_MET_PROMOTES_CELL_MOTILITY	1.05498e-05	1
LumA	REACTOME	REACTOME_COLLAGEN_CHAIN_TRIMERIZATION	REACTOME_COLLAGEN_CHAIN_TRIMERIZATION	1.21116e-05	0.000835249
LumA	REACTOME	REACTOME_RESPONSE_OF_EIF2AK4_GCN2_TO_AMINO_ACID_DEFICIENCY	REACTOME_RESPONSE_OF_EIF2AK4_GCN2_TO_AMINO_ACID_DEFICIENCY	1.74745e-05	1
LumA	GO	GO_PROTEIN_TARGETING_TO_MEMBRANE	GO_PROTEIN_TARGETING_TO_MEMBRANE	1.80488e-05	1
LumA	GO	GO_CELL_CORTEX	GO_CELL_CORTEX	1.8401e-05	1.46713e-07
LumA	UniBind	FOSL2_target_genes	EXP039554_A549--lung-carcinoma-_FOSL2_MACS_FOSL2_MA0478.1.damo.pwm.bed	1.87476e-05	1
LumA	REACTOME	REACTOME_REGULATION_OF_EXPRESSION_OF_SLITS_AND_ROBOS	REACTOME_REGULATION_OF_EXPRESSION_OF_SLITS_AND_ROBOS	2.24478e-05	1
LumA	GO	GO_INTEGRIN_BINDING	GO_INTEGRIN_BINDING	2.5768e-05	1
LumA	HALLMARK	HALLMARK_APOPTOSIS	HALLMARK_APOPTOSIS	2.69101e-05	8.78223e-09
LumA	GO	GO_LYSOSOMAL_LUMEN	GO_LYSOSOMAL_LUMEN	2.99618e-05	1
LumA	GO	GO_POSITIVE_REGULATION_OF_TRANSLATION	GO_POSITIVE_REGULATION_OF_TRANSLATION	3.44415e-05	1
LumA	REACTOME	REACTOME_PROGRAMMED_CELL_DEATH	REACTOME_PROGRAMMED_CELL_DEATH	3.95427e-05	0.00236012
LumA	GO	GO_RESPONSE_TO_STEROID_HORMONE	GO_RESPONSE_TO_STEROID_HORMONE	4.06242e-05	0.488537
LumA	UniBind	FOSL2_target_genes	EXP039732_A549--lung-carcinoma-_FOSL2_MACS_FOSL2_MA0478.1.damo.pwm.bed	4.29908e-05	0.0524972
LumA	HALLMARK	HALLMARK_ESTROGEN_RESPONSE_LATE	HALLMARK_ESTROGEN_RESPONSE_LATE	6.57469e-05	1.22039e-06
LumA	GO	GO_VACUOLAR_MEMBRANE	GO_VACUOLAR_MEMBRANE	6.95179e-05	1
LumA	UniBind	FOSL2_target_genes	EXP039862_A549--lung-carcinoma-_FOSL2_MACS_FOSL2_MA0478.1.damo.pwm.bed	6.98119e-05	1
LumA	UniBind	FOSL2_target_genes	ENCSR546KCN_MCF-7_FOSL2_MACS_FOSL2_MA0478.1.damo.pwm.bed	8.37902e-05	1
LumA	GO	GO_EMBRYO_IMPLANTATION	GO_EMBRYO_IMPLANTATION	8.75869e-05	0.00517398
LumA	REACTOME	REACTOME_ACTIVATION_OF_THE_MRNA_UPON_BINDING_OF_THE_CAP_BINDING_COMPLEX_AND_EIFS_AND_SUBSEQUENT_BINDING_TO_43S	REACTOME_ACTIVATION_OF_THE_MRNA_UPON_BINDING_OF_THE_CAP_BINDING_COMPLEX_AND_EIFS_AND_SUBSEQUENT_BINDING_TO_43S	8.86218e-05	1
LumA	GO	GO_CELL_JUNCTION_ASSEMBLY	GO_CELL_JUNCTION_ASSEMBLY	0.000102736	0.00693166
LumA	GO	GO_MALE_SEX_DIFFERENTIATION	GO_MALE_SEX_DIFFERENTIATION	0.000104874	0.0054319
LumA	HALLMARK	HALLMARK_MYOGENESIS	HALLMARK_MYOGENESIS	0.00011524	1
LumA	GO	GO_MULTI_MULTICELLULAR_ORGANISM_PROCESS	GO_MULTI_MULTICELLULAR_ORGANISM_PROCESS	0.00012024	0.902762
LumA	UniBind	HSF1_target_genes	GSE60984_hsf1_u2os-heat-20_MACS_HSF1_MA0486.2.damo.pwm.bed	0.000145015	0.157891
LumA	UniBind	JUND_target_genes	ENCSR000BSA_HCT116_JUND_MACS_JUND_MA0491.1.damo.pwm.bed	0.000150752	1
LumA	GO	GO_RESPONSE_TO_INORGANIC_SUBSTANCE	GO_RESPONSE_TO_INORGANIC_SUBSTANCE	0.000159249	1
LumA	GO	GO_REGULATION_OF_MRNA_PROCESSING	GO_REGULATION_OF_MRNA_PROCESSING	0.00016459	1
LumA	UniBind	NR3C1_target_genes	EXP040273_A549--lung-carcinoma-_NR3C1_MACS_NR3C1_MA0113.3.damo.pwm.bed	0.000164658	0.669943
LumA	GO	GO_RNA_POLYMERASE_II_SPECIFIC_DNA_BINDING_TRANSCRIPTION_FACTOR_BINDING	GO_RNA_POLYMERASE_II_SPECIFIC_DNA_BINDING_TRANSCRIPTION_FACTOR_BINDING	0.000175618	1
LumA	REACTOME	REACTOME_PLATELET_ACTIVATION_SIGNALING_AND_AGGREGATION	REACTOME_PLATELET_ACTIVATION_SIGNALING_AND_AGGREGATION	0.000196386	0.00151688
LumA	GO	GO_VIRAL_LIFE_CYCLE	GO_VIRAL_LIFE_CYCLE	0.000220329	0.307324
LumA	GO	GO_POLYSOME	GO_POLYSOME	0.00022434	1
LumA	GO	GO_CELLULAR_RESPONSE_TO_ORGANIC_CYCLIC_COMPOUND	GO_CELLULAR_RESPONSE_TO_ORGANIC_CYCLIC_COMPOUND	0.000230523	0.343602
LumA	GO	GO_GASTRULATION	GO_GASTRULATION	0.000259558	1
LumA	GO	GO_ACTIN_FILAMENT_BINDING	GO_ACTIN_FILAMENT_BINDING	0.00027313	0.254325
LumA	REACTOME	REACTOME_MET_ACTIVATES_PTK2_SIGNALING	REACTOME_MET_ACTIVATES_PTK2_SIGNALING	0.000299421	1
LumA	UniBind	JUNB_target_genes	EXP039614_A549--lung-carcinoma-_JUNB_MACS_JUNB_MA0490.2.damo.pwm.bed	0.000387806	1
LumA	GO	GO_RESPONSE_TO_PEPTIDE_HORMONE	GO_RESPONSE_TO_PEPTIDE_HORMONE	0.000450935	0.0109692
LumA	GO	GO_RESPONSE_TO_PEPTIDE	GO_RESPONSE_TO_PEPTIDE	0.000489732	0.0236597
LumA	UniBind	FOXA1_target_genes	ERP000380_foxa1_mcf7tamr-e2-tam_MACS_FOXA1_MA0148.3.damo.pwm.bed	0.000570275	1
LumA	GO	GO_ACTIN_FILAMENT_ORGANIZATION	GO_ACTIN_FILAMENT_ORGANIZATION	0.000588311	0.00213776
LumA	GO	GO_FORMATION_OF_PRIMARY_GERM_LAYER	GO_FORMATION_OF_PRIMARY_GERM_LAYER	0.000594538	1
LumA	GO	GO_TRANSCRIPTION_COACTIVATOR_ACTIVITY	GO_TRANSCRIPTION_COACTIVATOR_ACTIVITY	0.000622449	0.0807402
LumA	UniBind	FOSL2_target_genes	EXP039502_A549--lung-carcinoma-_FOSL2_MACS_FOSL2_MA0478.1.damo.pwm.bed	0.000635903	1
LumA	GO	GO_POSITIVE_REGULATION_OF_CELLULAR_COMPONENT_BIOGENESIS	GO_POSITIVE_REGULATION_OF_CELLULAR_COMPONENT_BIOGENESIS	0.000639199	1
LumA	REACTOME	REACTOME_SYNDECAN_INTERACTIONS	REACTOME_SYNDECAN_INTERACTIONS	0.000664628	0.058355
LumA	UniBind	JUN_target_genes	GSE46166_jun_bt549_MACS_JUN_MA0488.1.damo.pwm.bed	0.000723931	1
LumA	GO	GO_REGULATION_OF_CELLULAR_COMPONENT_SIZE	GO_REGULATION_OF_CELLULAR_COMPONENT_SIZE	0.000751018	1
LumA	REACTOME	REACTOME_SIGNALING_BY_NUCLEAR_RECEPTORS	REACTOME_SIGNALING_BY_NUCLEAR_RECEPTORS	0.000777865	0.00247544
LumA	GO	GO_REGULATION_OF_RNA_SPLICING	GO_REGULATION_OF_RNA_SPLICING	0.000852176	1
LumA	GO	GO_REGULATION_OF_CELL_SUBSTRATE_ADHESION	GO_REGULATION_OF_CELL_SUBSTRATE_ADHESION	0.000894903	0.000909181
LumA	GO	GO_RIBOSOME	GO_RIBOSOME	0.000936191	1
LumA	GO	GO_ACTOMYOSIN	GO_ACTOMYOSIN	0.00101675	0.599156
LumA	GO	GO_CELL_MATRIX_ADHESION	GO_CELL_MATRIX_ADHESION	0.00104708	0.00210381
LumA	GO	GO_ACTIN_FILAMENT_BUNDLE	GO_ACTIN_FILAMENT_BUNDLE	0.00106346	0.0601107
LumA	GO	GO_REGULATION_OF_APOPTOTIC_SIGNALING_PATHWAY	GO_REGULATION_OF_APOPTOTIC_SIGNALING_PATHWAY	0.00129932	0.00178474
LumA	GO	GO_ESTABLISHMENT_OR_MAINTENANCE_OF_CELL_POLARITY	GO_ESTABLISHMENT_OR_MAINTENANCE_OF_CELL_POLARITY	0.00130103	0.084147
LumA	UniBind	FOSL1_target_genes	GSE46166_fosl1_bt549_MACS_FOSL1_MA0477.1.damo.pwm.bed	0.0013186	1
LumA	GO	GO_EPITHELIAL_CELL_DEVELOPMENT	GO_EPITHELIAL_CELL_DEVELOPMENT	0.00137653	0.0700781
LumA	UniBind	JUNB_target_genes	EXP040135_A549--lung-carcinoma-_JUNB_MACS_JUNB_MA0490.2.damo.pwm.bed	0.00138288	1
LumA	GO	GO_REGULATION_OF_MRNA_SPLICING_VIA_SPLICEOSOME	GO_REGULATION_OF_MRNA_SPLICING_VIA_SPLICEOSOME	0.00139769	1
LumA	GO	GO_REGULATION_OF_MRNA_CATABOLIC_PROCESS	GO_REGULATION_OF_MRNA_CATABOLIC_PROCESS	0.00140768	1
LumA	REACTOME	REACTOME_SIGNALING_BY_PDGF	REACTOME_SIGNALING_BY_PDGF	0.00153735	0.0329985
LumA	UniBind	HSF1_target_genes	EXP030798_K562--myelogenous-leukemia-_HSF1_MACS_HSF1_MA0486.2.damo.pwm.bed	0.00160614	1
LumA	GO	GO_AGING	GO_AGING	0.00162329	1
LumA	GO	GO_RESPONSE_TO_METAL_ION	GO_RESPONSE_TO_METAL_ION	0.00165632	1
LumA	HALLMARK	HALLMARK_COAGULATION	HALLMARK_COAGULATION	0.00178566	0.0482932
LumA	GO	GO_CELL_SUBSTRATE_JUNCTION_ORGANIZATION	GO_CELL_SUBSTRATE_JUNCTION_ORGANIZATION	0.00185426	0.132043
LumA	HALLMARK	HALLMARK_MITOTIC_SPINDLE	HALLMARK_MITOTIC_SPINDLE	0.00194417	1
LumA	GO	GO_AXON_DEVELOPMENT	GO_AXON_DEVELOPMENT	0.00195707	0.418719
LumA	GO	GO_GLAND_DEVELOPMENT	GO_GLAND_DEVELOPMENT	0.00201842	1
LumA	GO	GO_REGULATION_OF_CELL_MORPHOGENESIS	GO_REGULATION_OF_CELL_MORPHOGENESIS	0.00219695	0.000198383
LumA	REACTOME	REACTOME_APOPTOTIC_EXECUTION_PHASE	REACTOME_APOPTOTIC_EXECUTION_PHASE	0.00221782	4.26352e-05
LumA	GO	GO_COLLAGEN_BINDING	GO_COLLAGEN_BINDING	0.00230119	0.00752654
LumA	HALLMARK	HALLMARK_MTORC1_SIGNALING	HALLMARK_MTORC1_SIGNALING	0.00233451	1
LumA	HALLMARK	HALLMARK_MYC_TARGETS_V1	HALLMARK_MYC_TARGETS_V1	0.00233451	0.178658
LumA	UniBind	JUNB_target_genes	EXP039341_A549--lung-carcinoma-_JUNB_MACS_JUNB_MA0490.2.damo.pwm.bed	0.00234635	0.646387
LumA	UniBind	NR3C1_target_genes	EXP040271_A549--lung-carcinoma-_NR3C1_MACS_NR3C1_MA0113.3.damo.pwm.bed	0.00242238	1
LumA	GO	GO_AZUROPHIL_GRANULE	GO_AZUROPHIL_GRANULE	0.0025925	1
LumA	GO	GO_NUCLEAR_TRANSPORT	GO_NUCLEAR_TRANSPORT	0.00276421	0.173179
LumA	GO	GO_ATPASE_ACTIVITY	GO_ATPASE_ACTIVITY	0.00295629	1
LumA	GO	GO_DNA_BINDING_TRANSCRIPTION_FACTOR_BINDING	GO_DNA_BINDING_TRANSCRIPTION_FACTOR_BINDING	0.00327702	1
LumA	REACTOME	REACTOME_SEMAPHORIN_INTERACTIONS	REACTOME_SEMAPHORIN_INTERACTIONS	0.00345388	1
LumA	REACTOME	REACTOME_CELL_CELL_COMMUNICATION	REACTOME_CELL_CELL_COMMUNICATION	0.00356424	1
LumA	GO	GO_GROWTH_FACTOR_BINDING	GO_GROWTH_FACTOR_BINDING	0.00366775	0.0661214
LumA	GO	GO_ENDODERMAL_CELL_DIFFERENTIATION	GO_ENDODERMAL_CELL_DIFFERENTIATION	0.00387464	0.1351
LumA	GO	GO_RUFFLE	GO_RUFFLE	0.0040128	0.972502
LumA	UniBind	JUNB_target_genes	EXP040136_A549--lung-carcinoma-_JUNB_MACS_JUNB_MA0490.2.damo.pwm.bed	0.00407602	1
LumA	GO	GO_CYTOSOLIC_SMALL_RIBOSOMAL_SUBUNIT	GO_CYTOSOLIC_SMALL_RIBOSOMAL_SUBUNIT	0.00451047	1
LumA	GO	GO_RIBONUCLEOPROTEIN_COMPLEX_BINDING	GO_RIBONUCLEOPROTEIN_COMPLEX_BINDING	0.00463419	1
LumA	UniBind	KLF5_target_genes	EXP049099_HCC95--squamous-cell-lung-carcinoma-_KLF5_MACS_KLF5_MA0599.1.damo.pwm.bed	0.00492693	0.106622
LumA	HALLMARK	HALLMARK_ANDROGEN_RESPONSE	HALLMARK_ANDROGEN_RESPONSE	0.00493303	0.110861
LumA	GO	GO_CONTRACTILE_FIBER	GO_CONTRACTILE_FIBER	0.00496408	0.000230784
LumA	GO	GO_RIBONUCLEOPROTEIN_GRANULE	GO_RIBONUCLEOPROTEIN_GRANULE	0.00574634	1
LumA	GO	GO_NEGATIVE_REGULATION_OF_MRNA_METABOLIC_PROCESS	GO_NEGATIVE_REGULATION_OF_MRNA_METABOLIC_PROCESS	0.0060175	1
LumA	GO	GO_GLIOGENESIS	GO_GLIOGENESIS	0.00628805	1
LumA	GO	GO_REGULATION_OF_EMBRYONIC_DEVELOPMENT	GO_REGULATION_OF_EMBRYONIC_DEVELOPMENT	0.00638883	1
LumA	REACTOME	REACTOME_INTERLEUKIN_4_AND_INTERLEUKIN_13_SIGNALING	REACTOME_INTERLEUKIN_4_AND_INTERLEUKIN_13_SIGNALING	0.00644814	1
LumA	GO	GO_CORTICAL_CYTOSKELETON	GO_CORTICAL_CYTOSKELETON	0.00669612	0.0245403
LumA	UniBind	FOSL2_target_genes	EXP040159_A549--lung-carcinoma-_FOSL2_MACS_FOSL2_MA0478.1.damo.pwm.bed	0.00678402	1
LumA	GO	GO_HEART_DEVELOPMENT	GO_HEART_DEVELOPMENT	0.0076393	1
LumA	GO	GO_IN_UTERO_EMBRYONIC_DEVELOPMENT	GO_IN_UTERO_EMBRYONIC_DEVELOPMENT	0.00779393	1
LumA	GO	GO_ESTABLISHMENT_OF_RNA_LOCALIZATION	GO_ESTABLISHMENT_OF_RNA_LOCALIZATION	0.00803016	1
LumA	UniBind	FOSL2_target_genes	EXP039658_A549--lung-carcinoma-_FOSL2_MACS_FOSL2_MA0478.1.damo.pwm.bed	0.00836968	1
LumA	GO	GO_REGULATION_OF_PROTEIN_CONTAINING_COMPLEX_ASSEMBLY	GO_REGULATION_OF_PROTEIN_CONTAINING_COMPLEX_ASSEMBLY	0.00867016	1
LumA	UniBind	JUNB_target_genes	EXP039331_A549--lung-carcinoma-_JUNB_MACS_JUNB_MA0490.2.damo.pwm.bed	0.00903125	1
LumA	REACTOME	REACTOME_TRANS_GOLGI_NETWORK_VESICLE_BUDDING	REACTOME_TRANS_GOLGI_NETWORK_VESICLE_BUDDING	0.00916539	1
LumA	GO	GO_RNA_LOCALIZATION	GO_RNA_LOCALIZATION	0.00995998	1
LumA	GO	GO_TISSUE_HOMEOSTASIS	GO_TISSUE_HOMEOSTASIS	0.00995998	0.000145523
LumA	GO	GO_ENDODERM_FORMATION	GO_ENDODERM_FORMATION	0.0110492	0.139304
LumA	REACTOME	REACTOME_HSF1_ACTIVATION	REACTOME_HSF1_ACTIVATION	0.0114113	1
LumA	GO	GO_PLACENTA_DEVELOPMENT	GO_PLACENTA_DEVELOPMENT	0.0116522	1
LumA	GO	GO_SKIN_DEVELOPMENT	GO_SKIN_DEVELOPMENT	0.0123248	0.997506
LumA	GO	GO_CORTICAL_ACTIN_CYTOSKELETON	GO_CORTICAL_ACTIN_CYTOSKELETON	0.0126711	0.11773
LumA	GO	GO_DOUBLE_STRANDED_RNA_BINDING	GO_DOUBLE_STRANDED_RNA_BINDING	0.0126711	1
LumA	UniBind	SRF_target_genes	EXP053073_HEL--Erythro-Leukemia-_SRF_MACS_SRF_MA0083.3.damo.pwm.bed	0.0126772	1
LumA	GO	GO_RESPONSE_TO_TOPOLOGICALLY_INCORRECT_PROTEIN	GO_RESPONSE_TO_TOPOLOGICALLY_INCORRECT_PROTEIN	0.0130593	1
LumA	GO	GO_NEGATIVE_REGULATION_OF_CELLULAR_CATABOLIC_PROCESS	GO_NEGATIVE_REGULATION_OF_CELLULAR_CATABOLIC_PROCESS	0.0141008	0.32545
LumA	GO	GO_CELL_CELL_SIGNALING_BY_WNT	GO_CELL_CELL_SIGNALING_BY_WNT	0.0142668	0.0339858
LumA	REACTOME	REACTOME_CELL_JUNCTION_ORGANIZATION	REACTOME_CELL_JUNCTION_ORGANIZATION	0.0154446	1
LumA	GO	GO_COMPLEX_OF_COLLAGEN_TRIMERS	GO_COMPLEX_OF_COLLAGEN_TRIMERS	0.0154865	0.00060099
LumA	GO	GO_MYELOID_CELL_DIFFERENTIATION	GO_MYELOID_CELL_DIFFERENTIATION	0.0157189	1
LumA	GO	GO_SITE_OF_POLARIZED_GROWTH	GO_SITE_OF_POLARIZED_GROWTH	0.0159653	1
LumA	KEGG	KEGG_LYSOSOME	KEGG_LYSOSOME	0.0164705	1
LumA	GO	GO_POSITIVE_REGULATION_OF_CATABOLIC_PROCESS	GO_POSITIVE_REGULATION_OF_CATABOLIC_PROCESS	0.0170071	1
LumA	KEGG	KEGG_PATHOGENIC_ESCHERICHIA_COLI_INFECTION	KEGG_PATHOGENIC_ESCHERICHIA_COLI_INFECTION	0.0171301	0.521529
LumA	GO	GO_COLLAGEN_TRIMER	GO_COLLAGEN_TRIMER	0.0173794	1
LumA	UniBind	HSF1_target_genes	GSE60984_hsf1_u2os-heat_MACS_HSF1_MA0486.2.damo.pwm.bed	0.0175488	0.321725
LumA	UniBind	JUN_target_genes	GSE46166_jun_bt549_MACS_JUN_MA0489.1.damo.pwm.bed	0.017618	1
LumA	UniBind	AR_target_genes	EXP030501_LNCaP--prostate-carcinoma-_AR_MACS_AR_MA0007.3.damo.pwm.bed	0.0178425	1
LumA	GO	GO_APICAL_PART_OF_CELL	GO_APICAL_PART_OF_CELL	0.0186616	0.075062
LumA	UniBind	ESR1_target_genes	GSE72249_esr1_zr751-e2_MACS_ESR1_MA0112.3.damo.pwm.bed	0.0189837	1
LumA	GO	GO_REGULATION_OF_CELL_MATRIX_ADHESION	GO_REGULATION_OF_CELL_MATRIX_ADHESION	0.0199642	0.111605
LumA	REACTOME	REACTOME_RESPONSE_TO_ELEVATED_PLATELET_CYTOSOLIC_CA2_	REACTOME_RESPONSE_TO_ELEVATED_PLATELET_CYTOSOLIC_CA2_	0.0199642	0.0086452
LumA	REACTOME	REACTOME_RHO_GTPASE_EFFECTORS	REACTOME_RHO_GTPASE_EFFECTORS	0.0202599	0.00552939
LumA	UniBind	JUND_target_genes	EXP037684_Calu-3--lung-adenocarcinoma-_JUND_MACS_JUND_MA0491.2.damo.pwm.bed	0.0206707	1
LumA	GO	GO_REGULATION_OF_ACTIN_FILAMENT_BASED_PROCESS	GO_REGULATION_OF_ACTIN_FILAMENT_BASED_PROCESS	0.0206707	0.116984
LumA	GO	GO_ALTERNATIVE_MRNA_SPLICING_VIA_SPLICEOSOME	GO_ALTERNATIVE_MRNA_SPLICING_VIA_SPLICEOSOME	0.0208357	1
LumA	GO	GO_NUCLEAR_EXPORT	GO_NUCLEAR_EXPORT	0.0229184	1
LumA	GO	GO_REGULATION_OF_INTRACELLULAR_TRANSPORT	GO_REGULATION_OF_INTRACELLULAR_TRANSPORT	0.0232038	0.000239585
LumA	REACTOME	REACTOME_GOLGI_ASSOCIATED_VESICLE_BIOGENESIS	REACTOME_GOLGI_ASSOCIATED_VESICLE_BIOGENESIS	0.0243263	1
LumA	GO	GO_COLLAGEN_FIBRIL_ORGANIZATION	GO_COLLAGEN_FIBRIL_ORGANIZATION	0.0251991	0.134304
LumA	GO	GO_RIBOSOMAL_SUBUNIT	GO_RIBOSOMAL_SUBUNIT	0.0252921	1
LumA	REACTOME	REACTOME_SIGNALING_BY_ERBB2	REACTOME_SIGNALING_BY_ERBB2	0.0253648	1
LumA	GO	GO_RESPONSE_TO_OXYGEN_LEVELS	GO_RESPONSE_TO_OXYGEN_LEVELS	0.0256473	7.285e-05
LumA	UniBind	JUNB_target_genes	EXP040036_A549--lung-carcinoma-_JUNB_MACS_JUNB_MA0490.2.damo.pwm.bed	0.0258886	0.0789935
LumA	GO	GO_RESPONSE_TO_ENDOPLASMIC_RETICULUM_STRESS	GO_RESPONSE_TO_ENDOPLASMIC_RETICULUM_STRESS	0.0262097	1
LumA	UniBind	AR_target_genes	EXP058316_LNCaP--prostate-carcinoma-_AR_MACS_AR_MA0007.3.damo.pwm.bed	0.0263544	1
LumA	GO	GO_APICAL_JUNCTION_COMPLEX	GO_APICAL_JUNCTION_COMPLEX	0.0266264	0.037095
LumA	GO	GO_INTRINSIC_APOPTOTIC_SIGNALING_PATHWAY	GO_INTRINSIC_APOPTOTIC_SIGNALING_PATHWAY	0.0300301	0.0204837
LumA	GO	GO_STRUCTURAL_CONSTITUENT_OF_RIBOSOME	GO_STRUCTURAL_CONSTITUENT_OF_RIBOSOME	0.0305495	1
LumA	REACTOME	REACTOME_DISEASES_OF_PROGRAMMED_CELL_DEATH	REACTOME_DISEASES_OF_PROGRAMMED_CELL_DEATH	0.0308716	1
LumA	GO	GO_UBIQUITIN_LIKE_PROTEIN_LIGASE_BINDING	GO_UBIQUITIN_LIKE_PROTEIN_LIGASE_BINDING	0.0313748	1
LumA	GO	GO_PROTEASE_BINDING	GO_PROTEASE_BINDING	0.0322318	1
LumA	REACTOME	REACTOME_DISEASES_OF_SIGNAL_TRANSDUCTION_BY_GROWTH_FACTOR_RECEPTORS_AND_SECOND_MESSENGERS	REACTOME_DISEASES_OF_SIGNAL_TRANSDUCTION_BY_GROWTH_FACTOR_RECEPTORS_AND_SECOND_MESSENGERS	0.0324397	0.455902
LumA	GO	GO_NUCLEAR_HORMONE_RECEPTOR_BINDING	GO_NUCLEAR_HORMONE_RECEPTOR_BINDING	0.0328372	1
LumA	GO	GO_CYTOPLASMIC_TRANSLATION	GO_CYTOPLASMIC_TRANSLATION	0.0328719	0.0200534
LumA	UniBind	KLF4_target_genes	EXP047913_WA09--embryonic-stem-cells-_KLF4_MACS_KLF4_MA0039.4.damo.pwm.bed	0.0330141	1
LumA	REACTOME	REACTOME_SEMA4D_INDUCED_CELL_MIGRATION_AND_GROWTH_CONE_COLLAPSE	REACTOME_SEMA4D_INDUCED_CELL_MIGRATION_AND_GROWTH_CONE_COLLAPSE	0.034033	1
LumA	GO	GO_MORPHOGENESIS_OF_AN_EPITHELIUM	GO_MORPHOGENESIS_OF_AN_EPITHELIUM	0.0350949	1
LumA	REACTOME	REACTOME_EPH_EPHRIN_SIGNALING	REACTOME_EPH_EPHRIN_SIGNALING	0.035783	1
LumA	GO	GO_CELL_ADHESION_MEDIATOR_ACTIVITY	GO_CELL_ADHESION_MEDIATOR_ACTIVITY	0.0365949	1
LumA	GO	GO_NUCLEAR_SPECK	GO_NUCLEAR_SPECK	0.0380928	1
LumA	GO	GO_NEURON_DEATH	GO_NEURON_DEATH	0.0382101	0.00347192
LumA	GO	GO_APICAL_PLASMA_MEMBRANE	GO_APICAL_PLASMA_MEMBRANE	0.0392704	0.147686
LumA	GO	GO_POST_TRANSLATIONAL_PROTEIN_MODIFICATION	GO_POST_TRANSLATIONAL_PROTEIN_MODIFICATION	0.0393897	1
LumA	UniBind	ESR1_target_genes	ENCSR000BQD_T47D_ESR1_MACS_ESR1_MA0112.3.damo.pwm.bed	0.0397333	1
LumA	GO	GO_ENDOMEMBRANE_SYSTEM_ORGANIZATION	GO_ENDOMEMBRANE_SYSTEM_ORGANIZATION	0.039794	0.051762
LumA	UniBind	AR_target_genes	GSE32892_AR_vcap-r1881-1c30_MACS_AR_MA0007.3.damo.pwm.bed	0.0402371	1
LumA	GO	GO_ENDODERM_DEVELOPMENT	GO_ENDODERM_DEVELOPMENT	0.0406265	0.73552
LumA	UniBind	ESR1_target_genes	EXP036410_endometrioid-adenocarcinoma_ESR1_MACS_ESR1_MA0112.3.damo.pwm.bed	0.0422328	1
LumA	UniBind	NR3C1_target_genes	EXP040277_A549--lung-carcinoma-_NR3C1_MACS_NR3C1_MA0113.3.damo.pwm.bed	0.0457477	1
LumA	GO	GO_REGULATION_OF_PROTEIN_STABILITY	GO_REGULATION_OF_PROTEIN_STABILITY	0.0467086	1
LumA	GO	GO_CELLULAR_RESPONSE_TO_PEPTIDE	GO_CELLULAR_RESPONSE_TO_PEPTIDE	0.0468743	0.119175
LumA	GO	GO_HORMONE_RECEPTOR_BINDING	GO_HORMONE_RECEPTOR_BINDING	0.0470078	1
LumA	GO	GO_REGULATION_OF_SUPRAMOLECULAR_FIBER_ORGANIZATION	GO_REGULATION_OF_SUPRAMOLECULAR_FIBER_ORGANIZATION	0.0479269	0.902824
LumA	REACTOME	REACTOME_EXTRA_NUCLEAR_ESTROGEN_SIGNALING	REACTOME_EXTRA_NUCLEAR_ESTROGEN_SIGNALING	0.0490037	0.49267
LumB	GO	GO_CELL_ADHESION_MOLECULE_BINDING	GO_CELL_ADHESION_MOLECULE_BINDING	5.69772e-25	9.66461e-09
LumB	GO	GO_CELL_SUBSTRATE_JUNCTION	GO_CELL_SUBSTRATE_JUNCTION	2.84191e-19	1.12964e-10
LumB	GO	GO_CADHERIN_BINDING	GO_CADHERIN_BINDING	1.17007e-18	0.000139183
LumB	HALLMARK	HALLMARK_MYC_TARGETS_V1	HALLMARK_MYC_TARGETS_V1	8.06036e-13	0.034533
LumB	REACTOME	REACTOME_EXTRACELLULAR_MATRIX_ORGANIZATION	REACTOME_EXTRACELLULAR_MATRIX_ORGANIZATION	2.58511e-12	0.00108188
LumB	GO	GO_COLLAGEN_CONTAINING_EXTRACELLULAR_MATRIX	GO_COLLAGEN_CONTAINING_EXTRACELLULAR_MATRIX	1.19537e-10	1.11229e-08
LumB	GO	GO_PIGMENT_GRANULE	GO_PIGMENT_GRANULE	2.15524e-10	6.6819e-09
LumB	HALLMARK	HALLMARK_EPITHELIAL_MESENCHYMAL_TRANSITION	HALLMARK_EPITHELIAL_MESENCHYMAL_TRANSITION	8.97439e-10	0.000230782
LumB	GO	GO_EXTRACELLULAR_MATRIX_STRUCTURAL_CONSTITUENT	GO_EXTRACELLULAR_MATRIX_STRUCTURAL_CONSTITUENT	1.4186e-09	9.94777e-07
LumB	REACTOME	REACTOME_NONSENSE_MEDIATED_DECAY_NMD_	REACTOME_NONSENSE_MEDIATED_DECAY_NMD_	3.43435e-09	1
LumB	REACTOME	REACTOME_SRP_DEPENDENT_COTRANSLATIONAL_PROTEIN_TARGETING_TO_MEMBRANE	REACTOME_SRP_DEPENDENT_COTRANSLATIONAL_PROTEIN_TARGETING_TO_MEMBRANE	7.11086e-09	1
LumB	HALLMARK	HALLMARK_ESTROGEN_RESPONSE_EARLY	HALLMARK_ESTROGEN_RESPONSE_EARLY	1.11111e-08	8.18977e-07
LumB	GO	GO_NUCLEAR_TRANSCRIBED_MRNA_CATABOLIC_PROCESS_NONSENSE_MEDIATED_DECAY	GO_NUCLEAR_TRANSCRIBED_MRNA_CATABOLIC_PROCESS_NONSENSE_MEDIATED_DECAY	2.98888e-08	1
LumB	KEGG	KEGG_FOCAL_ADHESION	KEGG_FOCAL_ADHESION	5.77238e-08	0.000175394
LumB	GO	GO_EXTRACELLULAR_MATRIX	GO_EXTRACELLULAR_MATRIX	8.21024e-08	1.73856e-06
LumB	HALLMARK	HALLMARK_ESTROGEN_RESPONSE_LATE	HALLMARK_ESTROGEN_RESPONSE_LATE	1.2704e-07	0.000177699
LumB	GO	GO_REGULATION_OF_APOPTOTIC_SIGNALING_PATHWAY	GO_REGULATION_OF_APOPTOTIC_SIGNALING_PATHWAY	1.62664e-07	1
LumB	GO	GO_EXTRACELLULAR_STRUCTURE_ORGANIZATION	GO_EXTRACELLULAR_STRUCTURE_ORGANIZATION	1.88391e-07	7.1923e-05
LumB	REACTOME	REACTOME_EUKARYOTIC_TRANSLATION_ELONGATION	REACTOME_EUKARYOTIC_TRANSLATION_ELONGATION	2.88085e-07	1
LumB	GO	GO_VESICLE_LUMEN	GO_VESICLE_LUMEN	3.34309e-07	6.09757e-09
LumB	KEGG	KEGG_ECM_RECEPTOR_INTERACTION	KEGG_ECM_RECEPTOR_INTERACTION	4.26375e-07	0.00219515
LumB	REACTOME	REACTOME_ECM_PROTEOGLYCANS	REACTOME_ECM_PROTEOGLYCANS	5.48194e-07	3.5241e-05
LumB	REACTOME	REACTOME_INFLUENZA_INFECTION	REACTOME_INFLUENZA_INFECTION	1.32485e-06	0.661872
LumB	REACTOME	REACTOME_EUKARYOTIC_TRANSLATION_INITIATION	REACTOME_EUKARYOTIC_TRANSLATION_INITIATION	1.42512e-06	1
LumB	GO	GO_ENDOPLASMIC_RETICULUM_LUMEN	GO_ENDOPLASMIC_RETICULUM_LUMEN	2.14666e-06	1.56735e-05
LumB	GO	GO_COTRANSLATIONAL_PROTEIN_TARGETING_TO_MEMBRANE	GO_COTRANSLATIONAL_PROTEIN_TARGETING_TO_MEMBRANE	2.33023e-06	1
LumB	REACTOME	REACTOME_PLATELET_ACTIVATION_SIGNALING_AND_AGGREGATION	REACTOME_PLATELET_ACTIVATION_SIGNALING_AND_AGGREGATION	3.65791e-06	0.000189621
LumB	GO	GO_TRANSLATIONAL_INITIATION	GO_TRANSLATIONAL_INITIATION	3.7953e-06	1
LumB	GO	GO_PROTEIN_TARGETING	GO_PROTEIN_TARGETING	3.85613e-06	0.0266139
LumB	REACTOME	REACTOME_DEGRADATION_OF_THE_EXTRACELLULAR_MATRIX	REACTOME_DEGRADATION_OF_THE_EXTRACELLULAR_MATRIX	4.0685e-06	0.0541432
LumB	REACTOME	REACTOME_NEUTROPHIL_DEGRANULATION	REACTOME_NEUTROPHIL_DEGRANULATION	4.89673e-06	0.00181933
LumB	REACTOME	REACTOME_INTEGRIN_CELL_SURFACE_INTERACTIONS	REACTOME_INTEGRIN_CELL_SURFACE_INTERACTIONS	5.26123e-06	0.0911278
LumB	HALLMARK	HALLMARK_APOPTOSIS	HALLMARK_APOPTOSIS	6.1493e-06	0.137375
LumB	GO	GO_PROTEIN_LOCALIZATION_TO_ENDOPLASMIC_RETICULUM	GO_PROTEIN_LOCALIZATION_TO_ENDOPLASMIC_RETICULUM	6.86427e-06	1
LumB	UniBind	ESR1_target_genes	EXP047700_MCF7--Invasive-ductal-breast-carcinoma-_ESR1_MACS_ESR1_MA0112.3.damo.pwm.bed	6.9095e-06	0.351336
LumB	GO	GO_ESTABLISHMENT_OF_PROTEIN_LOCALIZATION_TO_MEMBRANE	GO_ESTABLISHMENT_OF_PROTEIN_LOCALIZATION_TO_MEMBRANE	7.30398e-06	1
LumB	HALLMARK	HALLMARK_MITOTIC_SPINDLE	HALLMARK_MITOTIC_SPINDLE	8.02732e-06	1
LumB	KEGG	KEGG_RIBOSOME	KEGG_RIBOSOME	9.4187e-06	1
LumB	REACTOME	REACTOME_RESPONSE_TO_ELEVATED_PLATELET_CYTOSOLIC_CA2_	REACTOME_RESPONSE_TO_ELEVATED_PLATELET_CYTOSOLIC_CA2_	1.69839e-05	4.96157e-05
LumB	REACTOME	REACTOME_NON_INTEGRIN_MEMBRANE_ECM_INTERACTIONS	REACTOME_NON_INTEGRIN_MEMBRANE_ECM_INTERACTIONS	2.09243e-05	0.212204
LumB	GO	GO_ESTABLISHMENT_OF_PROTEIN_LOCALIZATION_TO_ENDOPLASMIC_RETICULUM	GO_ESTABLISHMENT_OF_PROTEIN_LOCALIZATION_TO_ENDOPLASMIC_RETICULUM	2.18158e-05	1
LumB	REACTOME	REACTOME_RESPONSE_OF_EIF2AK4_GCN2_TO_AMINO_ACID_DEFICIENCY	REACTOME_RESPONSE_OF_EIF2AK4_GCN2_TO_AMINO_ACID_DEFICIENCY	2.31984e-05	1
LumB	GO	GO_CYTOSOLIC_RIBOSOME	GO_CYTOSOLIC_RIBOSOME	2.53498e-05	1
LumB	GO	GO_VACUOLAR_LUMEN	GO_VACUOLAR_LUMEN	2.98004e-05	2.12229e-05
LumB	GO	GO_MYELOID_LEUKOCYTE_MEDIATED_IMMUNITY	GO_MYELOID_LEUKOCYTE_MEDIATED_IMMUNITY	3.37708e-05	0.0123481
LumB	GO	GO_WOUND_HEALING	GO_WOUND_HEALING	3.87701e-05	0.101396
LumB	REACTOME	REACTOME_REGULATION_OF_EXPRESSION_OF_SLITS_AND_ROBOS	REACTOME_REGULATION_OF_EXPRESSION_OF_SLITS_AND_ROBOS	5.02132e-05	1
LumB	UniBind	ESR1_target_genes	EXP047703_MCF7--Invasive-ductal-breast-carcinoma-_ESR1_MACS_ESR1_MA0112.3.damo.pwm.bed	5.08349e-05	1
LumB	GO	GO_RNA_CATABOLIC_PROCESS	GO_RNA_CATABOLIC_PROCESS	5.18113e-05	0.822092
LumB	UniBind	ESR1_target_genes	EXP036410_endometrioid-adenocarcinoma_ESR1_MACS_ESR1_MA0112.3.damo.pwm.bed	6.19795e-05	1
LumB	REACTOME	REACTOME_TRANSLATION	REACTOME_TRANSLATION	6.37899e-05	1
LumB	REACTOME	REACTOME_REGULATION_OF_INSULIN_LIKE_GROWTH_FACTOR_IGF_TRANSPORT_AND_UPTAKE_BY_INSULIN_LIKE_GROWTH_FACTOR_BINDING_PROTEINS_IGFBPS_	REACTOME_REGULATION_OF_INSULIN_LIKE_GROWTH_FACTOR_IGF_TRANSPORT_AND_UPTAKE_BY_INSULIN_LIKE_GROWTH_FACTOR_BINDING_PROTEINS_IGFBPS_	8.19417e-05	0.000243428
LumB	HALLMARK	HALLMARK_MTORC1_SIGNALING	HALLMARK_MTORC1_SIGNALING	9.99176e-05	1
LumB	GO	GO_REGULATION_OF_MRNA_METABOLIC_PROCESS	GO_REGULATION_OF_MRNA_METABOLIC_PROCESS	0.000112017	1
LumB	GO	GO_ACTIN_BINDING	GO_ACTIN_BINDING	0.000113572	1
LumB	UniBind	KLF5_target_genes	EXP049099_HCC95--squamous-cell-lung-carcinoma-_KLF5_MACS_KLF5_MA0599.1.damo.pwm.bed	0.00012727	0.00649947
LumB	GO	GO_RESPONSE_TO_INORGANIC_SUBSTANCE	GO_RESPONSE_TO_INORGANIC_SUBSTANCE	0.000156023	1
LumB	GO	GO_CELL_CORTEX	GO_CELL_CORTEX	0.000170724	1
LumB	GO	GO_PLATELET_DEGRANULATION	GO_PLATELET_DEGRANULATION	0.00018582	0.0038343
LumB	GO	GO_NUCLEAR_TRANSCRIBED_MRNA_CATABOLIC_PROCESS	GO_NUCLEAR_TRANSCRIBED_MRNA_CATABOLIC_PROCESS	0.000266183	1
LumB	REACTOME	REACTOME_SIGNALING_BY_ROBO_RECEPTORS	REACTOME_SIGNALING_BY_ROBO_RECEPTORS	0.000266183	1
LumB	GO	GO_ACTIN_CYTOSKELETON	GO_ACTIN_CYTOSKELETON	0.00028668	0.0537312
LumB	GO	GO_RIBOSOME	GO_RIBOSOME	0.000311508	1
LumB	GO	GO_POSITIVE_REGULATION_OF_INTRACELLULAR_TRANSPORT	GO_POSITIVE_REGULATION_OF_INTRACELLULAR_TRANSPORT	0.000426474	1
LumB	REACTOME	REACTOME_COLLAGEN_FORMATION	REACTOME_COLLAGEN_FORMATION	0.000495452	0.792248
LumB	REACTOME	REACTOME_SIGNALING_BY_RECEPTOR_TYROSINE_KINASES	REACTOME_SIGNALING_BY_RECEPTOR_TYROSINE_KINASES	0.000516449	1.11353e-09
LumB	REACTOME	REACTOME_ASSEMBLY_OF_COLLAGEN_FIBRILS_AND_OTHER_MULTIMERIC_STRUCTURES	REACTOME_ASSEMBLY_OF_COLLAGEN_FIBRILS_AND_OTHER_MULTIMERIC_STRUCTURES	0.000596439	0.925964
LumB	HALLMARK	HALLMARK_ANDROGEN_RESPONSE	HALLMARK_ANDROGEN_RESPONSE	0.000596623	0.660135
LumB	GO	GO_INTEGRIN_BINDING	GO_INTEGRIN_BINDING	0.000639099	0.055402
LumB	GO	GO_PROTEIN_TARGETING_TO_MEMBRANE	GO_PROTEIN_TARGETING_TO_MEMBRANE	0.00066954	1
LumB	GO	GO_NEGATIVE_REGULATION_OF_APOPTOTIC_SIGNALING_PATHWAY	GO_NEGATIVE_REGULATION_OF_APOPTOTIC_SIGNALING_PATHWAY	0.000675146	1
LumB	GO	GO_COLLAGEN_BINDING	GO_COLLAGEN_BINDING	0.000745221	1
LumB	GO	GO_RESPONSE_TO_OXIDATIVE_STRESS	GO_RESPONSE_TO_OXIDATIVE_STRESS	0.000968871	1
LumB	GO	GO_FICOLIN_1_RICH_GRANULE	GO_FICOLIN_1_RICH_GRANULE	0.00135094	1.3548e-06
LumB	GO	GO_CORTICAL_CYTOSKELETON	GO_CORTICAL_CYTOSKELETON	0.00151524	1
LumB	GO	GO_NEGATIVE_REGULATION_OF_PROTEOLYSIS	GO_NEGATIVE_REGULATION_OF_PROTEOLYSIS	0.00157422	0.0140968
LumB	GO	GO_CELL_LEADING_EDGE	GO_CELL_LEADING_EDGE	0.00160207	0.0684761
LumB	GO	GO_REGULATION_OF_INTRACELLULAR_PROTEIN_TRANSPORT	GO_REGULATION_OF_INTRACELLULAR_PROTEIN_TRANSPORT	0.00185287	1
LumB	UniBind	JUND_target_genes	ENCSR000BSU_MCF-7_JUND_MACS_JUND_MA0491.1.damo.pwm.bed	0.00185841	0.00629315
LumB	GO	GO_REGULATION_OF_CELLULAR_AMIDE_METABOLIC_PROCESS	GO_REGULATION_OF_CELLULAR_AMIDE_METABOLIC_PROCESS	0.00196746	0.504483
LumB	GO	GO_POSITIVE_REGULATION_OF_CELLULAR_PROTEIN_LOCALIZATION	GO_POSITIVE_REGULATION_OF_CELLULAR_PROTEIN_LOCALIZATION	0.00236428	1
LumB	REACTOME	REACTOME_SELENOAMINO_ACID_METABOLISM	REACTOME_SELENOAMINO_ACID_METABOLISM	0.00284447	1
LumB	GO	GO_REPRODUCTIVE_SYSTEM_DEVELOPMENT	GO_REPRODUCTIVE_SYSTEM_DEVELOPMENT	0.00293118	0.0462285
LumB	GO	GO_CELL_SUBSTRATE_JUNCTION_ORGANIZATION	GO_CELL_SUBSTRATE_JUNCTION_ORGANIZATION	0.00308015	1
LumB	GO	GO_CORTICAL_ACTIN_CYTOSKELETON	GO_CORTICAL_ACTIN_CYTOSKELETON	0.0032947	1
LumB	GO	GO_RESPONSE_TO_PEPTIDE_HORMONE	GO_RESPONSE_TO_PEPTIDE_HORMONE	0.00360314	1
LumB	REACTOME	REACTOME_INTERLEUKIN_12_FAMILY_SIGNALING	REACTOME_INTERLEUKIN_12_FAMILY_SIGNALING	0.00364484	0.0541171
LumB	REACTOME	REACTOME_SYNDECAN_INTERACTIONS	REACTOME_SYNDECAN_INTERACTIONS	0.00374393	1
LumB	UniBind	TEAD4_target_genes	ENCSR000BUO_MCF-7_TEAD4_MACS_TEAD4_MA0809.1.damo.pwm.bed	0.00393594	1
LumB	GO	GO_REGULATION_OF_INTRACELLULAR_TRANSPORT	GO_REGULATION_OF_INTRACELLULAR_TRANSPORT	0.00421955	1
LumB	GO	GO_RESPONSE_TO_PEPTIDE	GO_RESPONSE_TO_PEPTIDE	0.00444117	1
LumB	UniBind	HSF1_target_genes	GSE60984_hsf1_u2os-heat_MACS_HSF1_MA0486.2.damo.pwm.bed	0.00496152	0.251282
LumB	GO	GO_CELL_SUBSTRATE_ADHESION	GO_CELL_SUBSTRATE_ADHESION	0.00514846	0.0116404
LumB	GO	GO_REGULATION_OF_BODY_FLUID_LEVELS	GO_REGULATION_OF_BODY_FLUID_LEVELS	0.00527386	1
LumB	GO	GO_RIBONUCLEOPROTEIN_GRANULE	GO_RIBONUCLEOPROTEIN_GRANULE	0.00681219	1
LumB	REACTOME	REACTOME_INTERLEUKIN_12_SIGNALING	REACTOME_INTERLEUKIN_12_SIGNALING	0.00742058	1
LumB	GO	GO_REGULATION_OF_CELL_SUBSTRATE_ADHESION	GO_REGULATION_OF_CELL_SUBSTRATE_ADHESION	0.00761033	0.105981
LumB	GO	GO_PROTEIN_LOCALIZATION_TO_PLASMA_MEMBRANE	GO_PROTEIN_LOCALIZATION_TO_PLASMA_MEMBRANE	0.00848329	1
LumB	GO	GO_NEGATIVE_REGULATION_OF_CELLULAR_COMPONENT_MOVEMENT	GO_NEGATIVE_REGULATION_OF_CELLULAR_COMPONENT_MOVEMENT	0.00887027	1
LumB	GO	GO_PROTEIN_LOCALIZATION_TO_CELL_PERIPHERY	GO_PROTEIN_LOCALIZATION_TO_CELL_PERIPHERY	0.00933813	1
LumB	KEGG	KEGG_LEUKOCYTE_TRANSENDOTHELIAL_MIGRATION	KEGG_LEUKOCYTE_TRANSENDOTHELIAL_MIGRATION	0.00959825	1
LumB	GO	GO_LYSOSOMAL_LUMEN	GO_LYSOSOMAL_LUMEN	0.0101112	0.000909931
LumB	GO	GO_REGULATION_OF_PROTEIN_LOCALIZATION_TO_MEMBRANE	GO_REGULATION_OF_PROTEIN_LOCALIZATION_TO_MEMBRANE	0.0108633	1
LumB	GO	GO_CELL_JUNCTION_ASSEMBLY	GO_CELL_JUNCTION_ASSEMBLY	0.0109175	1
LumB	GO	GO_MEMBRANE_REGION	GO_MEMBRANE_REGION	0.0113817	1
LumB	KEGG	KEGG_ADHERENS_JUNCTION	KEGG_ADHERENS_JUNCTION	0.0117505	1
LumB	GO	GO_CELL_CELL_JUNCTION	GO_CELL_CELL_JUNCTION	0.0120033	1
LumB	REACTOME	REACTOME_GENE_AND_PROTEIN_EXPRESSION_BY_JAK_STAT_SIGNALING_AFTER_INTERLEUKIN_12_STIMULATION	REACTOME_GENE_AND_PROTEIN_EXPRESSION_BY_JAK_STAT_SIGNALING_AFTER_INTERLEUKIN_12_STIMULATION	0.0136155	1
LumB	UniBind	TEAD4_target_genes	ENCSR000BUQ_SK-N-SH_TEAD4_MACS_TEAD4_MA0809.1.damo.pwm.bed	0.0146081	1
LumB	GO	GO_MIDBRAIN_DEVELOPMENT	GO_MIDBRAIN_DEVELOPMENT	0.0153	1
LumB	GO	GO_ACTIN_BASED_CELL_PROJECTION	GO_ACTIN_BASED_CELL_PROJECTION	0.016852	1
LumB	GO	GO_RESPONSE_TO_ENDOPLASMIC_RETICULUM_STRESS	GO_RESPONSE_TO_ENDOPLASMIC_RETICULUM_STRESS	0.0200379	1
LumB	REACTOME	REACTOME_INFECTION_WITH_MYCOBACTERIUM_TUBERCULOSIS	REACTOME_INFECTION_WITH_MYCOBACTERIUM_TUBERCULOSIS	0.0205912	0.0154878
LumB	GO	GO_RESPONSE_TO_INTERLEUKIN_12	GO_RESPONSE_TO_INTERLEUKIN_12	0.022268	1
LumB	REACTOME	REACTOME_COLLAGEN_DEGRADATION	REACTOME_COLLAGEN_DEGRADATION	0.0255377	1
LumB	REACTOME	REACTOME_MRNA_SPLICING	REACTOME_MRNA_SPLICING	0.0258127	1
LumB	GO	GO_REGULATION_OF_MRNA_PROCESSING	GO_REGULATION_OF_MRNA_PROCESSING	0.0267024	1
LumB	GO	GO_PLATELET_ALPHA_GRANULE	GO_PLATELET_ALPHA_GRANULE	0.0328318	0.00630175
LumB	GO	GO_CELLULAR_RESPONSE_TO_CHEMICAL_STRESS	GO_CELLULAR_RESPONSE_TO_CHEMICAL_STRESS	0.0331347	1
LumB	UniBind	ESR1_target_genes	EXP047702_MCF7--Invasive-ductal-breast-carcinoma-_ESR1_MACS_ESR1_MA0112.3.damo.pwm.bed	0.0341385	1
LumB	GO	GO_INTEGRIN_MEDIATED_SIGNALING_PATHWAY	GO_INTEGRIN_MEDIATED_SIGNALING_PATHWAY	0.0356828	1
LumB	GO	GO_LAMELLIPODIUM	GO_LAMELLIPODIUM	0.0390484	0.11785
LumB	GO	GO_RESPONSE_TO_METAL_ION	GO_RESPONSE_TO_METAL_ION	0.039531	1
LumB	GO	GO_CELLULAR_RESPONSE_TO_ORGANIC_CYCLIC_COMPOUND	GO_CELLULAR_RESPONSE_TO_ORGANIC_CYCLIC_COMPOUND	0.0399402	1
LumB	GO	GO_PROTEIN_FOLDING	GO_PROTEIN_FOLDING	0.0426602	0.000734939
LumB	GO	GO_ACTIN_FILAMENT_BINDING	GO_ACTIN_FILAMENT_BINDING	0.0430274	1
LumB	REACTOME	REACTOME_ACTIVATION_OF_THE_MRNA_UPON_BINDING_OF_THE_CAP_BINDING_COMPLEX_AND_EIFS_AND_SUBSEQUENT_BINDING_TO_43S	REACTOME_ACTIVATION_OF_THE_MRNA_UPON_BINDING_OF_THE_CAP_BINDING_COMPLEX_AND_EIFS_AND_SUBSEQUENT_BINDING_TO_43S	0.0455358	1
LumB	GO	GO_POSITIVE_REGULATION_OF_PROTEIN_LOCALIZATION_TO_MEMBRANE	GO_POSITIVE_REGULATION_OF_PROTEIN_LOCALIZATION_TO_MEMBRANE	0.0466384	1
LumB	GO	GO_REGULATION_OF_PEPTIDASE_ACTIVITY	GO_REGULATION_OF_PEPTIDASE_ACTIVITY	0.0476509	0.00730031
LumB	GO	GO_BASEMENT_MEMBRANE	GO_BASEMENT_MEMBRANE	0.0497429	1
LumB	GO	GO_POLYSOME	GO_POLYSOME	0.0497961	0.979827

## Sheet: SCANB_receptor_status
Receptor status	Geneset	ID	Description	3' Host p-adj	3' Non-host p-adj
ER+HER2-	HALLMARK	HALLMARK_EPITHELIAL_MESENCHYMAL_TRANSITION	HALLMARK_EPITHELIAL_MESENCHYMAL_TRANSITION	1.31961e-37	1.00469e-15
ER+HER2-	GO	GO_COLLAGEN_CONTAINING_EXTRACELLULAR_MATRIX	GO_COLLAGEN_CONTAINING_EXTRACELLULAR_MATRIX	1.47459e-36	2.25914e-19
ER+HER2-	GO	GO_CELL_SUBSTRATE_JUNCTION	GO_CELL_SUBSTRATE_JUNCTION	5.13725e-36	5.98908e-15
ER+HER2-	GO	GO_CELL_ADHESION_MOLECULE_BINDING	GO_CELL_ADHESION_MOLECULE_BINDING	1.71621e-35	1.48057e-10
ER+HER2-	GO	GO_EXTRACELLULAR_MATRIX	GO_EXTRACELLULAR_MATRIX	1.76356e-30	5.5197e-16
ER+HER2-	REACTOME	REACTOME_EXTRACELLULAR_MATRIX_ORGANIZATION	REACTOME_EXTRACELLULAR_MATRIX_ORGANIZATION	3.35545e-25	1.37265e-15
ER+HER2-	GO	GO_EXTRACELLULAR_MATRIX_STRUCTURAL_CONSTITUENT	GO_EXTRACELLULAR_MATRIX_STRUCTURAL_CONSTITUENT	4.86266e-25	1.08976e-13
ER+HER2-	GO	GO_EXTRACELLULAR_STRUCTURE_ORGANIZATION	GO_EXTRACELLULAR_STRUCTURE_ORGANIZATION	5.27793e-25	6.43665e-14
ER+HER2-	GO	GO_CADHERIN_BINDING	GO_CADHERIN_BINDING	2.02958e-24	2.00628e-06
ER+HER2-	GO	GO_ENDOPLASMIC_RETICULUM_LUMEN	GO_ENDOPLASMIC_RETICULUM_LUMEN	2.18352e-19	3.82656e-12
ER+HER2-	REACTOME	REACTOME_SIGNALING_BY_RECEPTOR_TYROSINE_KINASES	REACTOME_SIGNALING_BY_RECEPTOR_TYROSINE_KINASES	3.34493e-17	2.97225e-11
ER+HER2-	REACTOME	REACTOME_DEGRADATION_OF_THE_EXTRACELLULAR_MATRIX	REACTOME_DEGRADATION_OF_THE_EXTRACELLULAR_MATRIX	3.45808e-14	9.84168e-08
ER+HER2-	REACTOME	REACTOME_EUKARYOTIC_TRANSLATION_ELONGATION	REACTOME_EUKARYOTIC_TRANSLATION_ELONGATION	2.27646e-13	1
ER+HER2-	KEGG	KEGG_FOCAL_ADHESION	KEGG_FOCAL_ADHESION	2.53238e-13	8.40343e-08
ER+HER2-	REACTOME	REACTOME_ASSEMBLY_OF_COLLAGEN_FIBRILS_AND_OTHER_MULTIMERIC_STRUCTURES	REACTOME_ASSEMBLY_OF_COLLAGEN_FIBRILS_AND_OTHER_MULTIMERIC_STRUCTURES	2.83861e-13	2.53169e-06
ER+HER2-	REACTOME	REACTOME_REGULATION_OF_INSULIN_LIKE_GROWTH_FACTOR_IGF_TRANSPORT_AND_UPTAKE_BY_INSULIN_LIKE_GROWTH_FACTOR_BINDING_PROTEINS_IGFBPS_	REACTOME_REGULATION_OF_INSULIN_LIKE_GROWTH_FACTOR_IGF_TRANSPORT_AND_UPTAKE_BY_INSULIN_LIKE_GROWTH_FACTOR_BINDING_PROTEINS_IGFBPS_	2.89021e-13	4.45255e-08
ER+HER2-	GO	GO_VESICLE_LUMEN	GO_VESICLE_LUMEN	7.14592e-13	0.00270898
ER+HER2-	GO	GO_PIGMENT_GRANULE	GO_PIGMENT_GRANULE	7.75201e-13	1
ER+HER2-	REACTOME	REACTOME_COLLAGEN_FORMATION	REACTOME_COLLAGEN_FORMATION	1.20815e-12	2.87849e-05
ER+HER2-	GO	GO_CELL_SUBSTRATE_ADHESION	GO_CELL_SUBSTRATE_ADHESION	1.96751e-12	0.893381
ER+HER2-	HALLMARK	HALLMARK_ESTROGEN_RESPONSE_EARLY	HALLMARK_ESTROGEN_RESPONSE_EARLY	7.20122e-12	3.24779e-05
ER+HER2-	HALLMARK	HALLMARK_APICAL_JUNCTION	HALLMARK_APICAL_JUNCTION	7.77487e-12	1
ER+HER2-	GO	GO_ACTIN_BINDING	GO_ACTIN_BINDING	1.22679e-11	0.0012367
ER+HER2-	REACTOME	REACTOME_RESPONSE_TO_ELEVATED_PLATELET_CYTOSOLIC_CA2_	REACTOME_RESPONSE_TO_ELEVATED_PLATELET_CYTOSOLIC_CA2_	1.72031e-11	0.00171204
ER+HER2-	REACTOME	REACTOME_SIGNALING_BY_ROBO_RECEPTORS	REACTOME_SIGNALING_BY_ROBO_RECEPTORS	1.76662e-11	1
ER+HER2-	REACTOME	REACTOME_NEUTROPHIL_DEGRANULATION	REACTOME_NEUTROPHIL_DEGRANULATION	3.30629e-11	1.25723e-05
ER+HER2-	REACTOME	REACTOME_EUKARYOTIC_TRANSLATION_INITIATION	REACTOME_EUKARYOTIC_TRANSLATION_INITIATION	3.86971e-11	1
ER+HER2-	REACTOME	REACTOME_NONSENSE_MEDIATED_DECAY_NMD_	REACTOME_NONSENSE_MEDIATED_DECAY_NMD_	4.18854e-11	0.273841
ER+HER2-	GO	GO_BASEMENT_MEMBRANE	GO_BASEMENT_MEMBRANE	4.59232e-11	0.0196385
ER+HER2-	GO	GO_COLLAGEN_BINDING	GO_COLLAGEN_BINDING	5.39635e-11	0.00379712
ER+HER2-	GO	GO_ACTIN_CYTOSKELETON	GO_ACTIN_CYTOSKELETON	1.68734e-10	7.08158e-05
ER+HER2-	GO	GO_REGULATION_OF_ACTIN_FILAMENT_BASED_PROCESS	GO_REGULATION_OF_ACTIN_FILAMENT_BASED_PROCESS	2.05027e-10	0.000392434
ER+HER2-	GO	GO_CELL_CELL_JUNCTION	GO_CELL_CELL_JUNCTION	2.20228e-10	0.162127
ER+HER2-	REACTOME	REACTOME_SELENOAMINO_ACID_METABOLISM	REACTOME_SELENOAMINO_ACID_METABOLISM	2.26547e-10	1
ER+HER2-	GO	GO_WOUND_HEALING	GO_WOUND_HEALING	2.70036e-10	0.000344826
ER+HER2-	KEGG	KEGG_RIBOSOME	KEGG_RIBOSOME	2.84822e-10	1
ER+HER2-	GO	GO_VACUOLAR_LUMEN	GO_VACUOLAR_LUMEN	3.23425e-10	0.16504
ER+HER2-	REACTOME	REACTOME_SRP_DEPENDENT_COTRANSLATIONAL_PROTEIN_TARGETING_TO_MEMBRANE	REACTOME_SRP_DEPENDENT_COTRANSLATIONAL_PROTEIN_TARGETING_TO_MEMBRANE	3.68849e-10	1
ER+HER2-	GO	GO_PROTEIN_LOCALIZATION_TO_ENDOPLASMIC_RETICULUM	GO_PROTEIN_LOCALIZATION_TO_ENDOPLASMIC_RETICULUM	4.12237e-10	1
ER+HER2-	GO	GO_CELL_JUNCTION_ASSEMBLY	GO_CELL_JUNCTION_ASSEMBLY	5.1652e-10	1.157e-05
ER+HER2-	GO	GO_MYELOID_LEUKOCYTE_MEDIATED_IMMUNITY	GO_MYELOID_LEUKOCYTE_MEDIATED_IMMUNITY	6.07141e-10	4.39627e-05
ER+HER2-	GO	GO_COTRANSLATIONAL_PROTEIN_TARGETING_TO_MEMBRANE	GO_COTRANSLATIONAL_PROTEIN_TARGETING_TO_MEMBRANE	2.35925e-09	1
ER+HER2-	GO	GO_NUCLEAR_TRANSCRIBED_MRNA_CATABOLIC_PROCESS_NONSENSE_MEDIATED_DECAY	GO_NUCLEAR_TRANSCRIBED_MRNA_CATABOLIC_PROCESS_NONSENSE_MEDIATED_DECAY	3.10762e-09	0.715119
ER+HER2-	REACTOME	REACTOME_INFLUENZA_INFECTION	REACTOME_INFLUENZA_INFECTION	3.13868e-09	1
ER+HER2-	GO	GO_NEGATIVE_REGULATION_OF_CELLULAR_COMPONENT_MOVEMENT	GO_NEGATIVE_REGULATION_OF_CELLULAR_COMPONENT_MOVEMENT	3.74529e-09	1
ER+HER2-	REACTOME	REACTOME_RESPONSE_OF_EIF2AK4_GCN2_TO_AMINO_ACID_DEFICIENCY	REACTOME_RESPONSE_OF_EIF2AK4_GCN2_TO_AMINO_ACID_DEFICIENCY	3.82636e-09	1
ER+HER2-	GO	GO_ACTIN_FILAMENT_ORGANIZATION	GO_ACTIN_FILAMENT_ORGANIZATION	4.65287e-09	0.0128554
ER+HER2-	REACTOME	REACTOME_NON_INTEGRIN_MEMBRANE_ECM_INTERACTIONS	REACTOME_NON_INTEGRIN_MEMBRANE_ECM_INTERACTIONS	5.40096e-09	4.58902e-08
ER+HER2-	GO	GO_CYTOSOLIC_RIBOSOME	GO_CYTOSOLIC_RIBOSOME	7.61657e-09	1
ER+HER2-	GO	GO_REGULATION_OF_CELL_SUBSTRATE_ADHESION	GO_REGULATION_OF_CELL_SUBSTRATE_ADHESION	9.20434e-09	1
ER+HER2-	GO	GO_TRANSMEMBRANE_RECEPTOR_PROTEIN_SERINE_THREONINE_KINASE_SIGNALING_PATHWAY	GO_TRANSMEMBRANE_RECEPTOR_PROTEIN_SERINE_THREONINE_KINASE_SIGNALING_PATHWAY	1.34878e-08	0.864476
ER+HER2-	REACTOME	REACTOME_PLATELET_ACTIVATION_SIGNALING_AND_AGGREGATION	REACTOME_PLATELET_ACTIVATION_SIGNALING_AND_AGGREGATION	1.54576e-08	0.00183303
ER+HER2-	GO	GO_ESTABLISHMENT_OF_PROTEIN_LOCALIZATION_TO_ENDOPLASMIC_RETICULUM	GO_ESTABLISHMENT_OF_PROTEIN_LOCALIZATION_TO_ENDOPLASMIC_RETICULUM	1.72804e-08	1
ER+HER2-	REACTOME	REACTOME_ECM_PROTEOGLYCANS	REACTOME_ECM_PROTEOGLYCANS	2.37958e-08	3.24437e-08
ER+HER2-	GO	GO_INTEGRIN_BINDING	GO_INTEGRIN_BINDING	2.73838e-08	0.905031
ER+HER2-	GO	GO_PLATELET_DEGRANULATION	GO_PLATELET_DEGRANULATION	2.86767e-08	0.0200391
ER+HER2-	REACTOME	REACTOME_COLLAGEN_BIOSYNTHESIS_AND_MODIFYING_ENZYMES	REACTOME_COLLAGEN_BIOSYNTHESIS_AND_MODIFYING_ENZYMES	3.04962e-08	0.00352346
ER+HER2-	GO	GO_MULTI_MULTICELLULAR_ORGANISM_PROCESS	GO_MULTI_MULTICELLULAR_ORGANISM_PROCESS	3.41712e-08	1
ER+HER2-	GO	GO_AMEBOIDAL_TYPE_CELL_MIGRATION	GO_AMEBOIDAL_TYPE_CELL_MIGRATION	4.26263e-08	1
ER+HER2-	KEGG	KEGG_ECM_RECEPTOR_INTERACTION	KEGG_ECM_RECEPTOR_INTERACTION	4.29671e-08	7.62126e-07
ER+HER2-	REACTOME	REACTOME_COLLAGEN_DEGRADATION	REACTOME_COLLAGEN_DEGRADATION	4.38104e-08	3.6996e-06
ER+HER2-	GO	GO_EXTRACELLULAR_MATRIX_BINDING	GO_EXTRACELLULAR_MATRIX_BINDING	6.1891e-08	1
ER+HER2-	GO	GO_CONTRACTILE_FIBER	GO_CONTRACTILE_FIBER	7.35833e-08	0.000793647
ER+HER2-	GO	GO_REGULATION_OF_SUPRAMOLECULAR_FIBER_ORGANIZATION	GO_REGULATION_OF_SUPRAMOLECULAR_FIBER_ORGANIZATION	1.02376e-07	0.0144531
ER+HER2-	REACTOME	REACTOME_INTEGRIN_CELL_SURFACE_INTERACTIONS	REACTOME_INTEGRIN_CELL_SURFACE_INTERACTIONS	1.05232e-07	9.4271e-06
ER+HER2-	GO	GO_TRANSFORMING_GROWTH_FACTOR_BETA_RECEPTOR_SIGNALING_PATHWAY	GO_TRANSFORMING_GROWTH_FACTOR_BETA_RECEPTOR_SIGNALING_PATHWAY	1.23895e-07	1
ER+HER2-	GO	GO_PROTEIN_TARGETING_TO_MEMBRANE	GO_PROTEIN_TARGETING_TO_MEMBRANE	1.4802e-07	1
ER+HER2-	GO	GO_GLAND_DEVELOPMENT	GO_GLAND_DEVELOPMENT	1.65502e-07	1
ER+HER2-	REACTOME	REACTOME_REGULATION_OF_EXPRESSION_OF_SLITS_AND_ROBOS	REACTOME_REGULATION_OF_EXPRESSION_OF_SLITS_AND_ROBOS	2.68038e-07	1
ER+HER2-	GO	GO_EXTRACELLULAR_MATRIX_STRUCTURAL_CONSTITUENT_CONFERRING_TENSILE_STRENGTH	GO_EXTRACELLULAR_MATRIX_STRUCTURAL_CONSTITUENT_CONFERRING_TENSILE_STRENGTH	2.7178e-07	0.000420757
ER+HER2-	GO	GO_REPRODUCTIVE_SYSTEM_DEVELOPMENT	GO_REPRODUCTIVE_SYSTEM_DEVELOPMENT	3.06294e-07	1
ER+HER2-	GO	GO_REGULATION_OF_CELL_MORPHOGENESIS	GO_REGULATION_OF_CELL_MORPHOGENESIS	3.08238e-07	0.169617
ER+HER2-	GO	GO_REGULATION_OF_ACTIN_FILAMENT_ORGANIZATION	GO_REGULATION_OF_ACTIN_FILAMENT_ORGANIZATION	3.78383e-07	0.0313009
ER+HER2-	GO	GO_RESPONSE_TO_STEROID_HORMONE	GO_RESPONSE_TO_STEROID_HORMONE	3.91379e-07	1
ER+HER2-	UniBind	TEAD4_target_genes	ENCSR000BUQ_SK-N-SH_TEAD4_MACS_TEAD4_MA0809.1.damo.pwm.bed	4.59686e-07	1
ER+HER2-	UniBind	JUN_target_genes	GSE46166_jun_bt549_MACS_JUN_MA0488.1.damo.pwm.bed	5.00682e-07	1
ER+HER2-	GO	GO_TRANSLATIONAL_INITIATION	GO_TRANSLATIONAL_INITIATION	6.8314e-07	0.458691
ER+HER2-	KEGG	KEGG_LEUKOCYTE_TRANSENDOTHELIAL_MIGRATION	KEGG_LEUKOCYTE_TRANSENDOTHELIAL_MIGRATION	7.25644e-07	1
ER+HER2-	UniBind	NR3C1_target_genes	EXP040273_A549--lung-carcinoma-_NR3C1_MACS_NR3C1_MA0113.3.damo.pwm.bed	9.68773e-07	0.129783
ER+HER2-	HALLMARK	HALLMARK_COAGULATION	HALLMARK_COAGULATION	9.99941e-07	0.0120484
ER+HER2-	GO	GO_RESPONSE_TO_PEPTIDE_HORMONE	GO_RESPONSE_TO_PEPTIDE_HORMONE	1.04472e-06	1
ER+HER2-	REACTOME	REACTOME_COLLAGEN_CHAIN_TRIMERIZATION	REACTOME_COLLAGEN_CHAIN_TRIMERIZATION	1.1974e-06	0.000979144
ER+HER2-	GO	GO_ESTABLISHMENT_OF_PROTEIN_LOCALIZATION_TO_MEMBRANE	GO_ESTABLISHMENT_OF_PROTEIN_LOCALIZATION_TO_MEMBRANE	1.20233e-06	0.495769
ER+HER2-	GO	GO_CELL_CORTEX	GO_CELL_CORTEX	1.53881e-06	0.0158576
ER+HER2-	GO	GO_RESPONSE_TO_TRANSFORMING_GROWTH_FACTOR_BETA	GO_RESPONSE_TO_TRANSFORMING_GROWTH_FACTOR_BETA	1.6098e-06	0.197971
ER+HER2-	GO	GO_REGULATION_OF_CELLULAR_RESPONSE_TO_GROWTH_FACTOR_STIMULUS	GO_REGULATION_OF_CELLULAR_RESPONSE_TO_GROWTH_FACTOR_STIMULUS	1.63306e-06	1
ER+HER2-	GO	GO_SKELETAL_SYSTEM_DEVELOPMENT	GO_SKELETAL_SYSTEM_DEVELOPMENT	1.67083e-06	1
ER+HER2-	GO	GO_MORPHOGENESIS_OF_AN_EPITHELIUM	GO_MORPHOGENESIS_OF_AN_EPITHELIUM	1.78834e-06	0.157439
ER+HER2-	GO	GO_RNA_CATABOLIC_PROCESS	GO_RNA_CATABOLIC_PROCESS	1.90506e-06	1
ER+HER2-	UniBind	AR_target_genes	EXP040660_breast-tumor_AR_MACS_AR_MA0007.3.damo.pwm.bed	2.89091e-06	0.163651
ER+HER2-	GO	GO_SULFUR_COMPOUND_BINDING	GO_SULFUR_COMPOUND_BINDING	3.12557e-06	1
ER+HER2-	GO	GO_CELL_CELL_JUNCTION_ORGANIZATION	GO_CELL_CELL_JUNCTION_ORGANIZATION	3.5771e-06	0.0694228
ER+HER2-	GO	GO_TISSUE_MIGRATION	GO_TISSUE_MIGRATION	3.66794e-06	0.685722
ER+HER2-	KEGG	KEGG_LYSOSOME	KEGG_LYSOSOME	3.80635e-06	0.626992
ER+HER2-	GO	GO_MEMBRANE_REGION	GO_MEMBRANE_REGION	3.95604e-06	1
ER+HER2-	GO	GO_ACTIN_FILAMENT_BINDING	GO_ACTIN_FILAMENT_BINDING	4.13077e-06	0.000253579
ER+HER2-	GO	GO_NUCLEAR_TRANSCRIBED_MRNA_CATABOLIC_PROCESS	GO_NUCLEAR_TRANSCRIBED_MRNA_CATABOLIC_PROCESS	4.16998e-06	1
ER+HER2-	GO	GO_PROTEIN_TARGETING	GO_PROTEIN_TARGETING	4.33515e-06	1
ER+HER2-	GO	GO_CELL_SUBSTRATE_JUNCTION_ORGANIZATION	GO_CELL_SUBSTRATE_JUNCTION_ORGANIZATION	4.65687e-06	1
ER+HER2-	GO	GO_GLYCOSAMINOGLYCAN_BINDING	GO_GLYCOSAMINOGLYCAN_BINDING	4.7315e-06	0.129484
ER+HER2-	GO	GO_LYSOSOMAL_LUMEN	GO_LYSOSOMAL_LUMEN	5.47895e-06	0.0161519
ER+HER2-	HALLMARK	HALLMARK_ESTROGEN_RESPONSE_LATE	HALLMARK_ESTROGEN_RESPONSE_LATE	6.00921e-06	0.286146
ER+HER2-	GO	GO_REGULATION_OF_CELLULAR_COMPONENT_SIZE	GO_REGULATION_OF_CELLULAR_COMPONENT_SIZE	6.14018e-06	0.00692329
ER+HER2-	REACTOME	REACTOME_ACTIVATION_OF_THE_MRNA_UPON_BINDING_OF_THE_CAP_BINDING_COMPLEX_AND_EIFS_AND_SUBSEQUENT_BINDING_TO_43S	REACTOME_ACTIVATION_OF_THE_MRNA_UPON_BINDING_OF_THE_CAP_BINDING_COMPLEX_AND_EIFS_AND_SUBSEQUENT_BINDING_TO_43S	6.16858e-06	1
ER+HER2-	UniBind	NR3C1_target_genes	ERP007093_nr3c1_imr90_MACS_NR3C1_MA0113.3.damo.pwm.bed	6.86639e-06	1
ER+HER2-	GO	GO_AXON_DEVELOPMENT	GO_AXON_DEVELOPMENT	7.54006e-06	0.0744794
ER+HER2-	GO	GO_EMBRYO_IMPLANTATION	GO_EMBRYO_IMPLANTATION	7.71464e-06	0.179284
ER+HER2-	UniBind	JUND_target_genes	ENCSR000BSU_MCF-7_JUND_MACS_JUND_MA0491.1.damo.pwm.bed	8.32167e-06	0.119977
ER+HER2-	GO	GO_POSITIVE_REGULATION_OF_CELL_SUBSTRATE_ADHESION	GO_POSITIVE_REGULATION_OF_CELL_SUBSTRATE_ADHESION	8.5509e-06	1
ER+HER2-	UniBind	JUNB_target_genes	EXP040136_A549--lung-carcinoma-_JUNB_MACS_JUNB_MA0490.2.damo.pwm.bed	8.6627e-06	1
ER+HER2-	REACTOME	REACTOME_SYNDECAN_INTERACTIONS	REACTOME_SYNDECAN_INTERACTIONS	9.2102e-06	0.00112023
ER+HER2-	GO	GO_COLLAGEN_METABOLIC_PROCESS	GO_COLLAGEN_METABOLIC_PROCESS	9.30507e-06	1
ER+HER2-	REACTOME	REACTOME_CELL_CELL_COMMUNICATION	REACTOME_CELL_CELL_COMMUNICATION	9.8358e-06	1
ER+HER2-	GO	GO_COLLAGEN_TRIMER	GO_COLLAGEN_TRIMER	1.30156e-05	0.000541336
ER+HER2-	GO	GO_CELLULAR_RESPONSE_TO_ORGANIC_CYCLIC_COMPOUND	GO_CELLULAR_RESPONSE_TO_ORGANIC_CYCLIC_COMPOUND	1.33499e-05	0.00476884
ER+HER2-	HALLMARK	HALLMARK_MYOGENESIS	HALLMARK_MYOGENESIS	1.71554e-05	0.00106637
ER+HER2-	UniBind	KLF5_target_genes	EXP049099_HCC95--squamous-cell-lung-carcinoma-_KLF5_MACS_KLF5_MA0599.1.damo.pwm.bed	1.93734e-05	0.00599172
ER+HER2-	GO	GO_CELL_CELL_JUNCTION_ASSEMBLY	GO_CELL_CELL_JUNCTION_ASSEMBLY	2.07289e-05	0.00957511
ER+HER2-	GO	GO_RESPONSE_TO_ALCOHOL	GO_RESPONSE_TO_ALCOHOL	2.66634e-05	1
ER+HER2-	GO	GO_OSSIFICATION	GO_OSSIFICATION	3.04988e-05	0.545138
ER+HER2-	HALLMARK	HALLMARK_UV_RESPONSE_DN	HALLMARK_UV_RESPONSE_DN	3.4758e-05	1
ER+HER2-	UniBind	JUN_target_genes	GSE46166_jun_bt549_MACS_JUN_MA0489.1.damo.pwm.bed	3.55546e-05	1
ER+HER2-	GO	GO_RESPONSE_TO_PEPTIDE	GO_RESPONSE_TO_PEPTIDE	3.69124e-05	1
ER+HER2-	GO	GO_CELL_LEADING_EDGE	GO_CELL_LEADING_EDGE	5.70805e-05	0.0545147
ER+HER2-	GO	GO_VIRAL_GENE_EXPRESSION	GO_VIRAL_GENE_EXPRESSION	6.0214e-05	1
ER+HER2-	UniBind	JUNB_target_genes	EXP039942_A549--lung-carcinoma-_JUNB_MACS_JUNB_MA0490.2.damo.pwm.bed	6.86992e-05	1
ER+HER2-	GO	GO_REGULATION_OF_EPITHELIAL_CELL_MIGRATION	GO_REGULATION_OF_EPITHELIAL_CELL_MIGRATION	9.23187e-05	1
ER+HER2-	GO	GO_RESPONSE_TO_INORGANIC_SUBSTANCE	GO_RESPONSE_TO_INORGANIC_SUBSTANCE	9.34232e-05	0.787915
ER+HER2-	GO	GO_COLLAGEN_FIBRIL_ORGANIZATION	GO_COLLAGEN_FIBRIL_ORGANIZATION	9.46732e-05	1
ER+HER2-	UniBind	FOSL1_target_genes	GSE46166_fosl1_bt549_MACS_FOSL1_MA0477.1.damo.pwm.bed	0.000101856	1
ER+HER2-	GO	GO_BONE_DEVELOPMENT	GO_BONE_DEVELOPMENT	0.000107636	1
ER+HER2-	GO	GO_BLOOD_MICROPARTICLE	GO_BLOOD_MICROPARTICLE	0.000119928	1
ER+HER2-	GO	GO_POSITIVE_REGULATION_OF_CELL_ADHESION	GO_POSITIVE_REGULATION_OF_CELL_ADHESION	0.000124838	1
ER+HER2-	GO	GO_GROWTH_FACTOR_BINDING	GO_GROWTH_FACTOR_BINDING	0.000127997	0.000202203
ER+HER2-	HALLMARK	HALLMARK_HYPOXIA	HALLMARK_HYPOXIA	0.000145564	0.423074
ER+HER2-	GO	GO_EPITHELIAL_CELL_DEVELOPMENT	GO_EPITHELIAL_CELL_DEVELOPMENT	0.000176656	0.0588308
ER+HER2-	GO	GO_TISSUE_REMODELING	GO_TISSUE_REMODELING	0.000197754	1
ER+HER2-	GO	GO_NEGATIVE_REGULATION_OF_INTRACELLULAR_SIGNAL_TRANSDUCTION	GO_NEGATIVE_REGULATION_OF_INTRACELLULAR_SIGNAL_TRANSDUCTION	0.000224951	1
ER+HER2-	GO	GO_POSITIVE_REGULATION_OF_CELL_DEVELOPMENT	GO_POSITIVE_REGULATION_OF_CELL_DEVELOPMENT	0.000224951	1
ER+HER2-	GO	GO_PLATELET_ALPHA_GRANULE	GO_PLATELET_ALPHA_GRANULE	0.000233715	1
ER+HER2-	GO	GO_MUSCLE_SYSTEM_PROCESS	GO_MUSCLE_SYSTEM_PROCESS	0.000234554	0.350308
ER+HER2-	GO	GO_AZUROPHIL_GRANULE	GO_AZUROPHIL_GRANULE	0.00024952	1
ER+HER2-	REACTOME	REACTOME_SIGNALING_BY_NUCLEAR_RECEPTORS	REACTOME_SIGNALING_BY_NUCLEAR_RECEPTORS	0.000266443	1
ER+HER2-	GO	GO_REGULATION_OF_PROTEIN_POLYMERIZATION	GO_REGULATION_OF_PROTEIN_POLYMERIZATION	0.000268025	1
ER+HER2-	GO	GO_EPITHELIAL_TUBE_MORPHOGENESIS	GO_EPITHELIAL_TUBE_MORPHOGENESIS	0.000284633	1
ER+HER2-	REACTOME	REACTOME_SEMAPHORIN_INTERACTIONS	REACTOME_SEMAPHORIN_INTERACTIONS	0.000298662	1
ER+HER2-	GO	GO_CELL_MATRIX_ADHESION	GO_CELL_MATRIX_ADHESION	0.000300655	1
ER+HER2-	GO	GO_ENDOTHELIAL_CELL_MIGRATION	GO_ENDOTHELIAL_CELL_MIGRATION	0.000320341	1
ER+HER2-	GO	GO_ACTOMYOSIN	GO_ACTOMYOSIN	0.000328629	1
ER+HER2-	GO	GO_REGULATION_OF_ANATOMICAL_STRUCTURE_SIZE	GO_REGULATION_OF_ANATOMICAL_STRUCTURE_SIZE	0.000336467	0.045497
ER+HER2-	GO	GO_ENDOCYTIC_VESICLE	GO_ENDOCYTIC_VESICLE	0.000381866	0.987657
ER+HER2-	REACTOME	REACTOME_TRANSLATION	REACTOME_TRANSLATION	0.000382691	1
ER+HER2-	REACTOME	REACTOME_DISEASES_OF_SIGNAL_TRANSDUCTION_BY_GROWTH_FACTOR_RECEPTORS_AND_SECOND_MESSENGERS	REACTOME_DISEASES_OF_SIGNAL_TRANSDUCTION_BY_GROWTH_FACTOR_RECEPTORS_AND_SECOND_MESSENGERS	0.000428226	1
ER+HER2-	GO	GO_FICOLIN_1_RICH_GRANULE	GO_FICOLIN_1_RICH_GRANULE	0.000457475	0.0818222
ER+HER2-	HALLMARK	HALLMARK_APOPTOSIS	HALLMARK_APOPTOSIS	0.00049626	1
ER+HER2-	GO	GO_REGULATION_OF_NEURON_PROJECTION_DEVELOPMENT	GO_REGULATION_OF_NEURON_PROJECTION_DEVELOPMENT	0.000508299	0.091538
ER+HER2-	KEGG	KEGG_PATHWAYS_IN_CANCER	KEGG_PATHWAYS_IN_CANCER	0.000512427	1
ER+HER2-	GO	GO_CYTOSOLIC_SMALL_RIBOSOMAL_SUBUNIT	GO_CYTOSOLIC_SMALL_RIBOSOMAL_SUBUNIT	0.000570931	1
ER+HER2-	UniBind	FOSL2_target_genes	EXP039554_A549--lung-carcinoma-_FOSL2_MACS_FOSL2_MA0478.1.damo.pwm.bed	0.000583374	1
ER+HER2-	KEGG	KEGG_TIGHT_JUNCTION	KEGG_TIGHT_JUNCTION	0.000598053	1
ER+HER2-	GO	GO_POSITIVE_REGULATION_OF_SUPRAMOLECULAR_FIBER_ORGANIZATION	GO_POSITIVE_REGULATION_OF_SUPRAMOLECULAR_FIBER_ORGANIZATION	0.000606661	1
ER+HER2-	GO	GO_CELL_CELL_SIGNALING_BY_WNT	GO_CELL_CELL_SIGNALING_BY_WNT	0.000608905	1
ER+HER2-	GO	GO_ACTOMYOSIN_STRUCTURE_ORGANIZATION	GO_ACTOMYOSIN_STRUCTURE_ORGANIZATION	0.000625731	1
ER+HER2-	GO	GO_RESPONSE_TO_TOPOLOGICALLY_INCORRECT_PROTEIN	GO_RESPONSE_TO_TOPOLOGICALLY_INCORRECT_PROTEIN	0.000728313	1
ER+HER2-	GO	GO_PROTEIN_POLYMERIZATION	GO_PROTEIN_POLYMERIZATION	0.000922204	1
ER+HER2-	GO	GO_REGULATION_OF_CELL_MORPHOGENESIS_INVOLVED_IN_DIFFERENTIATION	GO_REGULATION_OF_CELL_MORPHOGENESIS_INVOLVED_IN_DIFFERENTIATION	0.000922204	0.105222
ER+HER2-	GO	GO_LAMELLIPODIUM	GO_LAMELLIPODIUM	0.000978036	0.136252
ER+HER2-	UniBind	ESR1_target_genes	EXP047703_MCF7--Invasive-ductal-breast-carcinoma-_ESR1_MACS_ESR1_MA0112.3.damo.pwm.bed	0.000990272	0.000674817
ER+HER2-	REACTOME	REACTOME_RHO_GTPASE_EFFECTORS	REACTOME_RHO_GTPASE_EFFECTORS	0.00105454	1
ER+HER2-	GO	GO_POSITIVE_REGULATION_OF_CELLULAR_COMPONENT_BIOGENESIS	GO_POSITIVE_REGULATION_OF_CELLULAR_COMPONENT_BIOGENESIS	0.00108928	1
ER+HER2-	GO	GO_ACTIN_POLYMERIZATION_OR_DEPOLYMERIZATION	GO_ACTIN_POLYMERIZATION_OR_DEPOLYMERIZATION	0.00110573	1
ER+HER2-	GO	GO_PROTEOGLYCAN_BINDING	GO_PROTEOGLYCAN_BINDING	0.00114211	1
ER+HER2-	REACTOME	REACTOME_SMOOTH_MUSCLE_CONTRACTION	REACTOME_SMOOTH_MUSCLE_CONTRACTION	0.00114211	1
ER+HER2-	GO	GO_ACTIN_FILAMENT_BUNDLE_ORGANIZATION	GO_ACTIN_FILAMENT_BUNDLE_ORGANIZATION	0.00117229	1
ER+HER2-	UniBind	NR3C1_target_genes	EXP040271_A549--lung-carcinoma-_NR3C1_MACS_NR3C1_MA0113.3.damo.pwm.bed	0.00122061	1
ER+HER2-	REACTOME	REACTOME_CELL_JUNCTION_ORGANIZATION	REACTOME_CELL_JUNCTION_ORGANIZATION	0.00125054	1
ER+HER2-	GO	GO_REGULATION_OF_PROTEIN_CONTAINING_COMPLEX_ASSEMBLY	GO_REGULATION_OF_PROTEIN_CONTAINING_COMPLEX_ASSEMBLY	0.00126003	1
ER+HER2-	GO	GO_ENDOPLASMIC_RETICULUM_UNFOLDED_PROTEIN_RESPONSE	GO_ENDOPLASMIC_RETICULUM_UNFOLDED_PROTEIN_RESPONSE	0.0012723	1
ER+HER2-	REACTOME	REACTOME_INTERLEUKIN_4_AND_INTERLEUKIN_13_SIGNALING	REACTOME_INTERLEUKIN_4_AND_INTERLEUKIN_13_SIGNALING	0.00128682	1
ER+HER2-	GO	GO_NEGATIVE_REGULATION_OF_CELLULAR_RESPONSE_TO_GROWTH_FACTOR_STIMULUS	GO_NEGATIVE_REGULATION_OF_CELLULAR_RESPONSE_TO_GROWTH_FACTOR_STIMULUS	0.00134454	1
ER+HER2-	GO	GO_HEPARIN_BINDING	GO_HEPARIN_BINDING	0.00142608	1
ER+HER2-	GO	GO_CORTICAL_CYTOSKELETON	GO_CORTICAL_CYTOSKELETON	0.00159219	0.14267
ER+HER2-	UniBind	AR_target_genes	EXP053233_primary-prostate-cancer_AR_MACS_AR_MA0007.3.damo.pwm.bed	0.00162206	1
ER+HER2-	GO	GO_RESPONSE_TO_ENDOPLASMIC_RETICULUM_STRESS	GO_RESPONSE_TO_ENDOPLASMIC_RETICULUM_STRESS	0.00164957	0.523596
ER+HER2-	REACTOME	REACTOME_ESR_MEDIATED_SIGNALING	REACTOME_ESR_MEDIATED_SIGNALING	0.00167461	1
ER+HER2-	GO	GO_POST_TRANSLATIONAL_PROTEIN_MODIFICATION	GO_POST_TRANSLATIONAL_PROTEIN_MODIFICATION	0.00170371	0.000937315
ER+HER2-	GO	GO_PLATELET_ALPHA_GRANULE_LUMEN	GO_PLATELET_ALPHA_GRANULE_LUMEN	0.00172112	1
ER+HER2-	GO	GO_ACTIN_FILAMENT_BUNDLE	GO_ACTIN_FILAMENT_BUNDLE	0.00181117	1
ER+HER2-	GO	GO_REGULATION_OF_VASCULATURE_DEVELOPMENT	GO_REGULATION_OF_VASCULATURE_DEVELOPMENT	0.00198986	1
ER+HER2-	UniBind	HSF1_target_genes	GSE60984_hsf1_u2os-heat-20_MACS_HSF1_MA0486.2.damo.pwm.bed	0.0020173	1
ER+HER2-	GO	GO_APICAL_JUNCTION_ASSEMBLY	GO_APICAL_JUNCTION_ASSEMBLY	0.00209316	1
ER+HER2-	GO	GO_EXTRACELLULAR_MATRIX_DISASSEMBLY	GO_EXTRACELLULAR_MATRIX_DISASSEMBLY	0.00252973	1
ER+HER2-	GO	GO_PROTEIN_LOCALIZATION_TO_CELL_CELL_JUNCTION	GO_PROTEIN_LOCALIZATION_TO_CELL_CELL_JUNCTION	0.002663	0.00902434
ER+HER2-	GO	GO_ADHERENS_JUNCTION	GO_ADHERENS_JUNCTION	0.00267441	1
ER+HER2-	GO	GO_CELLULAR_RESPONSE_TO_PEPTIDE_HORMONE_STIMULUS	GO_CELLULAR_RESPONSE_TO_PEPTIDE_HORMONE_STIMULUS	0.0029336	1
ER+HER2-	GO	GO_RESPONSE_TO_KETONE	GO_RESPONSE_TO_KETONE	0.00294125	1
ER+HER2-	GO	GO_REGULATION_OF_BODY_FLUID_LEVELS	GO_REGULATION_OF_BODY_FLUID_LEVELS	0.00307875	1
ER+HER2-	GO	GO_NEGATIVE_REGULATION_OF_PHOSPHORYLATION	GO_NEGATIVE_REGULATION_OF_PHOSPHORYLATION	0.00310703	1
ER+HER2-	GO	GO_NEGATIVE_REGULATION_OF_CELLULAR_CATABOLIC_PROCESS	GO_NEGATIVE_REGULATION_OF_CELLULAR_CATABOLIC_PROCESS	0.00336366	1
ER+HER2-	GO	GO_VACUOLAR_MEMBRANE	GO_VACUOLAR_MEMBRANE	0.00344376	0.0098979
ER+HER2-	GO	GO_OSTEOBLAST_DIFFERENTIATION	GO_OSTEOBLAST_DIFFERENTIATION	0.0034859	1
ER+HER2-	GO	GO_SITE_OF_POLARIZED_GROWTH	GO_SITE_OF_POLARIZED_GROWTH	0.00354451	1
ER+HER2-	REACTOME	REACTOME_MET_PROMOTES_CELL_MOTILITY	REACTOME_MET_PROMOTES_CELL_MOTILITY	0.00356437	0.984494
ER+HER2-	REACTOME	REACTOME_SIGNALING_BY_VEGF	REACTOME_SIGNALING_BY_VEGF	0.00360871	1
ER+HER2-	HALLMARK	HALLMARK_ANDROGEN_RESPONSE	HALLMARK_ANDROGEN_RESPONSE	0.00363713	1
ER+HER2-	GO	GO_APICAL_JUNCTION_COMPLEX	GO_APICAL_JUNCTION_COMPLEX	0.00366053	1
ER+HER2-	UniBind	FOSL2_target_genes	EXP039732_A549--lung-carcinoma-_FOSL2_MACS_FOSL2_MA0478.1.damo.pwm.bed	0.00371082	1
ER+HER2-	GO	GO_DENDRITIC_TREE	GO_DENDRITIC_TREE	0.00379213	1
ER+HER2-	GO	GO_NEGATIVE_REGULATION_OF_PROTEOLYSIS	GO_NEGATIVE_REGULATION_OF_PROTEOLYSIS	0.00392236	0.0193276
ER+HER2-	GO	GO_COMPLEX_OF_COLLAGEN_TRIMERS	GO_COMPLEX_OF_COLLAGEN_TRIMERS	0.00394024	0.367903
ER+HER2-	UniBind	FOSL2_target_genes	EXP039658_A549--lung-carcinoma-_FOSL2_MACS_FOSL2_MA0478.1.damo.pwm.bed	0.00402548	1
ER+HER2-	GO	GO_HEART_DEVELOPMENT	GO_HEART_DEVELOPMENT	0.00403773	1
ER+HER2-	GO	GO_REGULATION_OF_TRANSMEMBRANE_RECEPTOR_PROTEIN_SERINE_THREONINE_KINASE_SIGNALING_PATHWAY	GO_REGULATION_OF_TRANSMEMBRANE_RECEPTOR_PROTEIN_SERINE_THREONINE_KINASE_SIGNALING_PATHWAY	0.00411245	1
ER+HER2-	GO	GO_TUBE_FORMATION	GO_TUBE_FORMATION	0.00421345	1
ER+HER2-	GO	GO_UROGENITAL_SYSTEM_DEVELOPMENT	GO_UROGENITAL_SYSTEM_DEVELOPMENT	0.00430629	1
ER+HER2-	REACTOME	REACTOME_SARS_COV_INFECTIONS	REACTOME_SARS_COV_INFECTIONS	0.00448172	1
ER+HER2-	GO	GO_CONNECTIVE_TISSUE_DEVELOPMENT	GO_CONNECTIVE_TISSUE_DEVELOPMENT	0.00451217	1
ER+HER2-	GO	GO_NEURAL_TUBE_FORMATION	GO_NEURAL_TUBE_FORMATION	0.00469098	1
ER+HER2-	GO	GO_DISORDERED_DOMAIN_SPECIFIC_BINDING	GO_DISORDERED_DOMAIN_SPECIFIC_BINDING	0.00500197	1
ER+HER2-	GO	GO_EPITHELIAL_TUBE_FORMATION	GO_EPITHELIAL_TUBE_FORMATION	0.00516343	1
ER+HER2-	REACTOME	REACTOME_SIGNALING_BY_MET	REACTOME_SIGNALING_BY_MET	0.00529978	1
ER+HER2-	UniBind	FOSL2_target_genes	EXP039862_A549--lung-carcinoma-_FOSL2_MACS_FOSL2_MA0478.1.damo.pwm.bed	0.00551359	1
ER+HER2-	UniBind	AR_target_genes	GSE47987_AR_du145-arq6540x_MACS_AR_MA0007.3.damo.pwm.bed	0.00565351	1
ER+HER2-	UniBind	RXRA_target_genes	ENCSR000BVG_SK-N-SH_RXRA_MACS_RXRA_MA0512.2.damo.pwm.bed	0.00651015	1
ER+HER2-	GO	GO_MYELOID_CELL_DIFFERENTIATION	GO_MYELOID_CELL_DIFFERENTIATION	0.00691787	1
ER+HER2-	GO	GO_TISSUE_HOMEOSTASIS	GO_TISSUE_HOMEOSTASIS	0.006967	1
ER+HER2-	GO	GO_REGULATION_OF_ACTIN_FILAMENT_LENGTH	GO_REGULATION_OF_ACTIN_FILAMENT_LENGTH	0.00732467	1
ER+HER2-	UniBind	FOSL2_target_genes	EXP039680_A549--lung-carcinoma-_FOSL2_MACS_FOSL2_MA0478.1.damo.pwm.bed	0.00743176	1
ER+HER2-	GO	GO_NEGATIVE_REGULATION_OF_CATABOLIC_PROCESS	GO_NEGATIVE_REGULATION_OF_CATABOLIC_PROCESS	0.00765886	1
ER+HER2-	GO	GO_CYTOKINESIS	GO_CYTOKINESIS	0.00785398	1
ER+HER2-	GO	GO_REGENERATION	GO_REGENERATION	0.00921985	1
ER+HER2-	GO	GO_CYTOSOLIC_LARGE_RIBOSOMAL_SUBUNIT	GO_CYTOSOLIC_LARGE_RIBOSOMAL_SUBUNIT	0.00979551	1
ER+HER2-	GO	GO_REGULATION_OF_CELLULAR_AMIDE_METABOLIC_PROCESS	GO_REGULATION_OF_CELLULAR_AMIDE_METABOLIC_PROCESS	0.0102502	1
ER+HER2-	GO	GO_NEGATIVE_REGULATION_OF_CELL_ADHESION	GO_NEGATIVE_REGULATION_OF_CELL_ADHESION	0.0108912	1
ER+HER2-	REACTOME	REACTOME_SIGNALING_BY_INTERLEUKINS	REACTOME_SIGNALING_BY_INTERLEUKINS	0.0114092	1
ER+HER2-	UniBind	FOSL2_target_genes	ENCSR546KCN_MCF-7_FOSL2_MACS_FOSL2_MA0478.1.damo.pwm.bed	0.0115178	1
ER+HER2-	GO	GO_REGULATION_OF_CELLULAR_RESPONSE_TO_TRANSFORMING_GROWTH_FACTOR_BETA_STIMULUS	GO_REGULATION_OF_CELLULAR_RESPONSE_TO_TRANSFORMING_GROWTH_FACTOR_BETA_STIMULUS	0.0119161	1
ER+HER2-	HALLMARK	HALLMARK_MITOTIC_SPINDLE	HALLMARK_MITOTIC_SPINDLE	0.0120768	1
ER+HER2-	GO	GO_RESPONSE_TO_CORTICOSTEROID	GO_RESPONSE_TO_CORTICOSTEROID	0.0122803	1
ER+HER2-	HALLMARK	HALLMARK_PI3K_AKT_MTOR_SIGNALING	HALLMARK_PI3K_AKT_MTOR_SIGNALING	0.0128462	1
ER+HER2-	GO	GO_EPITHELIAL_CELL_PROLIFERATION	GO_EPITHELIAL_CELL_PROLIFERATION	0.0132013	1
ER+HER2-	GO	GO_POSTSYNAPSE	GO_POSTSYNAPSE	0.0139073	0.0440483
ER+HER2-	REACTOME	REACTOME_SEMA4D_IN_SEMAPHORIN_SIGNALING	REACTOME_SEMA4D_IN_SEMAPHORIN_SIGNALING	0.0142085	1
ER+HER2-	GO	GO_GLIOGENESIS	GO_GLIOGENESIS	0.0143701	1
ER+HER2-	REACTOME	REACTOME_MAPK_FAMILY_SIGNALING_CASCADES	REACTOME_MAPK_FAMILY_SIGNALING_CASCADES	0.0147424	1
ER+HER2-	UniBind	JUNB_target_genes	EXP040036_A549--lung-carcinoma-_JUNB_MACS_JUNB_MA0490.2.damo.pwm.bed	0.0147938	1
ER+HER2-	KEGG	KEGG_ADHERENS_JUNCTION	KEGG_ADHERENS_JUNCTION	0.0149412	1
ER+HER2-	GO	GO_CELL_GROWTH	GO_CELL_GROWTH	0.0154654	0.625224
ER+HER2-	GO	GO_POSITIVE_REGULATION_OF_VIRAL_PROCESS	GO_POSITIVE_REGULATION_OF_VIRAL_PROCESS	0.0157112	1
ER+HER2-	GO	GO_FIBRILLAR_COLLAGEN_TRIMER	GO_FIBRILLAR_COLLAGEN_TRIMER	0.0177933	1
ER+HER2-	GO	GO_REGULATION_OF_PROTEIN_STABILITY	GO_REGULATION_OF_PROTEIN_STABILITY	0.0181235	1
ER+HER2-	UniBind	NR3C1_target_genes	EXP052965_SUP-B15--Childhood-B-acute-lymphoblastic-leukemia-_NR3C1_MACS_NR3C1_MA0113.3.damo.pwm.bed	0.018565	1
ER+HER2-	GO	GO_CELLULAR_RESPONSE_TO_PEPTIDE	GO_CELLULAR_RESPONSE_TO_PEPTIDE	0.0186474	1
ER+HER2-	GO	GO_POSITIVE_REGULATION_OF_CELL_PROJECTION_ORGANIZATION	GO_POSITIVE_REGULATION_OF_CELL_PROJECTION_ORGANIZATION	0.0191173	1
ER+HER2-	UniBind	ESR1_target_genes	EXP057865_MCF7L-P-immortalized-breast-epithelial-cell-line-_ESR1_MACS_ESR1_MA0112.3.damo.pwm.bed	0.0191863	0.007544
ER+HER2-	UniBind	FOS_target_genes	EXP047824_THP-1--acute-monocytic-leukemia-_FOS_MACS_FOS_MA0476.1.damo.pwm.bed	0.0197949	1
ER+HER2-	GO	GO_ESTABLISHMENT_OF_ENDOTHELIAL_BARRIER	GO_ESTABLISHMENT_OF_ENDOTHELIAL_BARRIER	0.0204381	1
ER+HER2-	GO	GO_POSITIVE_REGULATION_OF_CELL_MORPHOGENESIS_INVOLVED_IN_DIFFERENTIATION	GO_POSITIVE_REGULATION_OF_CELL_MORPHOGENESIS_INVOLVED_IN_DIFFERENTIATION	0.0206454	0.522483
ER+HER2-	GO	GO_INTERACTION_WITH_HOST	GO_INTERACTION_WITH_HOST	0.0217815	0.423074
ER+HER2-	UniBind	SRF_target_genes	EXP053073_HEL--Erythro-Leukemia-_SRF_MACS_SRF_MA0083.3.damo.pwm.bed	0.021829	1
ER+HER2-	GO	GO_FOCAL_ADHESION_ASSEMBLY	GO_FOCAL_ADHESION_ASSEMBLY	0.0218505	1
ER+HER2-	UniBind	ESR1_target_genes	GSE72249_esr1_zr751-e2_MACS_ESR1_MA0112.3.damo.pwm.bed	0.0223254	0.0232862
ER+HER2-	GO	GO_MULTICELLULAR_ORGANISMAL_HOMEOSTASIS	GO_MULTICELLULAR_ORGANISMAL_HOMEOSTASIS	0.0226783	1
ER+HER2-	REACTOME	REACTOME_SIGNALING_BY_PDGF	REACTOME_SIGNALING_BY_PDGF	0.0232421	0.143206
ER+HER2-	UniBind	ESR1_target_genes	EXP047700_MCF7--Invasive-ductal-breast-carcinoma-_ESR1_MACS_ESR1_MA0112.3.damo.pwm.bed	0.0239773	0.000291339
ER+HER2-	UniBind	SRF_target_genes	EXP053074_HEL--Erythro-Leukemia-_SRF_MACS_SRF_MA0083.3.damo.pwm.bed	0.0241243	1
ER+HER2-	GO	GO_MORPHOGENESIS_OF_EMBRYONIC_EPITHELIUM	GO_MORPHOGENESIS_OF_EMBRYONIC_EPITHELIUM	0.0252818	1
ER+HER2-	GO	GO_CELLULAR_RESPONSE_TO_LIPID	GO_CELLULAR_RESPONSE_TO_LIPID	0.0254735	1
ER+HER2-	GO	GO_REGULATION_OF_BINDING	GO_REGULATION_OF_BINDING	0.0263709	1
ER+HER2-	UniBind	FOSL2_target_genes	EXP039650_A549--lung-carcinoma-_FOSL2_MACS_FOSL2_MA0478.1.damo.pwm.bed	0.0275589	1
ER+HER2-	GO	GO_HOMOTYPIC_CELL_CELL_ADHESION	GO_HOMOTYPIC_CELL_CELL_ADHESION	0.0279684	1
ER+HER2-	GO	GO_POSITIVE_REGULATION_OF_BINDING	GO_POSITIVE_REGULATION_OF_BINDING	0.0284559	1
ER+HER2-	GO	GO_REGULATION_OF_AUTOPHAGY	GO_REGULATION_OF_AUTOPHAGY	0.0309722	1
ER+HER2-	GO	GO_REGULATION_OF_PEPTIDASE_ACTIVITY	GO_REGULATION_OF_PEPTIDASE_ACTIVITY	0.0318185	4.29876e-06
ER+HER2-	REACTOME	REACTOME_MET_ACTIVATES_PTK2_SIGNALING	REACTOME_MET_ACTIVATES_PTK2_SIGNALING	0.0320237	1
ER+HER2-	GO	GO_POSITIVE_REGULATION_OF_NERVOUS_SYSTEM_DEVELOPMENT	GO_POSITIVE_REGULATION_OF_NERVOUS_SYSTEM_DEVELOPMENT	0.0324237	1
ER+HER2-	GO	GO_MATERNAL_PLACENTA_DEVELOPMENT	GO_MATERNAL_PLACENTA_DEVELOPMENT	0.0347356	1
ER+HER2-	REACTOME	REACTOME_SIGNALING_BY_RHO_GTPASES	REACTOME_SIGNALING_BY_RHO_GTPASES	0.0355307	1
ER+HER2-	GO	GO_REGULATION_OF_ENDOTHELIAL_CELL_MIGRATION	GO_REGULATION_OF_ENDOTHELIAL_CELL_MIGRATION	0.0355693	1
ER+HER2-	REACTOME	REACTOME_EPH_EPHRIN_SIGNALING	REACTOME_EPH_EPHRIN_SIGNALING	0.0365722	0.0196385
ER+HER2-	GO	GO_POSITIVE_REGULATION_OF_CELLULAR_PROTEIN_LOCALIZATION	GO_POSITIVE_REGULATION_OF_CELLULAR_PROTEIN_LOCALIZATION	0.0380567	1
ER+HER2-	GO	GO_DISTAL_AXON	GO_DISTAL_AXON	0.0383332	1
ER+HER2-	UniBind	NR3C1_target_genes	EXP040277_A549--lung-carcinoma-_NR3C1_MACS_NR3C1_MA0113.3.damo.pwm.bed	0.0407734	1
ER+HER2-	GO	GO_REGULATION_OF_APOPTOTIC_SIGNALING_PATHWAY	GO_REGULATION_OF_APOPTOTIC_SIGNALING_PATHWAY	0.0414407	0.0292628
ER+HER2-	REACTOME	REACTOME_L1CAM_INTERACTIONS	REACTOME_L1CAM_INTERACTIONS	0.0432812	0.511153
ER+HER2-	GO	GO_RUFFLE	GO_RUFFLE	0.043662	1
ER+HER2-	GO	GO_ENDOTHELIUM_DEVELOPMENT	GO_ENDOTHELIUM_DEVELOPMENT	0.0441408	1
ER+HER2-	REACTOME	REACTOME_RHO_GTPASES_ACTIVATE_ROCKS	REACTOME_RHO_GTPASES_ACTIVATE_ROCKS	0.0460101	0.367903
ER+HER2-	GO	GO_PLASMA_MEMBRANE_ORGANIZATION	GO_PLASMA_MEMBRANE_ORGANIZATION	0.0467463	1
ER+HER2-	GO	GO_BRUSH_BORDER	GO_BRUSH_BORDER	0.0469604	1
ER+HER2-	GO	GO_POSITIVE_REGULATION_OF_CYTOSKELETON_ORGANIZATION	GO_POSITIVE_REGULATION_OF_CYTOSKELETON_ORGANIZATION	0.0476245	1
ER+HER2-	GO	GO_TERTIARY_GRANULE	GO_TERTIARY_GRANULE	0.0482343	0.46368
ER-HER2+	GO	GO_CELL_SUBSTRATE_JUNCTION	GO_CELL_SUBSTRATE_JUNCTION	5.36877e-15	0.331555
ER-HER2+	REACTOME	REACTOME_EXTRACELLULAR_MATRIX_ORGANIZATION	REACTOME_EXTRACELLULAR_MATRIX_ORGANIZATION	8.51166e-12	3.90643e-07
ER-HER2+	GO	GO_CELL_ADHESION_MOLECULE_BINDING	GO_CELL_ADHESION_MOLECULE_BINDING	1.44985e-10	1.95757e-07
ER-HER2+	GO	GO_VESICLE_LUMEN	GO_VESICLE_LUMEN	6.74715e-10	1.35693e-05
ER-HER2+	HALLMARK	HALLMARK_EPITHELIAL_MESENCHYMAL_TRANSITION	HALLMARK_EPITHELIAL_MESENCHYMAL_TRANSITION	1.27807e-09	0.00014488
ER-HER2+	REACTOME	REACTOME_DEGRADATION_OF_THE_EXTRACELLULAR_MATRIX	REACTOME_DEGRADATION_OF_THE_EXTRACELLULAR_MATRIX	2.37896e-08	0.000220474
ER-HER2+	REACTOME	REACTOME_NEUTROPHIL_DEGRANULATION	REACTOME_NEUTROPHIL_DEGRANULATION	4.5678e-08	0.0020038
ER-HER2+	GO	GO_COLLAGEN_CONTAINING_EXTRACELLULAR_MATRIX	GO_COLLAGEN_CONTAINING_EXTRACELLULAR_MATRIX	6.52418e-08	9.52485e-07
ER-HER2+	GO	GO_PIGMENT_GRANULE	GO_PIGMENT_GRANULE	9.68998e-08	0.0355946
ER-HER2+	GO	GO_MYELOID_LEUKOCYTE_MEDIATED_IMMUNITY	GO_MYELOID_LEUKOCYTE_MEDIATED_IMMUNITY	1.10511e-07	0.00432956
ER-HER2+	KEGG	KEGG_FOCAL_ADHESION	KEGG_FOCAL_ADHESION	1.62546e-07	0.000508583
ER-HER2+	KEGG	KEGG_ECM_RECEPTOR_INTERACTION	KEGG_ECM_RECEPTOR_INTERACTION	1.79203e-07	0.0402909
ER-HER2+	REACTOME	REACTOME_SIGNALING_BY_RECEPTOR_TYROSINE_KINASES	REACTOME_SIGNALING_BY_RECEPTOR_TYROSINE_KINASES	2.60636e-07	0.0011858
ER-HER2+	REACTOME	REACTOME_ECM_PROTEOGLYCANS	REACTOME_ECM_PROTEOGLYCANS	3.84854e-07	3.56432e-06
ER-HER2+	GO	GO_EXTRACELLULAR_STRUCTURE_ORGANIZATION	GO_EXTRACELLULAR_STRUCTURE_ORGANIZATION	5.01102e-07	0.00170036
ER-HER2+	GO	GO_ENDOPLASMIC_RETICULUM_LUMEN	GO_ENDOPLASMIC_RETICULUM_LUMEN	5.03072e-07	3.30875e-11
ER-HER2+	REACTOME	REACTOME_COLLAGEN_DEGRADATION	REACTOME_COLLAGEN_DEGRADATION	6.02397e-07	0.000237558
ER-HER2+	GO	GO_BLOOD_MICROPARTICLE	GO_BLOOD_MICROPARTICLE	3.13219e-06	4.06882e-06
ER-HER2+	REACTOME	REACTOME_INTEGRIN_CELL_SURFACE_INTERACTIONS	REACTOME_INTEGRIN_CELL_SURFACE_INTERACTIONS	3.45879e-06	0.000303256
ER-HER2+	GO	GO_CADHERIN_BINDING	GO_CADHERIN_BINDING	4.92451e-06	0.048867
ER-HER2+	REACTOME	REACTOME_ASSEMBLY_OF_COLLAGEN_FIBRILS_AND_OTHER_MULTIMERIC_STRUCTURES	REACTOME_ASSEMBLY_OF_COLLAGEN_FIBRILS_AND_OTHER_MULTIMERIC_STRUCTURES	7.66399e-06	0.0537496
ER-HER2+	REACTOME	REACTOME_PLATELET_ACTIVATION_SIGNALING_AND_AGGREGATION	REACTOME_PLATELET_ACTIVATION_SIGNALING_AND_AGGREGATION	8.20947e-06	1.98724e-06
ER-HER2+	GO	GO_EXTRACELLULAR_MATRIX	GO_EXTRACELLULAR_MATRIX	9.17245e-06	4.25889e-06
ER-HER2+	REACTOME	REACTOME_RESPONSE_TO_ELEVATED_PLATELET_CYTOSOLIC_CA2_	REACTOME_RESPONSE_TO_ELEVATED_PLATELET_CYTOSOLIC_CA2_	9.54924e-06	0.000122538
ER-HER2+	UniBind	JUND_target_genes	ENCSR000BSU_MCF-7_JUND_MACS_JUND_MA0491.1.damo.pwm.bed	1.20587e-05	1
ER-HER2+	GO	GO_EXTRACELLULAR_MATRIX_STRUCTURAL_CONSTITUENT	GO_EXTRACELLULAR_MATRIX_STRUCTURAL_CONSTITUENT	1.71753e-05	7.35428e-07
ER-HER2+	REACTOME	REACTOME_SYNDECAN_INTERACTIONS	REACTOME_SYNDECAN_INTERACTIONS	2.01881e-05	0.00933253
ER-HER2+	GO	GO_PLATELET_DEGRANULATION	GO_PLATELET_DEGRANULATION	6.5453e-05	9.99411e-05
ER-HER2+	REACTOME	REACTOME_COLLAGEN_FORMATION	REACTOME_COLLAGEN_FORMATION	7.8061e-05	0.00639872
ER-HER2+	GO	GO_VACUOLAR_MEMBRANE	GO_VACUOLAR_MEMBRANE	7.95001e-05	1
ER-HER2+	GO	GO_VACUOLAR_LUMEN	GO_VACUOLAR_LUMEN	0.000107216	0.0262892
ER-HER2+	REACTOME	REACTOME_NON_INTEGRIN_MEMBRANE_ECM_INTERACTIONS	REACTOME_NON_INTEGRIN_MEMBRANE_ECM_INTERACTIONS	0.000137369	0.771394
ER-HER2+	GO	GO_WOUND_HEALING	GO_WOUND_HEALING	0.000265671	1.12552e-05
ER-HER2+	GO	GO_EXTRACELLULAR_MATRIX_STRUCTURAL_CONSTITUENT_CONFERRING_TENSILE_STRENGTH	GO_EXTRACELLULAR_MATRIX_STRUCTURAL_CONSTITUENT_CONFERRING_TENSILE_STRENGTH	0.000265741	0.00216499
ER-HER2+	GO	GO_CELL_SUBSTRATE_ADHESION	GO_CELL_SUBSTRATE_ADHESION	0.00028879	0.0837642
ER-HER2+	HALLMARK	HALLMARK_COAGULATION	HALLMARK_COAGULATION	0.000381641	0.000834181
ER-HER2+	GO	GO_PLATELET_DERIVED_GROWTH_FACTOR_BINDING	GO_PLATELET_DERIVED_GROWTH_FACTOR_BINDING	0.000385558	0.00153043
ER-HER2+	REACTOME	REACTOME_COLLAGEN_CHAIN_TRIMERIZATION	REACTOME_COLLAGEN_CHAIN_TRIMERIZATION	0.000452511	0.00325082
ER-HER2+	GO	GO_ENDODERMAL_CELL_DIFFERENTIATION	GO_ENDODERMAL_CELL_DIFFERENTIATION	0.000945504	1
ER-HER2+	GO	GO_CELL_JUNCTION_ASSEMBLY	GO_CELL_JUNCTION_ASSEMBLY	0.00249165	1
ER-HER2+	HALLMARK	HALLMARK_MYOGENESIS	HALLMARK_MYOGENESIS	0.00293099	0.445972
ER-HER2+	REACTOME	REACTOME_COLLAGEN_BIOSYNTHESIS_AND_MODIFYING_ENZYMES	REACTOME_COLLAGEN_BIOSYNTHESIS_AND_MODIFYING_ENZYMES	0.00294949	0.000382461
ER-HER2+	GO	GO_CORTICAL_CYTOSKELETON	GO_CORTICAL_CYTOSKELETON	0.00298065	0.0174303
ER-HER2+	GO	GO_ENDODERM_FORMATION	GO_ENDODERM_FORMATION	0.00344193	1
ER-HER2+	GO	GO_INTEGRIN_BINDING	GO_INTEGRIN_BINDING	0.00363134	0.00513789
ER-HER2+	GO	GO_PROTEOGLYCAN_BINDING	GO_PROTEOGLYCAN_BINDING	0.00369381	1
ER-HER2+	GO	GO_PLATELET_ACTIVATION	GO_PLATELET_ACTIVATION	0.0048288	0.000705564
ER-HER2+	GO	GO_PROTEIN_TARGETING	GO_PROTEIN_TARGETING	0.00574126	1
ER-HER2+	KEGG	KEGG_REGULATION_OF_ACTIN_CYTOSKELETON	KEGG_REGULATION_OF_ACTIN_CYTOSKELETON	0.00598419	1
ER-HER2+	REACTOME	REACTOME_REGULATION_OF_INSULIN_LIKE_GROWTH_FACTOR_IGF_TRANSPORT_AND_UPTAKE_BY_INSULIN_LIKE_GROWTH_FACTOR_BINDING_PROTEINS_IGFBPS_	REACTOME_REGULATION_OF_INSULIN_LIKE_GROWTH_FACTOR_IGF_TRANSPORT_AND_UPTAKE_BY_INSULIN_LIKE_GROWTH_FACTOR_BINDING_PROTEINS_IGFBPS_	0.00607873	1.30196e-06
ER-HER2+	KEGG	KEGG_LYSOSOME	KEGG_LYSOSOME	0.00767996	1
ER-HER2+	GO	GO_LEUKOCYTE_MIGRATION	GO_LEUKOCYTE_MIGRATION	0.00789979	0.892135
ER-HER2+	GO	GO_CELL_SUBSTRATE_JUNCTION_ORGANIZATION	GO_CELL_SUBSTRATE_JUNCTION_ORGANIZATION	0.00851067	1
ER-HER2+	GO	GO_COLLAGEN_BINDING	GO_COLLAGEN_BINDING	0.00879509	1
ER-HER2+	GO	GO_ENDODERM_DEVELOPMENT	GO_ENDODERM_DEVELOPMENT	0.00879509	1
ER-HER2+	REACTOME	REACTOME_SCAVENGING_BY_CLASS_A_RECEPTORS	REACTOME_SCAVENGING_BY_CLASS_A_RECEPTORS	0.00934764	0.0193396
ER-HER2+	REACTOME	REACTOME_SIGNALING_BY_PDGF	REACTOME_SIGNALING_BY_PDGF	0.0123013	0.0416412
ER-HER2+	GO	GO_ESTABLISHMENT_OF_PROTEIN_LOCALIZATION_TO_MEMBRANE	GO_ESTABLISHMENT_OF_PROTEIN_LOCALIZATION_TO_MEMBRANE	0.0143949	1
ER-HER2+	GO	GO_LYSOSOMAL_LUMEN	GO_LYSOSOMAL_LUMEN	0.0152375	1
ER-HER2+	GO	GO_ACTIN_CYTOSKELETON	GO_ACTIN_CYTOSKELETON	0.0158774	0.0386083
ER-HER2+	REACTOME	REACTOME_EUKARYOTIC_TRANSLATION_ELONGATION	REACTOME_EUKARYOTIC_TRANSLATION_ELONGATION	0.0192057	1
ER-HER2+	GO	GO_COLLAGEN_TRIMER	GO_COLLAGEN_TRIMER	0.0201905	0.330667
ER-HER2+	REACTOME	REACTOME_INFLUENZA_INFECTION	REACTOME_INFLUENZA_INFECTION	0.0228863	1
ER-HER2+	GO	GO_BRUSH_BORDER	GO_BRUSH_BORDER	0.0261522	1
ER-HER2+	REACTOME	REACTOME_BINDING_AND_UPTAKE_OF_LIGANDS_BY_SCAVENGER_RECEPTORS	REACTOME_BINDING_AND_UPTAKE_OF_LIGANDS_BY_SCAVENGER_RECEPTORS	0.0299511	1
ER-HER2+	GO	GO_PLATELET_ALPHA_GRANULE_LUMEN	GO_PLATELET_ALPHA_GRANULE_LUMEN	0.0315226	1
ER-HER2+	GO	GO_RESPONSE_TO_EPIDERMAL_GROWTH_FACTOR	GO_RESPONSE_TO_EPIDERMAL_GROWTH_FACTOR	0.0364578	1
ER-HER2+	GO	GO_CELL_MATRIX_ADHESION	GO_CELL_MATRIX_ADHESION	0.0396118	1
ER-HER2+	GO	GO_ENDOCYTIC_VESICLE	GO_ENDOCYTIC_VESICLE	0.0400919	0.389914
ER-HER2+	HALLMARK	HALLMARK_APICAL_JUNCTION	HALLMARK_APICAL_JUNCTION	0.0452128	0.878617
ER-HER2+	GO	GO_SECRETORY_GRANULE_MEMBRANE	GO_SECRETORY_GRANULE_MEMBRANE	0.0482855	1
ER-HER2-	HALLMARK	HALLMARK_EPITHELIAL_MESENCHYMAL_TRANSITION	HALLMARK_EPITHELIAL_MESENCHYMAL_TRANSITION	6.36125e-28	8.36922e-17
ER-HER2-	GO	GO_COLLAGEN_CONTAINING_EXTRACELLULAR_MATRIX	GO_COLLAGEN_CONTAINING_EXTRACELLULAR_MATRIX	1.3071e-26	1.92856e-18
ER-HER2-	GO	GO_EXTRACELLULAR_MATRIX	GO_EXTRACELLULAR_MATRIX	2.93209e-24	1.6502e-14
ER-HER2-	REACTOME	REACTOME_EXTRACELLULAR_MATRIX_ORGANIZATION	REACTOME_EXTRACELLULAR_MATRIX_ORGANIZATION	1.15172e-23	6.15972e-13
ER-HER2-	GO	GO_EXTRACELLULAR_STRUCTURE_ORGANIZATION	GO_EXTRACELLULAR_STRUCTURE_ORGANIZATION	1.45342e-21	1.00322e-08
ER-HER2-	GO	GO_CELL_ADHESION_MOLECULE_BINDING	GO_CELL_ADHESION_MOLECULE_BINDING	5.54185e-21	2.05242e-14
ER-HER2-	GO	GO_CELL_SUBSTRATE_JUNCTION	GO_CELL_SUBSTRATE_JUNCTION	1.51536e-20	1.57198e-15
ER-HER2-	GO	GO_ENDOPLASMIC_RETICULUM_LUMEN	GO_ENDOPLASMIC_RETICULUM_LUMEN	2.29472e-19	1.63424e-12
ER-HER2-	REACTOME	REACTOME_DEGRADATION_OF_THE_EXTRACELLULAR_MATRIX	REACTOME_DEGRADATION_OF_THE_EXTRACELLULAR_MATRIX	1.35874e-17	3.04233e-05
ER-HER2-	GO	GO_EXTRACELLULAR_MATRIX_STRUCTURAL_CONSTITUENT	GO_EXTRACELLULAR_MATRIX_STRUCTURAL_CONSTITUENT	2.9076e-17	6.96755e-14
ER-HER2-	REACTOME	REACTOME_COLLAGEN_DEGRADATION	REACTOME_COLLAGEN_DEGRADATION	1.62861e-16	3.99904e-05
ER-HER2-	REACTOME	REACTOME_COLLAGEN_FORMATION	REACTOME_COLLAGEN_FORMATION	1.37571e-13	1.57174e-07
ER-HER2-	GO	GO_CADHERIN_BINDING	GO_CADHERIN_BINDING	4.02957e-13	0.00044293
ER-HER2-	REACTOME	REACTOME_ASSEMBLY_OF_COLLAGEN_FIBRILS_AND_OTHER_MULTIMERIC_STRUCTURES	REACTOME_ASSEMBLY_OF_COLLAGEN_FIBRILS_AND_OTHER_MULTIMERIC_STRUCTURES	6.89151e-12	2.11669e-07
ER-HER2-	HALLMARK	HALLMARK_MYOGENESIS	HALLMARK_MYOGENESIS	4.71071e-11	0.0112045
ER-HER2-	GO	GO_PIGMENT_GRANULE	GO_PIGMENT_GRANULE	6.39778e-11	4.88041e-05
ER-HER2-	GO	GO_VESICLE_LUMEN	GO_VESICLE_LUMEN	1.21202e-10	4.54095e-06
ER-HER2-	REACTOME	REACTOME_PROGRAMMED_CELL_DEATH	REACTOME_PROGRAMMED_CELL_DEATH	1.2979e-10	1
ER-HER2-	HALLMARK	HALLMARK_COAGULATION	HALLMARK_COAGULATION	1.37385e-10	5.13512e-06
ER-HER2-	REACTOME	REACTOME_REGULATION_OF_INSULIN_LIKE_GROWTH_FACTOR_IGF_TRANSPORT_AND_UPTAKE_BY_INSULIN_LIKE_GROWTH_FACTOR_BINDING_PROTEINS_IGFBPS_	REACTOME_REGULATION_OF_INSULIN_LIKE_GROWTH_FACTOR_IGF_TRANSPORT_AND_UPTAKE_BY_INSULIN_LIKE_GROWTH_FACTOR_BINDING_PROTEINS_IGFBPS_	2.95178e-10	0.00024704
ER-HER2-	REACTOME	REACTOME_COLLAGEN_BIOSYNTHESIS_AND_MODIFYING_ENZYMES	REACTOME_COLLAGEN_BIOSYNTHESIS_AND_MODIFYING_ENZYMES	5.47018e-10	7.97635e-06
ER-HER2-	REACTOME	REACTOME_NEUTROPHIL_DEGRANULATION	REACTOME_NEUTROPHIL_DEGRANULATION	6.88167e-10	5.92237e-08
ER-HER2-	GO	GO_EXTRACELLULAR_MATRIX_STRUCTURAL_CONSTITUENT_CONFERRING_TENSILE_STRENGTH	GO_EXTRACELLULAR_MATRIX_STRUCTURAL_CONSTITUENT_CONFERRING_TENSILE_STRENGTH	2.63854e-09	0.000164801
ER-HER2-	REACTOME	REACTOME_INTEGRIN_CELL_SURFACE_INTERACTIONS	REACTOME_INTEGRIN_CELL_SURFACE_INTERACTIONS	3.60399e-09	0.000416177
ER-HER2-	REACTOME	REACTOME_ECM_PROTEOGLYCANS	REACTOME_ECM_PROTEOGLYCANS	8.00727e-09	9.08073e-13
ER-HER2-	REACTOME	REACTOME_COLLAGEN_CHAIN_TRIMERIZATION	REACTOME_COLLAGEN_CHAIN_TRIMERIZATION	8.42555e-09	0.000318713
ER-HER2-	GO	GO_EXTRACELLULAR_MATRIX_DISASSEMBLY	GO_EXTRACELLULAR_MATRIX_DISASSEMBLY	2.24787e-08	1
ER-HER2-	GO	GO_CELL_JUNCTION_ASSEMBLY	GO_CELL_JUNCTION_ASSEMBLY	2.5846e-08	0.0467055
ER-HER2-	REACTOME	REACTOME_SIGNALING_BY_ROBO_RECEPTORS	REACTOME_SIGNALING_BY_ROBO_RECEPTORS	3.11408e-08	1
ER-HER2-	KEGG	KEGG_FOCAL_ADHESION	KEGG_FOCAL_ADHESION	3.24893e-08	1.62293e-11
ER-HER2-	GO	GO_MYELOID_LEUKOCYTE_MEDIATED_IMMUNITY	GO_MYELOID_LEUKOCYTE_MEDIATED_IMMUNITY	4.01554e-08	6.59076e-06
ER-HER2-	GO	GO_COLLAGEN_TRIMER	GO_COLLAGEN_TRIMER	5.9418e-08	0.00015782
ER-HER2-	KEGG	KEGG_ECM_RECEPTOR_INTERACTION	KEGG_ECM_RECEPTOR_INTERACTION	1.48813e-07	3.12547e-09
ER-HER2-	HALLMARK	HALLMARK_APOPTOSIS	HALLMARK_APOPTOSIS	1.65312e-07	1
ER-HER2-	REACTOME	REACTOME_NON_INTEGRIN_MEMBRANE_ECM_INTERACTIONS	REACTOME_NON_INTEGRIN_MEMBRANE_ECM_INTERACTIONS	2.35162e-07	1.46174e-09
ER-HER2-	REACTOME	REACTOME_REGULATION_OF_EXPRESSION_OF_SLITS_AND_ROBOS	REACTOME_REGULATION_OF_EXPRESSION_OF_SLITS_AND_ROBOS	3.33325e-07	1
ER-HER2-	REACTOME	REACTOME_SIGNALING_BY_RECEPTOR_TYROSINE_KINASES	REACTOME_SIGNALING_BY_RECEPTOR_TYROSINE_KINASES	3.72943e-07	6.25366e-06
ER-HER2-	GO	GO_COLLAGEN_BINDING	GO_COLLAGEN_BINDING	7.09157e-07	0.00331394
ER-HER2-	GO	GO_FICOLIN_1_RICH_GRANULE	GO_FICOLIN_1_RICH_GRANULE	7.10452e-07	1
ER-HER2-	GO	GO_INTEGRIN_BINDING	GO_INTEGRIN_BINDING	7.48677e-07	6.69413e-08
ER-HER2-	REACTOME	REACTOME_SIGNALING_BY_PDGF	REACTOME_SIGNALING_BY_PDGF	8.17864e-07	0.0178375
ER-HER2-	GO	GO_REGULATION_OF_APOPTOTIC_SIGNALING_PATHWAY	GO_REGULATION_OF_APOPTOTIC_SIGNALING_PATHWAY	1.1482e-06	0.710301
ER-HER2-	REACTOME	REACTOME_CELL_CELL_COMMUNICATION	REACTOME_CELL_CELL_COMMUNICATION	1.33895e-06	0.187713
ER-HER2-	GO	GO_ACTIN_CYTOSKELETON	GO_ACTIN_CYTOSKELETON	2.119e-06	0.0761779
ER-HER2-	GO	GO_CELL_GROWTH	GO_CELL_GROWTH	2.17779e-06	1
ER-HER2-	GO	GO_POST_TRANSLATIONAL_PROTEIN_MODIFICATION	GO_POST_TRANSLATIONAL_PROTEIN_MODIFICATION	3.65334e-06	1
ER-HER2-	GO	GO_WOUND_HEALING	GO_WOUND_HEALING	4.86749e-06	0.00275158
ER-HER2-	GO	GO_GLYCOSAMINOGLYCAN_BINDING	GO_GLYCOSAMINOGLYCAN_BINDING	5.09139e-06	0.00669108
ER-HER2-	REACTOME	REACTOME_RESPONSE_TO_ELEVATED_PLATELET_CYTOSOLIC_CA2_	REACTOME_RESPONSE_TO_ELEVATED_PLATELET_CYTOSOLIC_CA2_	5.75548e-06	0.000500092
ER-HER2-	GO	GO_BLOOD_MICROPARTICLE	GO_BLOOD_MICROPARTICLE	6.55865e-06	0.000979333
ER-HER2-	GO	GO_COLLAGEN_CATABOLIC_PROCESS	GO_COLLAGEN_CATABOLIC_PROCESS	7.2676e-06	1
ER-HER2-	GO	GO_ACTIN_BINDING	GO_ACTIN_BINDING	7.90596e-06	0.0129931
ER-HER2-	GO	GO_MORPHOGENESIS_OF_AN_EPITHELIUM	GO_MORPHOGENESIS_OF_AN_EPITHELIUM	1.06652e-05	0.981119
ER-HER2-	REACTOME	REACTOME_CELL_JUNCTION_ORGANIZATION	REACTOME_CELL_JUNCTION_ORGANIZATION	1.19049e-05	0.684149
ER-HER2-	GO	GO_REGULATION_OF_PEPTIDASE_ACTIVITY	GO_REGULATION_OF_PEPTIDASE_ACTIVITY	1.40463e-05	0.650177
ER-HER2-	GO	GO_RESPONSE_TO_OXYGEN_LEVELS	GO_RESPONSE_TO_OXYGEN_LEVELS	1.40463e-05	0.650177
ER-HER2-	GO	GO_CELL_LEADING_EDGE	GO_CELL_LEADING_EDGE	2.36535e-05	0.0513943
ER-HER2-	GO	GO_CELL_SUBSTRATE_ADHESION	GO_CELL_SUBSTRATE_ADHESION	2.47142e-05	0.0434783
ER-HER2-	REACTOME	REACTOME_APOPTOTIC_EXECUTION_PHASE	REACTOME_APOPTOTIC_EXECUTION_PHASE	2.82187e-05	0.0821534
ER-HER2-	REACTOME	REACTOME_SCAVENGING_BY_CLASS_A_RECEPTORS	REACTOME_SCAVENGING_BY_CLASS_A_RECEPTORS	3.02776e-05	1.57798e-05
ER-HER2-	REACTOME	REACTOME_PLATELET_ACTIVATION_SIGNALING_AND_AGGREGATION	REACTOME_PLATELET_ACTIVATION_SIGNALING_AND_AGGREGATION	4.65456e-05	0.000411841
ER-HER2-	GO	GO_SKELETAL_SYSTEM_DEVELOPMENT	GO_SKELETAL_SYSTEM_DEVELOPMENT	5.36438e-05	0.925102
ER-HER2-	GO	GO_RNA_CATABOLIC_PROCESS	GO_RNA_CATABOLIC_PROCESS	7.0253e-05	1
ER-HER2-	HALLMARK	HALLMARK_MTORC1_SIGNALING	HALLMARK_MTORC1_SIGNALING	8.06283e-05	0.514252
ER-HER2-	GO	GO_COLLAGEN_METABOLIC_PROCESS	GO_COLLAGEN_METABOLIC_PROCESS	9.14407e-05	1
ER-HER2-	GO	GO_PLATELET_DEGRANULATION	GO_PLATELET_DEGRANULATION	0.000117812	0.00225911
ER-HER2-	REACTOME	REACTOME_NONSENSE_MEDIATED_DECAY_NMD_	REACTOME_NONSENSE_MEDIATED_DECAY_NMD_	0.000117812	1
ER-HER2-	GO	GO_COMPLEX_OF_COLLAGEN_TRIMERS	GO_COMPLEX_OF_COLLAGEN_TRIMERS	0.000131308	1.81461e-06
ER-HER2-	GO	GO_CYTOSOLIC_RIBOSOME	GO_CYTOSOLIC_RIBOSOME	0.000142681	1
ER-HER2-	HALLMARK	HALLMARK_APICAL_JUNCTION	HALLMARK_APICAL_JUNCTION	0.000158277	0.0399402
ER-HER2-	GO	GO_SKIN_DEVELOPMENT	GO_SKIN_DEVELOPMENT	0.000221413	0.0127429
ER-HER2-	GO	GO_CONTRACTILE_FIBER	GO_CONTRACTILE_FIBER	0.000305725	8.29471e-05
ER-HER2-	GO	GO_CELL_CELL_SIGNALING_BY_WNT	GO_CELL_CELL_SIGNALING_BY_WNT	0.000312596	1
ER-HER2-	GO	GO_ACTIN_FILAMENT_BINDING	GO_ACTIN_FILAMENT_BINDING	0.000349982	0.0101742
ER-HER2-	GO	GO_FIBRILLAR_COLLAGEN_TRIMER	GO_FIBRILLAR_COLLAGEN_TRIMER	0.000372292	1.6494e-07
ER-HER2-	GO	GO_NUCLEAR_TRANSCRIBED_MRNA_CATABOLIC_PROCESS_NONSENSE_MEDIATED_DECAY	GO_NUCLEAR_TRANSCRIBED_MRNA_CATABOLIC_PROCESS_NONSENSE_MEDIATED_DECAY	0.000398779	1
ER-HER2-	GO	GO_POSITIVE_REGULATION_OF_CELLULAR_AMIDE_METABOLIC_PROCESS	GO_POSITIVE_REGULATION_OF_CELLULAR_AMIDE_METABOLIC_PROCESS	0.000434625	1
ER-HER2-	GO	GO_COLLAGEN_FIBRIL_ORGANIZATION	GO_COLLAGEN_FIBRIL_ORGANIZATION	0.000464066	0.00158397
ER-HER2-	REACTOME	REACTOME_SIGNALING_BY_WNT	REACTOME_SIGNALING_BY_WNT	0.000479094	1
ER-HER2-	REACTOME	REACTOME_INFLUENZA_INFECTION	REACTOME_INFLUENZA_INFECTION	0.000578135	1
ER-HER2-	REACTOME	REACTOME_AUF1_HNRNP_D0_BINDS_AND_DESTABILIZES_MRNA	REACTOME_AUF1_HNRNP_D0_BINDS_AND_DESTABILIZES_MRNA	0.000617915	1
ER-HER2-	GO	GO_ENDOPEPTIDASE_ACTIVITY	GO_ENDOPEPTIDASE_ACTIVITY	0.000626879	1
ER-HER2-	REACTOME	REACTOME_SYNDECAN_INTERACTIONS	REACTOME_SYNDECAN_INTERACTIONS	0.000653172	0.000131511
ER-HER2-	GO	GO_LYSOSOMAL_LUMEN	GO_LYSOSOMAL_LUMEN	0.000909067	0.00231499
ER-HER2-	REACTOME	REACTOME_SIGNALING_BY_INTERLEUKINS	REACTOME_SIGNALING_BY_INTERLEUKINS	0.00093111	0.958139
ER-HER2-	GO	GO_ANTIGEN_PROCESSING_AND_PRESENTATION	GO_ANTIGEN_PROCESSING_AND_PRESENTATION	0.000969557	1
ER-HER2-	GO	GO_BASEMENT_MEMBRANE	GO_BASEMENT_MEMBRANE	0.00110638	0.549608
ER-HER2-	REACTOME	REACTOME_RESPONSE_OF_EIF2AK4_GCN2_TO_AMINO_ACID_DEFICIENCY	REACTOME_RESPONSE_OF_EIF2AK4_GCN2_TO_AMINO_ACID_DEFICIENCY	0.00133568	1
ER-HER2-	REACTOME	REACTOME_EUKARYOTIC_TRANSLATION_ELONGATION	REACTOME_EUKARYOTIC_TRANSLATION_ELONGATION	0.00134242	1
ER-HER2-	GO	GO_CELLULAR_RESPONSE_TO_OXYGEN_LEVELS	GO_CELLULAR_RESPONSE_TO_OXYGEN_LEVELS	0.0013983	1
ER-HER2-	GO	GO_POLYSOME	GO_POLYSOME	0.00146027	1
ER-HER2-	UniBind	KLF5_target_genes	EXP049099_HCC95--squamous-cell-lung-carcinoma-_KLF5_MACS_KLF5_MA0599.1.damo.pwm.bed	0.00157278	0.342303
ER-HER2-	REACTOME	REACTOME_SRP_DEPENDENT_COTRANSLATIONAL_PROTEIN_TARGETING_TO_MEMBRANE	REACTOME_SRP_DEPENDENT_COTRANSLATIONAL_PROTEIN_TARGETING_TO_MEMBRANE	0.00178133	1
ER-HER2-	GO	GO_OSSIFICATION	GO_OSSIFICATION	0.00196612	0.00135679
ER-HER2-	GO	GO_RESPONSE_TO_ENDOPLASMIC_RETICULUM_STRESS	GO_RESPONSE_TO_ENDOPLASMIC_RETICULUM_STRESS	0.00199388	1
ER-HER2-	GO	GO_ACTIN_FILAMENT_ORGANIZATION	GO_ACTIN_FILAMENT_ORGANIZATION	0.00199693	0.0604422
ER-HER2-	REACTOME	REACTOME_ACTIVATION_OF_MATRIX_METALLOPROTEINASES	REACTOME_ACTIVATION_OF_MATRIX_METALLOPROTEINASES	0.00221888	1
ER-HER2-	GO	GO_COTRANSLATIONAL_PROTEIN_TARGETING_TO_MEMBRANE	GO_COTRANSLATIONAL_PROTEIN_TARGETING_TO_MEMBRANE	0.00226686	1
ER-HER2-	GO	GO_REGULATION_OF_CELLULAR_AMIDE_METABOLIC_PROCESS	GO_REGULATION_OF_CELLULAR_AMIDE_METABOLIC_PROCESS	0.0023118	1
ER-HER2-	GO	GO_CELL_CELL_JUNCTION_ORGANIZATION	GO_CELL_CELL_JUNCTION_ORGANIZATION	0.00232856	1
ER-HER2-	REACTOME	REACTOME_DEGRADATION_OF_BETA_CATENIN_BY_THE_DESTRUCTION_COMPLEX	REACTOME_DEGRADATION_OF_BETA_CATENIN_BY_THE_DESTRUCTION_COMPLEX	0.0023322	1
ER-HER2-	GO	GO_ANTIGEN_PROCESSING_AND_PRESENTATION_OF_PEPTIDE_ANTIGEN	GO_ANTIGEN_PROCESSING_AND_PRESENTATION_OF_PEPTIDE_ANTIGEN	0.00262024	1
ER-HER2-	GO	GO_REGULATION_OF_CELL_MORPHOGENESIS	GO_REGULATION_OF_CELL_MORPHOGENESIS	0.0027112	0.0536518
ER-HER2-	KEGG	KEGG_RIBOSOME	KEGG_RIBOSOME	0.00283273	1
ER-HER2-	GO	GO_POSITIVE_REGULATION_OF_PROTEOLYSIS	GO_POSITIVE_REGULATION_OF_PROTEOLYSIS	0.00298341	1
ER-HER2-	GO	GO_POSITIVE_REGULATION_OF_TRANSLATION	GO_POSITIVE_REGULATION_OF_TRANSLATION	0.00299646	1
ER-HER2-	GO	GO_VACUOLAR_LUMEN	GO_VACUOLAR_LUMEN	0.00311223	0.00216364
ER-HER2-	GO	GO_GLAND_DEVELOPMENT	GO_GLAND_DEVELOPMENT	0.00339885	1
ER-HER2-	GO	GO_CELL_CELL_JUNCTION	GO_CELL_CELL_JUNCTION	0.00352018	0.0458109
ER-HER2-	REACTOME	REACTOME_DISEASES_OF_SIGNAL_TRANSDUCTION_BY_GROWTH_FACTOR_RECEPTORS_AND_SECOND_MESSENGERS	REACTOME_DISEASES_OF_SIGNAL_TRANSDUCTION_BY_GROWTH_FACTOR_RECEPTORS_AND_SECOND_MESSENGERS	0.0036481	1
ER-HER2-	GO	GO_REGULATION_OF_CELL_SUBSTRATE_ADHESION	GO_REGULATION_OF_CELL_SUBSTRATE_ADHESION	0.00404584	0.00985104
ER-HER2-	UniBind	JUND_target_genes	EXP037684_Calu-3--lung-adenocarcinoma-_JUND_MACS_JUND_MA0491.2.damo.pwm.bed	0.00426311	0.790691
ER-HER2-	GO	GO_REGULATION_OF_BINDING	GO_REGULATION_OF_BINDING	0.00448848	1
ER-HER2-	GO	GO_ANTIGEN_PROCESSING_AND_PRESENTATION_OF_PEPTIDE_ANTIGEN_VIA_MHC_CLASS_I	GO_ANTIGEN_PROCESSING_AND_PRESENTATION_OF_PEPTIDE_ANTIGEN_VIA_MHC_CLASS_I	0.00479642	1
ER-HER2-	GO	GO_POSITIVE_REGULATION_OF_BINDING	GO_POSITIVE_REGULATION_OF_BINDING	0.00520046	1
ER-HER2-	GO	GO_REGULATION_OF_WNT_SIGNALING_PATHWAY	GO_REGULATION_OF_WNT_SIGNALING_PATHWAY	0.00527003	1
ER-HER2-	REACTOME	REACTOME_EUKARYOTIC_TRANSLATION_INITIATION	REACTOME_EUKARYOTIC_TRANSLATION_INITIATION	0.00541512	1
ER-HER2-	KEGG	KEGG_ADHERENS_JUNCTION	KEGG_ADHERENS_JUNCTION	0.00560749	0.0482714
ER-HER2-	GO	GO_STRUCTURAL_CONSTITUENT_OF_CYTOSKELETON	GO_STRUCTURAL_CONSTITUENT_OF_CYTOSKELETON	0.0072493	0.0339084
ER-HER2-	GO	GO_REGULATION_OF_PROTEIN_BINDING	GO_REGULATION_OF_PROTEIN_BINDING	0.00726735	1
ER-HER2-	KEGG	KEGG_LYSOSOME	KEGG_LYSOSOME	0.00731068	1
ER-HER2-	GO	GO_POSITIVE_REGULATION_OF_APOPTOTIC_SIGNALING_PATHWAY	GO_POSITIVE_REGULATION_OF_APOPTOTIC_SIGNALING_PATHWAY	0.00759831	1
ER-HER2-	REACTOME	REACTOME_BETA_CATENIN_INDEPENDENT_WNT_SIGNALING	REACTOME_BETA_CATENIN_INDEPENDENT_WNT_SIGNALING	0.00786452	1
ER-HER2-	GO	GO_DEVELOPMENTAL_CELL_GROWTH	GO_DEVELOPMENTAL_CELL_GROWTH	0.00810163	1
ER-HER2-	UniBind	JUND_target_genes	GSE59021_jund_du145_MACS_JUND_MA0491.1.damo.pwm.bed	0.00846974	1
ER-HER2-	GO	GO_TISSUE_HOMEOSTASIS	GO_TISSUE_HOMEOSTASIS	0.00887713	1
ER-HER2-	GO	GO_ESTABLISHMENT_OF_PROTEIN_LOCALIZATION_TO_MEMBRANE	GO_ESTABLISHMENT_OF_PROTEIN_LOCALIZATION_TO_MEMBRANE	0.00887811	1
ER-HER2-	GO	GO_PROTEIN_LOCALIZATION_TO_ENDOPLASMIC_RETICULUM	GO_PROTEIN_LOCALIZATION_TO_ENDOPLASMIC_RETICULUM	0.00897761	1
ER-HER2-	GO	GO_CELL_SUBSTRATE_JUNCTION_ORGANIZATION	GO_CELL_SUBSTRATE_JUNCTION_ORGANIZATION	0.0093748	1
ER-HER2-	GO	GO_NEGATIVE_REGULATION_OF_PEPTIDASE_ACTIVITY	GO_NEGATIVE_REGULATION_OF_PEPTIDASE_ACTIVITY	0.00937778	1
ER-HER2-	UniBind	JUND_target_genes	ENCSR000BSU_MCF-7_JUND_MACS_JUND_MA0491.1.damo.pwm.bed	0.0101517	1
ER-HER2-	GO	GO_PROTEOGLYCAN_BINDING	GO_PROTEOGLYCAN_BINDING	0.0103914	0.224772
ER-HER2-	GO	GO_HEPARIN_BINDING	GO_HEPARIN_BINDING	0.0108941	0.459834
ER-HER2-	GO	GO_TERTIARY_GRANULE_LUMEN	GO_TERTIARY_GRANULE_LUMEN	0.0122482	1
ER-HER2-	REACTOME	REACTOME_SELENOAMINO_ACID_METABOLISM	REACTOME_SELENOAMINO_ACID_METABOLISM	0.0132234	1
ER-HER2-	GO	GO_ANATOMICAL_STRUCTURE_HOMEOSTASIS	GO_ANATOMICAL_STRUCTURE_HOMEOSTASIS	0.0134222	1
ER-HER2-	REACTOME	REACTOME_HEDGEHOG_LIGAND_BIOGENESIS	REACTOME_HEDGEHOG_LIGAND_BIOGENESIS	0.0157558	1
ER-HER2-	GO	GO_LAMELLIPODIUM	GO_LAMELLIPODIUM	0.0161677	0.873204
ER-HER2-	GO	GO_CELL_CELL_JUNCTION_ASSEMBLY	GO_CELL_CELL_JUNCTION_ASSEMBLY	0.0172342	1
ER-HER2-	GO	GO_REGULATION_OF_VASCULATURE_DEVELOPMENT	GO_REGULATION_OF_VASCULATURE_DEVELOPMENT	0.0178747	1
ER-HER2-	GO	GO_NEURON_PROJECTION_EXTENSION	GO_NEURON_PROJECTION_EXTENSION	0.0193218	1
ER-HER2-	UniBind	JUN_target_genes	ENCSR000EDG_HeLa-S3_JUN_MACS_JUN_MA0488.1.damo.pwm.bed	0.0195189	1
ER-HER2-	GO	GO_VIRAL_GENE_EXPRESSION	GO_VIRAL_GENE_EXPRESSION	0.019971	1
ER-HER2-	GO	GO_DEVELOPMENTAL_GROWTH_INVOLVED_IN_MORPHOGENESIS	GO_DEVELOPMENTAL_GROWTH_INVOLVED_IN_MORPHOGENESIS	0.0207638	1
ER-HER2-	GO	GO_GROWTH_FACTOR_BINDING	GO_GROWTH_FACTOR_BINDING	0.0226303	0.0629741
ER-HER2-	REACTOME	REACTOME_TRANSCRIPTIONAL_REGULATION_BY_RUNX3	REACTOME_TRANSCRIPTIONAL_REGULATION_BY_RUNX3	0.0232673	1
ER-HER2-	GO	GO_TRANSLATIONAL_INITIATION	GO_TRANSLATIONAL_INITIATION	0.0233723	1
ER-HER2-	GO	GO_ZYMOGEN_ACTIVATION	GO_ZYMOGEN_ACTIVATION	0.0244995	1
ER-HER2-	REACTOME	REACTOME_DECTIN_1_MEDIATED_NONCANONICAL_NF_KB_SIGNALING	REACTOME_DECTIN_1_MEDIATED_NONCANONICAL_NF_KB_SIGNALING	0.0245554	1
ER-HER2-	GO	GO_CELL_MATRIX_ADHESION	GO_CELL_MATRIX_ADHESION	0.0253732	1
ER-HER2-	REACTOME	REACTOME_TCF_DEPENDENT_SIGNALING_IN_RESPONSE_TO_WNT	REACTOME_TCF_DEPENDENT_SIGNALING_IN_RESPONSE_TO_WNT	0.0272596	1
ER-HER2-	REACTOME	REACTOME_PCP_CE_PATHWAY	REACTOME_PCP_CE_PATHWAY	0.0301553	1
ER-HER2-	GO	GO_EPITHELIAL_CELL_PROLIFERATION	GO_EPITHELIAL_CELL_PROLIFERATION	0.0320207	1
ER-HER2-	GO	GO_POSITIVE_REGULATION_OF_PROTEIN_BINDING	GO_POSITIVE_REGULATION_OF_PROTEIN_BINDING	0.0320729	1
ER-HER2-	GO	GO_RETINA_HOMEOSTASIS	GO_RETINA_HOMEOSTASIS	0.0326232	1
ER-HER2-	REACTOME	REACTOME_HOST_INTERACTIONS_OF_HIV_FACTORS	REACTOME_HOST_INTERACTIONS_OF_HIV_FACTORS	0.0336655	1
ER-HER2-	GO	GO_RIBOSOME	GO_RIBOSOME	0.034219	1
ER-HER2-	REACTOME	REACTOME_APOPTOTIC_CLEAVAGE_OF_CELLULAR_PROTEINS	REACTOME_APOPTOTIC_CLEAVAGE_OF_CELLULAR_PROTEINS	0.0363755	0.0577225
ER-HER2-	GO	GO_PROTEIN_FOLDING	GO_PROTEIN_FOLDING	0.0369256	1
ER-HER2-	KEGG	KEGG_LEUKOCYTE_TRANSENDOTHELIAL_MIGRATION	KEGG_LEUKOCYTE_TRANSENDOTHELIAL_MIGRATION	0.0371805	0.0742006
ER-HER2-	GO	GO_SULFUR_COMPOUND_BINDING	GO_SULFUR_COMPOUND_BINDING	0.0375335	1
ER-HER2-	GO	GO_AXON_DEVELOPMENT	GO_AXON_DEVELOPMENT	0.0376926	1
ER-HER2-	REACTOME	REACTOME_THE_ROLE_OF_GTSE1_IN_G2_M_PROGRESSION_AFTER_G2_CHECKPOINT	REACTOME_THE_ROLE_OF_GTSE1_IN_G2_M_PROGRESSION_AFTER_G2_CHECKPOINT	0.039186	1
ER-HER2-	GO	GO_PEPTIDASE_ACTIVITY	GO_PEPTIDASE_ACTIVITY	0.040312	1
ER-HER2-	GO	GO_REGULATION_OF_SUPRAMOLECULAR_FIBER_ORGANIZATION	GO_REGULATION_OF_SUPRAMOLECULAR_FIBER_ORGANIZATION	0.0410888	0.256419
ER-HER2-	GO	GO_NEGATIVE_REGULATION_OF_APOPTOTIC_SIGNALING_PATHWAY	GO_NEGATIVE_REGULATION_OF_APOPTOTIC_SIGNALING_PATHWAY	0.045448	1
ER-HER2-	GO	GO_CELLULAR_RESPONSE_TO_ORGANIC_CYCLIC_COMPOUND	GO_CELLULAR_RESPONSE_TO_ORGANIC_CYCLIC_COMPOUND	0.0455187	1
ER-HER2-	REACTOME	REACTOME_SEMAPHORIN_INTERACTIONS	REACTOME_SEMAPHORIN_INTERACTIONS	0.0460491	1
ER-HER2-	UniBind	RXRA_target_genes	ENCSR000BVG_SK-N-SH_RXRA_MACS_RXRA_MA0512.2.damo.pwm.bed	0.049653	1
ER+HER2+	GO	GO_CELL_SUBSTRATE_JUNCTION	GO_CELL_SUBSTRATE_JUNCTION	2.74144e-14	1.60136e-08
ER+HER2+	HALLMARK	HALLMARK_EPITHELIAL_MESENCHYMAL_TRANSITION	HALLMARK_EPITHELIAL_MESENCHYMAL_TRANSITION	6.82228e-10	4.54063e-07
ER+HER2+	GO	GO_COLLAGEN_CONTAINING_EXTRACELLULAR_MATRIX	GO_COLLAGEN_CONTAINING_EXTRACELLULAR_MATRIX	8.6641e-09	1.09164e-09
ER+HER2+	GO	GO_CELL_ADHESION_MOLECULE_BINDING	GO_CELL_ADHESION_MOLECULE_BINDING	1.61171e-08	6.98903e-08
ER+HER2+	GO	GO_ACTIN_CYTOSKELETON	GO_ACTIN_CYTOSKELETON	1.72808e-08	0.054728
ER+HER2+	REACTOME	REACTOME_EXTRACELLULAR_MATRIX_ORGANIZATION	REACTOME_EXTRACELLULAR_MATRIX_ORGANIZATION	2.83712e-08	2.86769e-07
ER+HER2+	GO	GO_EXTRACELLULAR_STRUCTURE_ORGANIZATION	GO_EXTRACELLULAR_STRUCTURE_ORGANIZATION	6.57365e-08	4.04588e-07
ER+HER2+	REACTOME	REACTOME_INTEGRIN_CELL_SURFACE_INTERACTIONS	REACTOME_INTEGRIN_CELL_SURFACE_INTERACTIONS	6.46375e-07	3.63194e-05
ER+HER2+	REACTOME	REACTOME_ECM_PROTEOGLYCANS	REACTOME_ECM_PROTEOGLYCANS	6.88914e-07	9.29757e-10
ER+HER2+	GO	GO_EXTRACELLULAR_MATRIX	GO_EXTRACELLULAR_MATRIX	8.41075e-07	4.39526e-09
ER+HER2+	GO	GO_WOUND_HEALING	GO_WOUND_HEALING	1.1346e-06	0.00318
ER+HER2+	REACTOME	REACTOME_DEGRADATION_OF_THE_EXTRACELLULAR_MATRIX	REACTOME_DEGRADATION_OF_THE_EXTRACELLULAR_MATRIX	1.36428e-06	0.00586732
ER+HER2+	HALLMARK	HALLMARK_MTORC1_SIGNALING	HALLMARK_MTORC1_SIGNALING	1.54548e-06	1
ER+HER2+	REACTOME	REACTOME_PLATELET_ACTIVATION_SIGNALING_AND_AGGREGATION	REACTOME_PLATELET_ACTIVATION_SIGNALING_AND_AGGREGATION	4.4325e-06	0.204386
ER+HER2+	REACTOME	REACTOME_COLLAGEN_DEGRADATION	REACTOME_COLLAGEN_DEGRADATION	1.09311e-05	0.000218177
ER+HER2+	KEGG	KEGG_FOCAL_ADHESION	KEGG_FOCAL_ADHESION	1.42317e-05	1.66332e-10
ER+HER2+	GO	GO_CADHERIN_BINDING	GO_CADHERIN_BINDING	3.57016e-05	0.00114902
ER+HER2+	REACTOME	REACTOME_RESPONSE_TO_ELEVATED_PLATELET_CYTOSOLIC_CA2_	REACTOME_RESPONSE_TO_ELEVATED_PLATELET_CYTOSOLIC_CA2_	3.66457e-05	0.192796
ER+HER2+	KEGG	KEGG_ECM_RECEPTOR_INTERACTION	KEGG_ECM_RECEPTOR_INTERACTION	5.04851e-05	1.86594e-06
ER+HER2+	GO	GO_CORTICAL_CYTOSKELETON	GO_CORTICAL_CYTOSKELETON	8.17582e-05	1
ER+HER2+	GO	GO_ENDOCYTIC_VESICLE	GO_ENDOCYTIC_VESICLE	9.04383e-05	1
ER+HER2+	GO	GO_CELL_CORTEX	GO_CELL_CORTEX	0.000122749	1
ER+HER2+	REACTOME	REACTOME_SIGNALING_BY_RECEPTOR_TYROSINE_KINASES	REACTOME_SIGNALING_BY_RECEPTOR_TYROSINE_KINASES	0.000122752	6.31331e-08
ER+HER2+	GO	GO_VESICLE_LUMEN	GO_VESICLE_LUMEN	0.000140704	0.0407061
ER+HER2+	GO	GO_PLATELET_DEGRANULATION	GO_PLATELET_DEGRANULATION	0.000210075	0.164645
ER+HER2+	GO	GO_ACTIN_BINDING	GO_ACTIN_BINDING	0.00024692	0.756205
ER+HER2+	GO	GO_ENDOPLASMIC_RETICULUM_LUMEN	GO_ENDOPLASMIC_RETICULUM_LUMEN	0.000305386	1.78739e-07
ER+HER2+	GO	GO_ACTIN_FILAMENT_BINDING	GO_ACTIN_FILAMENT_BINDING	0.000447582	1
ER+HER2+	GO	GO_EXTRACELLULAR_MATRIX_STRUCTURAL_CONSTITUENT	GO_EXTRACELLULAR_MATRIX_STRUCTURAL_CONSTITUENT	0.000563356	4.83838e-08
ER+HER2+	GO	GO_MUSCLE_SYSTEM_PROCESS	GO_MUSCLE_SYSTEM_PROCESS	0.000702946	1
ER+HER2+	REACTOME	REACTOME_NEUTROPHIL_DEGRANULATION	REACTOME_NEUTROPHIL_DEGRANULATION	0.00117973	1
ER+HER2+	HALLMARK	HALLMARK_ESTROGEN_RESPONSE_EARLY	HALLMARK_ESTROGEN_RESPONSE_EARLY	0.00118666	1
ER+HER2+	REACTOME	REACTOME_NON_INTEGRIN_MEMBRANE_ECM_INTERACTIONS	REACTOME_NON_INTEGRIN_MEMBRANE_ECM_INTERACTIONS	0.00154891	1.33579e-05
ER+HER2+	GO	GO_PROTEOGLYCAN_BINDING	GO_PROTEOGLYCAN_BINDING	0.00155667	0.230064
ER+HER2+	GO	GO_CELL_CELL_JUNCTION	GO_CELL_CELL_JUNCTION	0.00216367	1
ER+HER2+	GO	GO_AGING	GO_AGING	0.00237156	1
ER+HER2+	GO	GO_PLATELET_ACTIVATION	GO_PLATELET_ACTIVATION	0.00250307	0.741722
ER+HER2+	REACTOME	REACTOME_EUKARYOTIC_TRANSLATION_ELONGATION	REACTOME_EUKARYOTIC_TRANSLATION_ELONGATION	0.00398212	1
ER+HER2+	GO	GO_PROTEASE_BINDING	GO_PROTEASE_BINDING	0.00419587	1
ER+HER2+	GO	GO_CELLULAR_RESPONSE_TO_ORGANIC_CYCLIC_COMPOUND	GO_CELLULAR_RESPONSE_TO_ORGANIC_CYCLIC_COMPOUND	0.0045651	1
ER+HER2+	GO	GO_MEMBRANE_REGION	GO_MEMBRANE_REGION	0.00534317	1
ER+HER2+	HALLMARK	HALLMARK_COAGULATION	HALLMARK_COAGULATION	0.00690743	1
ER+HER2+	GO	GO_ACTIN_FILAMENT_BASED_MOVEMENT	GO_ACTIN_FILAMENT_BASED_MOVEMENT	0.00774401	1
ER+HER2+	GO	GO_MYELOID_LEUKOCYTE_MEDIATED_IMMUNITY	GO_MYELOID_LEUKOCYTE_MEDIATED_IMMUNITY	0.00839908	1
ER+HER2+	GO	GO_RESPONSE_TO_OXIDATIVE_STRESS	GO_RESPONSE_TO_OXIDATIVE_STRESS	0.00980804	1
ER+HER2+	GO	GO_CONTRACTILE_FIBER	GO_CONTRACTILE_FIBER	0.0115014	0.000785691
ER+HER2+	GO	GO_VACUOLAR_LUMEN	GO_VACUOLAR_LUMEN	0.0173141	1
ER+HER2+	GO	GO_MUSCLE_CONTRACTION	GO_MUSCLE_CONTRACTION	0.0245573	1
ER+HER2+	GO	GO_AZUROPHIL_GRANULE	GO_AZUROPHIL_GRANULE	0.0256646	1
ER+HER2+	HALLMARK	HALLMARK_APOPTOSIS	HALLMARK_APOPTOSIS	0.0266757	0.0179611
ER+HER2+	KEGG	KEGG_REGULATION_OF_ACTIN_CYTOSKELETON	KEGG_REGULATION_OF_ACTIN_CYTOSKELETON	0.0282527	1
ER+HER2+	UniBind	JUND_target_genes	ENCSR000BSU_MCF-7_JUND_MACS_JUND_MA0491.1.damo.pwm.bed	0.0284131	1
ER+HER2+	GO	GO_EXTRACELLULAR_MATRIX_STRUCTURAL_CONSTITUENT_CONFERRING_TENSILE_STRENGTH	GO_EXTRACELLULAR_MATRIX_STRUCTURAL_CONSTITUENT_CONFERRING_TENSILE_STRENGTH	0.0287573	0.000877723
ER+HER2+	GO	GO_RESPONSE_TO_OXYGEN_LEVELS	GO_RESPONSE_TO_OXYGEN_LEVELS	0.0306549	1
ER+HER2+	GO	GO_BLOOD_MICROPARTICLE	GO_BLOOD_MICROPARTICLE	0.0311995	0.0128083
ER+HER2+	GO	GO_REGULATION_OF_BODY_FLUID_LEVELS	GO_REGULATION_OF_BODY_FLUID_LEVELS	0.0334715	1
ER+HER2+	GO	GO_VACUOLAR_MEMBRANE	GO_VACUOLAR_MEMBRANE	0.035086	1
ER+HER2+	REACTOME	REACTOME_SCAVENGING_BY_CLASS_A_RECEPTORS	REACTOME_SCAVENGING_BY_CLASS_A_RECEPTORS	0.0386288	0.00264154
ER+HER2+	GO	GO_GROWTH_FACTOR_BINDING	GO_GROWTH_FACTOR_BINDING	0.0410536	0.00999994
ER+HER2+	UniBind	JUN_target_genes	ENCSR000EDG_HeLa-S3_JUN_MACS_JUN_MA0489.1.damo.pwm.bed	0.0439897	1
ER+HER2+	GO	GO_HOMOTYPIC_CELL_CELL_ADHESION	GO_HOMOTYPIC_CELL_CELL_ADHESION	0.0442477	0.0509428
ER+HER2+	REACTOME	REACTOME_COLLAGEN_CHAIN_TRIMERIZATION	REACTOME_COLLAGEN_CHAIN_TRIMERIZATION	0.045202	0.00140229
ER+HER2+	KEGG	KEGG_ARRHYTHMOGENIC_RIGHT_VENTRICULAR_CARDIOMYOPATHY_ARVC	KEGG_ARRHYTHMOGENIC_RIGHT_VENTRICULAR_CARDIOMYOPATHY_ARVC	0.048396	1

## Sheet: SCAN-B_pam50
Subtype	Geneset	ID	Description	3' Host p-adj	3' Non-host p-adj
LumA	GO	GO_CELL_SUBSTRATE_JUNCTION	GO_CELL_SUBSTRATE_JUNCTION	3.3482e-37	1.21502e-11
LumA	HALLMARK	HALLMARK_EPITHELIAL_MESENCHYMAL_TRANSITION	HALLMARK_EPITHELIAL_MESENCHYMAL_TRANSITION	1.03626e-33	8.21458e-16
LumA	GO	GO_COLLAGEN_CONTAINING_EXTRACELLULAR_MATRIX	GO_COLLAGEN_CONTAINING_EXTRACELLULAR_MATRIX	8.96981e-33	5.20117e-20
LumA	GO	GO_CELL_ADHESION_MOLECULE_BINDING	GO_CELL_ADHESION_MOLECULE_BINDING	1.94115e-28	1.42554e-08
LumA	GO	GO_EXTRACELLULAR_MATRIX	GO_EXTRACELLULAR_MATRIX	3.40209e-26	1.80883e-15
LumA	GO	GO_EXTRACELLULAR_STRUCTURE_ORGANIZATION	GO_EXTRACELLULAR_STRUCTURE_ORGANIZATION	7.56825e-24	1.76527e-15
LumA	REACTOME	REACTOME_EXTRACELLULAR_MATRIX_ORGANIZATION	REACTOME_EXTRACELLULAR_MATRIX_ORGANIZATION	8.79314e-24	6.66564e-13
LumA	GO	GO_EXTRACELLULAR_MATRIX_STRUCTURAL_CONSTITUENT	GO_EXTRACELLULAR_MATRIX_STRUCTURAL_CONSTITUENT	1.13338e-22	2.34374e-15
LumA	GO	GO_CADHERIN_BINDING	GO_CADHERIN_BINDING	7.11884e-22	0.0652556
LumA	GO	GO_ENDOPLASMIC_RETICULUM_LUMEN	GO_ENDOPLASMIC_RETICULUM_LUMEN	4.84141e-17	1.01876e-08
LumA	REACTOME	REACTOME_EUKARYOTIC_TRANSLATION_ELONGATION	REACTOME_EUKARYOTIC_TRANSLATION_ELONGATION	8.8951e-16	1
LumA	REACTOME	REACTOME_SIGNALING_BY_RECEPTOR_TYROSINE_KINASES	REACTOME_SIGNALING_BY_RECEPTOR_TYROSINE_KINASES	9.11572e-15	4.55756e-06
LumA	REACTOME	REACTOME_DEGRADATION_OF_THE_EXTRACELLULAR_MATRIX	REACTOME_DEGRADATION_OF_THE_EXTRACELLULAR_MATRIX	1.40801e-14	1.2556e-08
LumA	REACTOME	REACTOME_EUKARYOTIC_TRANSLATION_INITIATION	REACTOME_EUKARYOTIC_TRANSLATION_INITIATION	1.15805e-13	1
LumA	GO	GO_VESICLE_LUMEN	GO_VESICLE_LUMEN	3.40001e-13	8.28995e-06
LumA	GO	GO_COLLAGEN_BINDING	GO_COLLAGEN_BINDING	8.47754e-13	0.0329718
LumA	REACTOME	REACTOME_NONSENSE_MEDIATED_DECAY_NMD_	REACTOME_NONSENSE_MEDIATED_DECAY_NMD_	9.46496e-13	1
LumA	HALLMARK	HALLMARK_ESTROGEN_RESPONSE_EARLY	HALLMARK_ESTROGEN_RESPONSE_EARLY	1.10381e-12	8.05726e-06
LumA	KEGG	KEGG_RIBOSOME	KEGG_RIBOSOME	2.84111e-12	1
LumA	GO	GO_PROTEIN_LOCALIZATION_TO_ENDOPLASMIC_RETICULUM	GO_PROTEIN_LOCALIZATION_TO_ENDOPLASMIC_RETICULUM	4.8893e-12	1
LumA	REACTOME	REACTOME_COLLAGEN_FORMATION	REACTOME_COLLAGEN_FORMATION	5.04204e-12	1
LumA	REACTOME	REACTOME_NEUTROPHIL_DEGRANULATION	REACTOME_NEUTROPHIL_DEGRANULATION	5.22724e-12	8.68091e-06
LumA	REACTOME	REACTOME_INFLUENZA_INFECTION	REACTOME_INFLUENZA_INFECTION	6.90743e-12	1
LumA	REACTOME	REACTOME_ASSEMBLY_OF_COLLAGEN_FIBRILS_AND_OTHER_MULTIMERIC_STRUCTURES	REACTOME_ASSEMBLY_OF_COLLAGEN_FIBRILS_AND_OTHER_MULTIMERIC_STRUCTURES	9.26654e-12	0.0979124
LumA	REACTOME	REACTOME_SRP_DEPENDENT_COTRANSLATIONAL_PROTEIN_TARGETING_TO_MEMBRANE	REACTOME_SRP_DEPENDENT_COTRANSLATIONAL_PROTEIN_TARGETING_TO_MEMBRANE	1.15279e-11	1
LumA	GO	GO_COTRANSLATIONAL_PROTEIN_TARGETING_TO_MEMBRANE	GO_COTRANSLATIONAL_PROTEIN_TARGETING_TO_MEMBRANE	1.80076e-11	1
LumA	REACTOME	REACTOME_RESPONSE_OF_EIF2AK4_GCN2_TO_AMINO_ACID_DEFICIENCY	REACTOME_RESPONSE_OF_EIF2AK4_GCN2_TO_AMINO_ACID_DEFICIENCY	3.37705e-11	1
LumA	REACTOME	REACTOME_SELENOAMINO_ACID_METABOLISM	REACTOME_SELENOAMINO_ACID_METABOLISM	3.75988e-11	1
LumA	GO	GO_PIGMENT_GRANULE	GO_PIGMENT_GRANULE	5.14791e-11	1
LumA	GO	GO_CYTOSOLIC_RIBOSOME	GO_CYTOSOLIC_RIBOSOME	6.1916e-11	1
LumA	GO	GO_NUCLEAR_TRANSCRIBED_MRNA_CATABOLIC_PROCESS_NONSENSE_MEDIATED_DECAY	GO_NUCLEAR_TRANSCRIBED_MRNA_CATABOLIC_PROCESS_NONSENSE_MEDIATED_DECAY	8.76002e-11	1
LumA	KEGG	KEGG_FOCAL_ADHESION	KEGG_FOCAL_ADHESION	9.06132e-11	6.55662e-08
LumA	REACTOME	REACTOME_REGULATION_OF_INSULIN_LIKE_GROWTH_FACTOR_IGF_TRANSPORT_AND_UPTAKE_BY_INSULIN_LIKE_GROWTH_FACTOR_BINDING_PROTEINS_IGFBPS_	REACTOME_REGULATION_OF_INSULIN_LIKE_GROWTH_FACTOR_IGF_TRANSPORT_AND_UPTAKE_BY_INSULIN_LIKE_GROWTH_FACTOR_BINDING_PROTEINS_IGFBPS_	1.46903e-10	1.51451e-10
LumA	HALLMARK	HALLMARK_APICAL_JUNCTION	HALLMARK_APICAL_JUNCTION	1.75193e-10	1
LumA	GO	GO_MYELOID_LEUKOCYTE_MEDIATED_IMMUNITY	GO_MYELOID_LEUKOCYTE_MEDIATED_IMMUNITY	6.41165e-10	0.000107087
LumA	GO	GO_ESTABLISHMENT_OF_PROTEIN_LOCALIZATION_TO_ENDOPLASMIC_RETICULUM	GO_ESTABLISHMENT_OF_PROTEIN_LOCALIZATION_TO_ENDOPLASMIC_RETICULUM	6.66521e-10	1
LumA	GO	GO_CELL_SUBSTRATE_ADHESION	GO_CELL_SUBSTRATE_ADHESION	1.59245e-09	1.11632e-06
LumA	GO	GO_CELL_JUNCTION_ASSEMBLY	GO_CELL_JUNCTION_ASSEMBLY	1.68405e-09	0.00491107
LumA	HALLMARK	HALLMARK_COAGULATION	HALLMARK_COAGULATION	2.47186e-09	1.46707e-06
LumA	REACTOME	REACTOME_RESPONSE_TO_ELEVATED_PLATELET_CYTOSOLIC_CA2_	REACTOME_RESPONSE_TO_ELEVATED_PLATELET_CYTOSOLIC_CA2_	2.597e-09	2.56647e-05
LumA	REACTOME	REACTOME_SIGNALING_BY_ROBO_RECEPTORS	REACTOME_SIGNALING_BY_ROBO_RECEPTORS	2.63904e-09	1
LumA	GO	GO_BASEMENT_MEMBRANE	GO_BASEMENT_MEMBRANE	6.38107e-09	0.0182642
LumA	GO	GO_VACUOLAR_LUMEN	GO_VACUOLAR_LUMEN	6.65384e-09	0.0171964
LumA	GO	GO_TRANSLATIONAL_INITIATION	GO_TRANSLATIONAL_INITIATION	7.65953e-09	1
LumA	GO	GO_PROTEIN_TARGETING_TO_MEMBRANE	GO_PROTEIN_TARGETING_TO_MEMBRANE	1.72175e-08	1
LumA	REACTOME	REACTOME_COLLAGEN_DEGRADATION	REACTOME_COLLAGEN_DEGRADATION	1.80034e-08	0.00265251
LumA	GO	GO_CELL_CELL_JUNCTION	GO_CELL_CELL_JUNCTION	7.21734e-08	1
LumA	REACTOME	REACTOME_REGULATION_OF_EXPRESSION_OF_SLITS_AND_ROBOS	REACTOME_REGULATION_OF_EXPRESSION_OF_SLITS_AND_ROBOS	7.30514e-08	1
LumA	REACTOME	REACTOME_COLLAGEN_BIOSYNTHESIS_AND_MODIFYING_ENZYMES	REACTOME_COLLAGEN_BIOSYNTHESIS_AND_MODIFYING_ENZYMES	8.86103e-08	1
LumA	GO	GO_NEGATIVE_REGULATION_OF_CELLULAR_COMPONENT_MOVEMENT	GO_NEGATIVE_REGULATION_OF_CELLULAR_COMPONENT_MOVEMENT	1.01608e-07	0.00376557
LumA	GO	GO_ESTABLISHMENT_OF_PROTEIN_LOCALIZATION_TO_MEMBRANE	GO_ESTABLISHMENT_OF_PROTEIN_LOCALIZATION_TO_MEMBRANE	1.04222e-07	1
LumA	GO	GO_ACTIN_CYTOSKELETON	GO_ACTIN_CYTOSKELETON	1.11122e-07	0.000467292
LumA	REACTOME	REACTOME_INTEGRIN_CELL_SURFACE_INTERACTIONS	REACTOME_INTEGRIN_CELL_SURFACE_INTERACTIONS	1.21667e-07	0.010737
LumA	REACTOME	REACTOME_NON_INTEGRIN_MEMBRANE_ECM_INTERACTIONS	REACTOME_NON_INTEGRIN_MEMBRANE_ECM_INTERACTIONS	1.55989e-07	0.000340297
LumA	GO	GO_REPRODUCTIVE_SYSTEM_DEVELOPMENT	GO_REPRODUCTIVE_SYSTEM_DEVELOPMENT	1.82583e-07	0.112867
LumA	GO	GO_WOUND_HEALING	GO_WOUND_HEALING	1.91292e-07	0.0424751
LumA	GO	GO_PLATELET_DEGRANULATION	GO_PLATELET_DEGRANULATION	1.91808e-07	0.000489666
LumA	REACTOME	REACTOME_PLATELET_ACTIVATION_SIGNALING_AND_AGGREGATION	REACTOME_PLATELET_ACTIVATION_SIGNALING_AND_AGGREGATION	3.06844e-07	0.000128423
LumA	REACTOME	REACTOME_ECM_PROTEOGLYCANS	REACTOME_ECM_PROTEOGLYCANS	3.32383e-07	1.89219e-08
LumA	GO	GO_RNA_CATABOLIC_PROCESS	GO_RNA_CATABOLIC_PROCESS	3.49518e-07	1
LumA	GO	GO_TRANSMEMBRANE_RECEPTOR_PROTEIN_SERINE_THREONINE_KINASE_SIGNALING_PATHWAY	GO_TRANSMEMBRANE_RECEPTOR_PROTEIN_SERINE_THREONINE_KINASE_SIGNALING_PATHWAY	3.66273e-07	0.266612
LumA	REACTOME	REACTOME_ACTIVATION_OF_THE_MRNA_UPON_BINDING_OF_THE_CAP_BINDING_COMPLEX_AND_EIFS_AND_SUBSEQUENT_BINDING_TO_43S	REACTOME_ACTIVATION_OF_THE_MRNA_UPON_BINDING_OF_THE_CAP_BINDING_COMPLEX_AND_EIFS_AND_SUBSEQUENT_BINDING_TO_43S	4.29534e-07	1
LumA	GO	GO_NUCLEAR_TRANSCRIBED_MRNA_CATABOLIC_PROCESS	GO_NUCLEAR_TRANSCRIBED_MRNA_CATABOLIC_PROCESS	4.8546e-07	1
LumA	GO	GO_PROTEIN_TARGETING	GO_PROTEIN_TARGETING	5.57761e-07	1
LumA	GO	GO_REGULATION_OF_CELL_SUBSTRATE_ADHESION	GO_REGULATION_OF_CELL_SUBSTRATE_ADHESION	1.69784e-06	4.44145e-05
LumA	GO	GO_INTEGRIN_BINDING	GO_INTEGRIN_BINDING	1.69947e-06	0.010413
LumA	GO	GO_RESPONSE_TO_PEPTIDE_HORMONE	GO_RESPONSE_TO_PEPTIDE_HORMONE	1.78761e-06	1
LumA	GO	GO_RESPONSE_TO_STEROID_HORMONE	GO_RESPONSE_TO_STEROID_HORMONE	1.79975e-06	0.832991
LumA	KEGG	KEGG_ECM_RECEPTOR_INTERACTION	KEGG_ECM_RECEPTOR_INTERACTION	2.17913e-06	2.45463e-05
LumA	HALLMARK	HALLMARK_ESTROGEN_RESPONSE_LATE	HALLMARK_ESTROGEN_RESPONSE_LATE	3.1686e-06	0.00607424
LumA	GO	GO_GLYCOSAMINOGLYCAN_BINDING	GO_GLYCOSAMINOGLYCAN_BINDING	3.88933e-06	0.000672564
LumA	GO	GO_EXTRACELLULAR_MATRIX_STRUCTURAL_CONSTITUENT_CONFERRING_TENSILE_STRENGTH	GO_EXTRACELLULAR_MATRIX_STRUCTURAL_CONSTITUENT_CONFERRING_TENSILE_STRENGTH	5.31241e-06	1
LumA	UniBind	NR3C1_target_genes	EXP040273_A549--lung-carcinoma-_NR3C1_MACS_NR3C1_MA0113.3.damo.pwm.bed	5.78059e-06	1
LumA	GO	GO_AXON_DEVELOPMENT	GO_AXON_DEVELOPMENT	8.36902e-06	0.00818823
LumA	GO	GO_SKELETAL_SYSTEM_DEVELOPMENT	GO_SKELETAL_SYSTEM_DEVELOPMENT	9.4569e-06	1
LumA	GO	GO_ACTIN_BINDING	GO_ACTIN_BINDING	1.05267e-05	1
LumA	GO	GO_CELL_CORTEX	GO_CELL_CORTEX	1.1259e-05	0.00324229
LumA	UniBind	JUN_target_genes	GSE46166_jun_bt549_MACS_JUN_MA0488.1.damo.pwm.bed	1.59498e-05	1
LumA	REACTOME	REACTOME_TRANSLATION	REACTOME_TRANSLATION	1.59498e-05	1
LumA	REACTOME	REACTOME_COLLAGEN_CHAIN_TRIMERIZATION	REACTOME_COLLAGEN_CHAIN_TRIMERIZATION	1.91423e-05	1
LumA	GO	GO_RESPONSE_TO_PEPTIDE	GO_RESPONSE_TO_PEPTIDE	2.00335e-05	1
LumA	GO	GO_REGULATION_OF_CELL_MORPHOGENESIS	GO_REGULATION_OF_CELL_MORPHOGENESIS	2.25743e-05	0.00881405
LumA	GO	GO_LYSOSOMAL_LUMEN	GO_LYSOSOMAL_LUMEN	2.75799e-05	1
LumA	GO	GO_GLAND_DEVELOPMENT	GO_GLAND_DEVELOPMENT	3.0847e-05	0.130733
LumA	GO	GO_GROWTH_FACTOR_BINDING	GO_GROWTH_FACTOR_BINDING	4.43849e-05	0.000258627
LumA	GO	GO_VIRAL_GENE_EXPRESSION	GO_VIRAL_GENE_EXPRESSION	4.47339e-05	1
LumA	GO	GO_MULTI_MULTICELLULAR_ORGANISM_PROCESS	GO_MULTI_MULTICELLULAR_ORGANISM_PROCESS	4.71937e-05	1
LumA	GO	GO_ENDOCYTIC_VESICLE	GO_ENDOCYTIC_VESICLE	4.93729e-05	0.0052237
LumA	GO	GO_FICOLIN_1_RICH_GRANULE	GO_FICOLIN_1_RICH_GRANULE	5.13392e-05	1
LumA	GO	GO_REGULATION_OF_ACTIN_FILAMENT_BASED_PROCESS	GO_REGULATION_OF_ACTIN_FILAMENT_BASED_PROCESS	5.25141e-05	4.34155e-05
LumA	GO	GO_CELLULAR_RESPONSE_TO_ORGANIC_CYCLIC_COMPOUND	GO_CELLULAR_RESPONSE_TO_ORGANIC_CYCLIC_COMPOUND	6.21261e-05	0.153222
LumA	GO	GO_REGULATION_OF_CELLULAR_RESPONSE_TO_GROWTH_FACTOR_STIMULUS	GO_REGULATION_OF_CELLULAR_RESPONSE_TO_GROWTH_FACTOR_STIMULUS	6.49099e-05	1
LumA	UniBind	TEAD4_target_genes	ENCSR000BUQ_SK-N-SH_TEAD4_MACS_TEAD4_MA0809.1.damo.pwm.bed	6.54662e-05	1
LumA	GO	GO_TRANSFORMING_GROWTH_FACTOR_BETA_RECEPTOR_SIGNALING_PATHWAY	GO_TRANSFORMING_GROWTH_FACTOR_BETA_RECEPTOR_SIGNALING_PATHWAY	7.2714e-05	1
LumA	GO	GO_COLLAGEN_FIBRIL_ORGANIZATION	GO_COLLAGEN_FIBRIL_ORGANIZATION	7.97035e-05	1
LumA	GO	GO_CYTOSOLIC_SMALL_RIBOSOMAL_SUBUNIT	GO_CYTOSOLIC_SMALL_RIBOSOMAL_SUBUNIT	0.00010243	1
LumA	GO	GO_EXTRACELLULAR_MATRIX_BINDING	GO_EXTRACELLULAR_MATRIX_BINDING	0.000123932	1
LumA	GO	GO_RESPONSE_TO_TRANSFORMING_GROWTH_FACTOR_BETA	GO_RESPONSE_TO_TRANSFORMING_GROWTH_FACTOR_BETA	0.000126038	1
LumA	GO	GO_POSITIVE_REGULATION_OF_CELL_ADHESION	GO_POSITIVE_REGULATION_OF_CELL_ADHESION	0.000200829	1
LumA	GO	GO_AMEBOIDAL_TYPE_CELL_MIGRATION	GO_AMEBOIDAL_TYPE_CELL_MIGRATION	0.000205686	0.885825
LumA	GO	GO_ADHERENS_JUNCTION	GO_ADHERENS_JUNCTION	0.000206242	1
LumA	UniBind	JUNB_target_genes	EXP039942_A549--lung-carcinoma-_JUNB_MACS_JUNB_MA0490.2.damo.pwm.bed	0.000208686	1
LumA	GO	GO_RESPONSE_TO_INORGANIC_SUBSTANCE	GO_RESPONSE_TO_INORGANIC_SUBSTANCE	0.000230358	0.290157
LumA	UniBind	RXRA_target_genes	ENCSR000BVG_SK-N-SH_RXRA_MACS_RXRA_MA0512.2.damo.pwm.bed	0.000236298	1
LumA	UniBind	JUND_target_genes	ENCSR000BSU_MCF-7_JUND_MACS_JUND_MA0491.1.damo.pwm.bed	0.00024077	0.186437
LumA	UniBind	AR_target_genes	EXP040660_breast-tumor_AR_MACS_AR_MA0007.3.damo.pwm.bed	0.000248052	0.19532
LumA	GO	GO_MORPHOGENESIS_OF_AN_EPITHELIUM	GO_MORPHOGENESIS_OF_AN_EPITHELIUM	0.000261628	1
LumA	GO	GO_CELL_SUBSTRATE_JUNCTION_ORGANIZATION	GO_CELL_SUBSTRATE_JUNCTION_ORGANIZATION	0.000278741	1
LumA	UniBind	JUN_target_genes	GSE46166_jun_bt549_MACS_JUN_MA0489.1.damo.pwm.bed	0.000290134	1
LumA	GO	GO_REGULATION_OF_SUPRAMOLECULAR_FIBER_ORGANIZATION	GO_REGULATION_OF_SUPRAMOLECULAR_FIBER_ORGANIZATION	0.00029324	1.29484e-06
LumA	GO	GO_PROTEOGLYCAN_BINDING	GO_PROTEOGLYCAN_BINDING	0.000309123	0.111808
LumA	GO	GO_ACTIN_FILAMENT_ORGANIZATION	GO_ACTIN_FILAMENT_ORGANIZATION	0.000332808	7.81371e-05
LumA	GO	GO_SULFUR_COMPOUND_BINDING	GO_SULFUR_COMPOUND_BINDING	0.000371358	0.0270487
LumA	HALLMARK	HALLMARK_UV_RESPONSE_DN	HALLMARK_UV_RESPONSE_DN	0.000381873	1
LumA	KEGG	KEGG_LYSOSOME	KEGG_LYSOSOME	0.000397412	1
LumA	REACTOME	REACTOME_SYNDECAN_INTERACTIONS	REACTOME_SYNDECAN_INTERACTIONS	0.00040874	0.858219
LumA	GO	GO_CELL_CELL_JUNCTION_ASSEMBLY	GO_CELL_CELL_JUNCTION_ASSEMBLY	0.000426297	1
LumA	GO	GO_EMBRYO_IMPLANTATION	GO_EMBRYO_IMPLANTATION	0.000427507	0.0863599
LumA	UniBind	KLF5_target_genes	EXP049099_HCC95--squamous-cell-lung-carcinoma-_KLF5_MACS_KLF5_MA0599.1.damo.pwm.bed	0.000440551	1
LumA	GO	GO_RESPONSE_TO_ALCOHOL	GO_RESPONSE_TO_ALCOHOL	0.000693542	0.866892
LumA	GO	GO_COLLAGEN_TRIMER	GO_COLLAGEN_TRIMER	0.000751645	1
LumA	GO	GO_COLLAGEN_METABOLIC_PROCESS	GO_COLLAGEN_METABOLIC_PROCESS	0.000789822	0.930522
LumA	KEGG	KEGG_LEUKOCYTE_TRANSENDOTHELIAL_MIGRATION	KEGG_LEUKOCYTE_TRANSENDOTHELIAL_MIGRATION	0.000918983	1
LumA	UniBind	ESR1_target_genes	EXP047703_MCF7--Invasive-ductal-breast-carcinoma-_ESR1_MACS_ESR1_MA0112.3.damo.pwm.bed	0.000962534	1
LumA	HALLMARK	HALLMARK_APOPTOSIS	HALLMARK_APOPTOSIS	0.00105307	1
LumA	GO	GO_OSSIFICATION	GO_OSSIFICATION	0.00111236	1
LumA	GO	GO_EPITHELIAL_CELL_DEVELOPMENT	GO_EPITHELIAL_CELL_DEVELOPMENT	0.00139729	1
LumA	UniBind	JUNB_target_genes	EXP040136_A549--lung-carcinoma-_JUNB_MACS_JUNB_MA0490.2.damo.pwm.bed	0.0014859	1
LumA	GO	GO_EPITHELIAL_TUBE_MORPHOGENESIS	GO_EPITHELIAL_TUBE_MORPHOGENESIS	0.00163963	1
LumA	GO	GO_MEMBRANE_REGION	GO_MEMBRANE_REGION	0.00164327	1
LumA	GO	GO_CELL_MATRIX_ADHESION	GO_CELL_MATRIX_ADHESION	0.00166363	1
LumA	GO	GO_REGULATION_OF_NEURON_PROJECTION_DEVELOPMENT	GO_REGULATION_OF_NEURON_PROJECTION_DEVELOPMENT	0.00172229	1
LumA	GO	GO_CONTRACTILE_FIBER	GO_CONTRACTILE_FIBER	0.0017893	1
LumA	GO	GO_CYTOSOLIC_LARGE_RIBOSOMAL_SUBUNIT	GO_CYTOSOLIC_LARGE_RIBOSOMAL_SUBUNIT	0.00179617	1
LumA	GO	GO_CORTICAL_CYTOSKELETON	GO_CORTICAL_CYTOSKELETON	0.00200333	0.0319772
LumA	GO	GO_STRUCTURAL_CONSTITUENT_OF_RIBOSOME	GO_STRUCTURAL_CONSTITUENT_OF_RIBOSOME	0.00235428	1
LumA	UniBind	FOSL2_target_genes	EXP039732_A549--lung-carcinoma-_FOSL2_MACS_FOSL2_MA0478.1.damo.pwm.bed	0.00245424	1
LumA	REACTOME	REACTOME_SIGNALING_BY_NUCLEAR_RECEPTORS	REACTOME_SIGNALING_BY_NUCLEAR_RECEPTORS	0.00307377	1
LumA	GO	GO_REGULATION_OF_VASCULATURE_DEVELOPMENT	GO_REGULATION_OF_VASCULATURE_DEVELOPMENT	0.00308681	1
LumA	GO	GO_AZUROPHIL_GRANULE	GO_AZUROPHIL_GRANULE	0.00309361	0.146996
LumA	GO	GO_BONE_DEVELOPMENT	GO_BONE_DEVELOPMENT	0.00321529	1
LumA	GO	GO_POSITIVE_REGULATION_OF_CELL_SUBSTRATE_ADHESION	GO_POSITIVE_REGULATION_OF_CELL_SUBSTRATE_ADHESION	0.00366251	0.38025
LumA	HALLMARK	HALLMARK_ANDROGEN_RESPONSE	HALLMARK_ANDROGEN_RESPONSE	0.00380686	1
LumA	GO	GO_CELLULAR_RESPONSE_TO_PEPTIDE_HORMONE_STIMULUS	GO_CELLULAR_RESPONSE_TO_PEPTIDE_HORMONE_STIMULUS	0.00413471	1
LumA	GO	GO_REGULATION_OF_CELLULAR_AMIDE_METABOLIC_PROCESS	GO_REGULATION_OF_CELLULAR_AMIDE_METABOLIC_PROCESS	0.00414763	1
LumA	UniBind	FOS_target_genes	EXP047824_THP-1--acute-monocytic-leukemia-_FOS_MACS_FOS_MA0476.1.damo.pwm.bed	0.00425483	1
LumA	GO	GO_SYNAPSE_ORGANIZATION	GO_SYNAPSE_ORGANIZATION	0.00441705	1
LumA	GO	GO_APICAL_JUNCTION_ASSEMBLY	GO_APICAL_JUNCTION_ASSEMBLY	0.00511554	1
LumA	GO	GO_REGULATION_OF_BODY_FLUID_LEVELS	GO_REGULATION_OF_BODY_FLUID_LEVELS	0.00513212	1
LumA	GO	GO_REGULATION_OF_CELLULAR_COMPONENT_SIZE	GO_REGULATION_OF_CELLULAR_COMPONENT_SIZE	0.00528284	1
LumA	GO	GO_APICAL_JUNCTION_COMPLEX	GO_APICAL_JUNCTION_COMPLEX	0.00581423	1
LumA	UniBind	FOSL2_target_genes	EXP039554_A549--lung-carcinoma-_FOSL2_MACS_FOSL2_MA0478.1.damo.pwm.bed	0.00593268	1
LumA	GO	GO_CELL_BODY	GO_CELL_BODY	0.00601162	1
LumA	GO	GO_CONNECTIVE_TISSUE_DEVELOPMENT	GO_CONNECTIVE_TISSUE_DEVELOPMENT	0.00638861	1
LumA	GO	GO_TERTIARY_GRANULE_LUMEN	GO_TERTIARY_GRANULE_LUMEN	0.0065742	1
LumA	KEGG	KEGG_TIGHT_JUNCTION	KEGG_TIGHT_JUNCTION	0.00663033	1
LumA	GO	GO_ACTIN_FILAMENT_BINDING	GO_ACTIN_FILAMENT_BINDING	0.00668311	1
LumA	GO	GO_TERTIARY_GRANULE	GO_TERTIARY_GRANULE	0.0068254	1
LumA	GO	GO_REGULATION_OF_EPITHELIAL_CELL_MIGRATION	GO_REGULATION_OF_EPITHELIAL_CELL_MIGRATION	0.0071454	0.285484
LumA	GO	GO_RESPONSE_TO_CORTICOSTEROID	GO_RESPONSE_TO_CORTICOSTEROID	0.00716824	1
LumA	UniBind	NR3C1_target_genes	ERP007093_nr3c1_imr90_MACS_NR3C1_MA0113.3.damo.pwm.bed	0.00777001	1
LumA	GO	GO_PLATELET_ALPHA_GRANULE	GO_PLATELET_ALPHA_GRANULE	0.00835864	0.514264
LumA	GO	GO_RESPONSE_TO_INSULIN	GO_RESPONSE_TO_INSULIN	0.00891953	1
LumA	GO	GO_CELL_CELL_JUNCTION_ORGANIZATION	GO_CELL_CELL_JUNCTION_ORGANIZATION	0.00951924	1
LumA	UniBind	NR3C1_target_genes	EXP052965_SUP-B15--Childhood-B-acute-lymphoblastic-leukemia-_NR3C1_MACS_NR3C1_MA0113.3.damo.pwm.bed	0.0100946	1
LumA	UniBind	AR_target_genes	EXP053233_primary-prostate-cancer_AR_MACS_AR_MA0007.3.damo.pwm.bed	0.0102433	1
LumA	GO	GO_SPECIFIC_GRANULE	GO_SPECIFIC_GRANULE	0.0103749	1
LumA	GO	GO_CELLULAR_RESPONSE_TO_PEPTIDE	GO_CELLULAR_RESPONSE_TO_PEPTIDE	0.0112899	1
LumA	GO	GO_TISSUE_MIGRATION	GO_TISSUE_MIGRATION	0.0131033	1
LumA	GO	GO_REGULATION_OF_ACTIN_FILAMENT_ORGANIZATION	GO_REGULATION_OF_ACTIN_FILAMENT_ORGANIZATION	0.0135504	0.00840007
LumA	REACTOME	REACTOME_ESR_MEDIATED_SIGNALING	REACTOME_ESR_MEDIATED_SIGNALING	0.0140435	1
LumA	GO	GO_CELL_LEADING_EDGE	GO_CELL_LEADING_EDGE	0.0145493	0.945058
LumA	GO	GO_DENDRITIC_TREE	GO_DENDRITIC_TREE	0.0148434	1
LumA	UniBind	FOSL2_target_genes	EXP039862_A549--lung-carcinoma-_FOSL2_MACS_FOSL2_MA0478.1.damo.pwm.bed	0.0152915	1
LumA	GO	GO_RIBOSOME	GO_RIBOSOME	0.0166108	1
LumA	GO	GO_RESPONSE_TO_DRUG	GO_RESPONSE_TO_DRUG	0.0191106	1
LumA	GO	GO_NEGATIVE_REGULATION_OF_CELLULAR_RESPONSE_TO_GROWTH_FACTOR_STIMULUS	GO_NEGATIVE_REGULATION_OF_CELLULAR_RESPONSE_TO_GROWTH_FACTOR_STIMULUS	0.019112	1
LumA	GO	GO_BLOOD_MICROPARTICLE	GO_BLOOD_MICROPARTICLE	0.0197819	1
LumA	UniBind	JUNB_target_genes	EXP040036_A549--lung-carcinoma-_JUNB_MACS_JUNB_MA0490.2.damo.pwm.bed	0.0198652	1
LumA	GO	GO_RIBOSOMAL_SUBUNIT	GO_RIBOSOMAL_SUBUNIT	0.0199088	1
LumA	UniBind	ESR1_target_genes	EXP057865_MCF7L-P-immortalized-breast-epithelial-cell-line-_ESR1_MACS_ESR1_MA0112.3.damo.pwm.bed	0.0201403	1
LumA	REACTOME	REACTOME_SIGNALING_BY_INTERLEUKINS	REACTOME_SIGNALING_BY_INTERLEUKINS	0.0218171	1
LumA	GO	GO_REGULATION_OF_CELL_JUNCTION_ASSEMBLY	GO_REGULATION_OF_CELL_JUNCTION_ASSEMBLY	0.0237513	1
LumA	HALLMARK	HALLMARK_MYOGENESIS	HALLMARK_MYOGENESIS	0.0237513	1
LumA	GO	GO_HEPARIN_BINDING	GO_HEPARIN_BINDING	0.0239792	0.0497678
LumA	REACTOME	REACTOME_CELL_CELL_COMMUNICATION	REACTOME_CELL_CELL_COMMUNICATION	0.0246675	1
LumA	GO	GO_CELLULAR_RESPONSE_TO_INSULIN_STIMULUS	GO_CELLULAR_RESPONSE_TO_INSULIN_STIMULUS	0.025994	1
LumA	GO	GO_VACUOLAR_MEMBRANE	GO_VACUOLAR_MEMBRANE	0.0266402	0.00772782
LumA	GO	GO_REGULATION_OF_TRANSMEMBRANE_RECEPTOR_PROTEIN_SERINE_THREONINE_KINASE_SIGNALING_PATHWAY	GO_REGULATION_OF_TRANSMEMBRANE_RECEPTOR_PROTEIN_SERINE_THREONINE_KINASE_SIGNALING_PATHWAY	0.0270638	1
LumA	REACTOME	REACTOME_SEMAPHORIN_INTERACTIONS	REACTOME_SEMAPHORIN_INTERACTIONS	0.027632	1
LumA	GO	GO_UROGENITAL_SYSTEM_DEVELOPMENT	GO_UROGENITAL_SYSTEM_DEVELOPMENT	0.0278195	1
LumA	GO	GO_REGULATION_OF_PROTEIN_POLYMERIZATION	GO_REGULATION_OF_PROTEIN_POLYMERIZATION	0.0279594	1
LumA	GO	GO_MALE_SEX_DIFFERENTIATION	GO_MALE_SEX_DIFFERENTIATION	0.0300048	1
LumA	GO	GO_POST_TRANSLATIONAL_PROTEIN_MODIFICATION	GO_POST_TRANSLATIONAL_PROTEIN_MODIFICATION	0.0312248	1
LumA	GO	GO_TISSUE_HOMEOSTASIS	GO_TISSUE_HOMEOSTASIS	0.0330214	1
LumA	UniBind	FOSL1_target_genes	GSE46166_fosl1_bt549_MACS_FOSL1_MA0477.1.damo.pwm.bed	0.0333872	1
LumA	GO	GO_EXTRACELLULAR_MATRIX_DISASSEMBLY	GO_EXTRACELLULAR_MATRIX_DISASSEMBLY	0.0345896	1
LumA	REACTOME	REACTOME_RHO_GTPASE_EFFECTORS	REACTOME_RHO_GTPASE_EFFECTORS	0.0353415	1
LumA	GO	GO_NEGATIVE_REGULATION_OF_CELL_DEVELOPMENT	GO_NEGATIVE_REGULATION_OF_CELL_DEVELOPMENT	0.0369799	0.0237765
LumA	GO	GO_PLATELET_ALPHA_GRANULE_LUMEN	GO_PLATELET_ALPHA_GRANULE_LUMEN	0.0393459	0.244845
LumA	GO	GO_PROTEIN_POLYMERIZATION	GO_PROTEIN_POLYMERIZATION	0.0417611	1
LumA	GO	GO_REGULATION_OF_CELL_MORPHOGENESIS_INVOLVED_IN_DIFFERENTIATION	GO_REGULATION_OF_CELL_MORPHOGENESIS_INVOLVED_IN_DIFFERENTIATION	0.0417611	0.208496
LumA	REACTOME	REACTOME_METABOLISM_OF_AMINO_ACIDS_AND_DERIVATIVES	REACTOME_METABOLISM_OF_AMINO_ACIDS_AND_DERIVATIVES	0.0419833	1
LumA	UniBind	FOSL2_target_genes	EXP039658_A549--lung-carcinoma-_FOSL2_MACS_FOSL2_MA0478.1.damo.pwm.bed	0.0420349	1
LumA	GO	GO_RESPONSE_TO_TOPOLOGICALLY_INCORRECT_PROTEIN	GO_RESPONSE_TO_TOPOLOGICALLY_INCORRECT_PROTEIN	0.0454017	1
LumA	GO	GO_COLLAGEN_CATABOLIC_PROCESS	GO_COLLAGEN_CATABOLIC_PROCESS	0.0455209	1
LumA	REACTOME	REACTOME_MET_PROMOTES_CELL_MOTILITY	REACTOME_MET_PROMOTES_CELL_MOTILITY	0.0455209	0.671199
LumA	GO	GO_RESPONSE_TO_ACID_CHEMICAL	GO_RESPONSE_TO_ACID_CHEMICAL	0.0465468	1
LumA	GO	GO_PROTEIN_LOCALIZATION_TO_CELL_CELL_JUNCTION	GO_PROTEIN_LOCALIZATION_TO_CELL_CELL_JUNCTION	0.0472199	1
LumB	GO	GO_CELL_SUBSTRATE_JUNCTION	GO_CELL_SUBSTRATE_JUNCTION	3.2414e-16	5.04262e-07
LumB	HALLMARK	HALLMARK_EPITHELIAL_MESENCHYMAL_TRANSITION	HALLMARK_EPITHELIAL_MESENCHYMAL_TRANSITION	4.03554e-16	7.72844e-08
LumB	GO	GO_CELL_ADHESION_MOLECULE_BINDING	GO_CELL_ADHESION_MOLECULE_BINDING	8.57959e-15	0.131492
LumB	REACTOME	REACTOME_EXTRACELLULAR_MATRIX_ORGANIZATION	REACTOME_EXTRACELLULAR_MATRIX_ORGANIZATION	4.93866e-13	1.08415e-09
LumB	GO	GO_COLLAGEN_CONTAINING_EXTRACELLULAR_MATRIX	GO_COLLAGEN_CONTAINING_EXTRACELLULAR_MATRIX	8.68512e-13	6.87994e-07
LumB	GO	GO_EXTRACELLULAR_MATRIX	GO_EXTRACELLULAR_MATRIX	1.00384e-11	7.34226e-06
LumB	GO	GO_EXTRACELLULAR_STRUCTURE_ORGANIZATION	GO_EXTRACELLULAR_STRUCTURE_ORGANIZATION	3.41703e-11	2.39829e-07
LumB	HALLMARK	HALLMARK_ESTROGEN_RESPONSE_EARLY	HALLMARK_ESTROGEN_RESPONSE_EARLY	8.72425e-10	0.00183861
LumB	REACTOME	REACTOME_ECM_PROTEOGLYCANS	REACTOME_ECM_PROTEOGLYCANS	3.30532e-09	4.82822e-07
LumB	REACTOME	REACTOME_INTEGRIN_CELL_SURFACE_INTERACTIONS	REACTOME_INTEGRIN_CELL_SURFACE_INTERACTIONS	1.23114e-08	7.02061e-06
LumB	GO	GO_EXTRACELLULAR_MATRIX_STRUCTURAL_CONSTITUENT	GO_EXTRACELLULAR_MATRIX_STRUCTURAL_CONSTITUENT	1.61729e-08	4.76306e-05
LumB	REACTOME	REACTOME_SIGNALING_BY_RECEPTOR_TYROSINE_KINASES	REACTOME_SIGNALING_BY_RECEPTOR_TYROSINE_KINASES	1.17807e-07	0.226083
LumB	GO	GO_CADHERIN_BINDING	GO_CADHERIN_BINDING	1.31546e-07	1
LumB	REACTOME	REACTOME_DEGRADATION_OF_THE_EXTRACELLULAR_MATRIX	REACTOME_DEGRADATION_OF_THE_EXTRACELLULAR_MATRIX	1.6712e-07	5.33848e-07
LumB	GO	GO_ENDOPLASMIC_RETICULUM_LUMEN	GO_ENDOPLASMIC_RETICULUM_LUMEN	2.98232e-07	5.22636e-10
LumB	KEGG	KEGG_ECM_RECEPTOR_INTERACTION	KEGG_ECM_RECEPTOR_INTERACTION	6.00222e-07	0.0282565
LumB	GO	GO_WOUND_HEALING	GO_WOUND_HEALING	2.42244e-06	0.128162
LumB	REACTOME	REACTOME_REGULATION_OF_INSULIN_LIKE_GROWTH_FACTOR_IGF_TRANSPORT_AND_UPTAKE_BY_INSULIN_LIKE_GROWTH_FACTOR_BINDING_PROTEINS_IGFBPS_	REACTOME_REGULATION_OF_INSULIN_LIKE_GROWTH_FACTOR_IGF_TRANSPORT_AND_UPTAKE_BY_INSULIN_LIKE_GROWTH_FACTOR_BINDING_PROTEINS_IGFBPS_	2.49901e-06	5.50946e-08
LumB	KEGG	KEGG_FOCAL_ADHESION	KEGG_FOCAL_ADHESION	3.04481e-06	0.000606155
LumB	REACTOME	REACTOME_PLATELET_ACTIVATION_SIGNALING_AND_AGGREGATION	REACTOME_PLATELET_ACTIVATION_SIGNALING_AND_AGGREGATION	8.53932e-06	0.384446
LumB	GO	GO_VESICLE_LUMEN	GO_VESICLE_LUMEN	1.00189e-05	0.0111551
LumB	GO	GO_ACTIN_CYTOSKELETON	GO_ACTIN_CYTOSKELETON	1.01076e-05	1
LumB	REACTOME	REACTOME_RESPONSE_TO_ELEVATED_PLATELET_CYTOSOLIC_CA2_	REACTOME_RESPONSE_TO_ELEVATED_PLATELET_CYTOSOLIC_CA2_	1.33322e-05	1
LumB	GO	GO_PIGMENT_GRANULE	GO_PIGMENT_GRANULE	2.67022e-05	1
LumB	HALLMARK	HALLMARK_MYOGENESIS	HALLMARK_MYOGENESIS	2.84321e-05	0.000501633
LumB	GO	GO_CONTRACTILE_FIBER	GO_CONTRACTILE_FIBER	0.000101398	1
LumB	REACTOME	REACTOME_COLLAGEN_DEGRADATION	REACTOME_COLLAGEN_DEGRADATION	0.000156176	3.6456e-07
LumB	GO	GO_CELL_CORTEX	GO_CELL_CORTEX	0.000186659	1
LumB	HALLMARK	HALLMARK_COAGULATION	HALLMARK_COAGULATION	0.000188621	0.00198974
LumB	GO	GO_CELL_LEADING_EDGE	GO_CELL_LEADING_EDGE	0.000579028	0.00335209
LumB	GO	GO_ACTIN_BINDING	GO_ACTIN_BINDING	0.000771145	1
LumB	REACTOME	REACTOME_NON_INTEGRIN_MEMBRANE_ECM_INTERACTIONS	REACTOME_NON_INTEGRIN_MEMBRANE_ECM_INTERACTIONS	0.00137948	1
LumB	GO	GO_MYELOID_LEUKOCYTE_MEDIATED_IMMUNITY	GO_MYELOID_LEUKOCYTE_MEDIATED_IMMUNITY	0.00157029	0.00696639
LumB	GO	GO_PLATELET_DEGRANULATION	GO_PLATELET_DEGRANULATION	0.00178351	1
LumB	GO	GO_EPITHELIAL_CELL_DEVELOPMENT	GO_EPITHELIAL_CELL_DEVELOPMENT	0.00222363	1
LumB	GO	GO_CELLULAR_RESPONSE_TO_ORGANIC_CYCLIC_COMPOUND	GO_CELLULAR_RESPONSE_TO_ORGANIC_CYCLIC_COMPOUND	0.00238287	0.215617
LumB	GO	GO_REGULATION_OF_BODY_FLUID_LEVELS	GO_REGULATION_OF_BODY_FLUID_LEVELS	0.00270498	1
LumB	REACTOME	REACTOME_NEUTROPHIL_DEGRANULATION	REACTOME_NEUTROPHIL_DEGRANULATION	0.0027596	0.000536094
LumB	GO	GO_HOMOTYPIC_CELL_CELL_ADHESION	GO_HOMOTYPIC_CELL_CELL_ADHESION	0.00344072	1
LumB	HALLMARK	HALLMARK_ESTROGEN_RESPONSE_LATE	HALLMARK_ESTROGEN_RESPONSE_LATE	0.00394425	0.00779023
LumB	GO	GO_INTEGRIN_BINDING	GO_INTEGRIN_BINDING	0.00566817	1
LumB	GO	GO_LAMELLIPODIUM	GO_LAMELLIPODIUM	0.00696752	0.0814295
LumB	GO	GO_CORTICAL_CYTOSKELETON	GO_CORTICAL_CYTOSKELETON	0.00822676	0.279853
LumB	GO	GO_PLATELET_ACTIVATION	GO_PLATELET_ACTIVATION	0.00865747	1
LumB	REACTOME	REACTOME_ASSEMBLY_OF_COLLAGEN_FIBRILS_AND_OTHER_MULTIMERIC_STRUCTURES	REACTOME_ASSEMBLY_OF_COLLAGEN_FIBRILS_AND_OTHER_MULTIMERIC_STRUCTURES	0.00870241	0.00577117
LumB	GO	GO_CELL_SUBSTRATE_ADHESION	GO_CELL_SUBSTRATE_ADHESION	0.0110506	1
LumB	GO	GO_TISSUE_HOMEOSTASIS	GO_TISSUE_HOMEOSTASIS	0.0110555	1
LumB	REACTOME	REACTOME_SYNDECAN_INTERACTIONS	REACTOME_SYNDECAN_INTERACTIONS	0.0134738	1
LumB	GO	GO_SKELETAL_SYSTEM_DEVELOPMENT	GO_SKELETAL_SYSTEM_DEVELOPMENT	0.0158806	0.282139
LumB	REACTOME	REACTOME_SIGNALING_BY_MET	REACTOME_SIGNALING_BY_MET	0.0179511	1
LumB	GO	GO_EXTRACELLULAR_MATRIX_STRUCTURAL_CONSTITUENT_CONFERRING_TENSILE_STRENGTH	GO_EXTRACELLULAR_MATRIX_STRUCTURAL_CONSTITUENT_CONFERRING_TENSILE_STRENGTH	0.0215005	0.0647995
LumB	UniBind	JUND_target_genes	ENCSR000BSU_MCF-7_JUND_MACS_JUND_MA0491.1.damo.pwm.bed	0.0234185	1
LumB	GO	GO_VACUOLAR_LUMEN	GO_VACUOLAR_LUMEN	0.0266189	1.81782e-06
LumB	REACTOME	REACTOME_SCAVENGING_BY_CLASS_A_RECEPTORS	REACTOME_SCAVENGING_BY_CLASS_A_RECEPTORS	0.0290434	0.00122517
LumB	KEGG	KEGG_LEUKOCYTE_TRANSENDOTHELIAL_MIGRATION	KEGG_LEUKOCYTE_TRANSENDOTHELIAL_MIGRATION	0.0315584	1
LumB	REACTOME	REACTOME_EUKARYOTIC_TRANSLATION_ELONGATION	REACTOME_EUKARYOTIC_TRANSLATION_ELONGATION	0.0325467	1
LumB	REACTOME	REACTOME_SIGNALING_BY_NUCLEAR_RECEPTORS	REACTOME_SIGNALING_BY_NUCLEAR_RECEPTORS	0.0343049	1
LumB	KEGG	KEGG_ADHERENS_JUNCTION	KEGG_ADHERENS_JUNCTION	0.0346173	1
LumB	REACTOME	REACTOME_INTERLEUKIN_4_AND_INTERLEUKIN_13_SIGNALING	REACTOME_INTERLEUKIN_4_AND_INTERLEUKIN_13_SIGNALING	0.0369423	1
LumB	GO	GO_MORPHOGENESIS_OF_AN_EPITHELIUM	GO_MORPHOGENESIS_OF_AN_EPITHELIUM	0.0377381	1
LumB	REACTOME	REACTOME_COLLAGEN_CHAIN_TRIMERIZATION	REACTOME_COLLAGEN_CHAIN_TRIMERIZATION	0.0406526	0.108336
LumB	REACTOME	REACTOME_SIGNALING_BY_PDGF	REACTOME_SIGNALING_BY_PDGF	0.0412221	1
LumB	REACTOME	REACTOME_COLLAGEN_FORMATION	REACTOME_COLLAGEN_FORMATION	0.0454017	0.00127856
LumB	HALLMARK	HALLMARK_APOPTOSIS	HALLMARK_APOPTOSIS	0.0481007	0.452229
Her2	GO	GO_COLLAGEN_CONTAINING_EXTRACELLULAR_MATRIX	GO_COLLAGEN_CONTAINING_EXTRACELLULAR_MATRIX	4.60619e-33	5.06606e-19
Her2	HALLMARK	HALLMARK_EPITHELIAL_MESENCHYMAL_TRANSITION	HALLMARK_EPITHELIAL_MESENCHYMAL_TRANSITION	5.82057e-33	4.82651e-18
Her2	REACTOME	REACTOME_EXTRACELLULAR_MATRIX_ORGANIZATION	REACTOME_EXTRACELLULAR_MATRIX_ORGANIZATION	1.48835e-27	1.39869e-11
Her2	GO	GO_EXTRACELLULAR_MATRIX	GO_EXTRACELLULAR_MATRIX	2.98276e-27	2.85465e-17
Her2	GO	GO_EXTRACELLULAR_STRUCTURE_ORGANIZATION	GO_EXTRACELLULAR_STRUCTURE_ORGANIZATION	2.73966e-25	1.37292e-09
Her2	GO	GO_CELL_ADHESION_MOLECULE_BINDING	GO_CELL_ADHESION_MOLECULE_BINDING	3.10049e-22	3.88624e-09
Her2	GO	GO_CELL_SUBSTRATE_JUNCTION	GO_CELL_SUBSTRATE_JUNCTION	1.34954e-21	3.41144e-07
Her2	GO	GO_EXTRACELLULAR_MATRIX_STRUCTURAL_CONSTITUENT	GO_EXTRACELLULAR_MATRIX_STRUCTURAL_CONSTITUENT	6.06314e-20	4.92115e-10
Her2	REACTOME	REACTOME_DEGRADATION_OF_THE_EXTRACELLULAR_MATRIX	REACTOME_DEGRADATION_OF_THE_EXTRACELLULAR_MATRIX	1.55808e-18	9.86772e-07
Her2	GO	GO_ENDOPLASMIC_RETICULUM_LUMEN	GO_ENDOPLASMIC_RETICULUM_LUMEN	2.36937e-15	4.21284e-08
Her2	REACTOME	REACTOME_COLLAGEN_DEGRADATION	REACTOME_COLLAGEN_DEGRADATION	1.18223e-13	4.06945e-08
Her2	GO	GO_CADHERIN_BINDING	GO_CADHERIN_BINDING	2.29049e-13	0.29732
Her2	GO	GO_VESICLE_LUMEN	GO_VESICLE_LUMEN	5.76247e-13	9.94581e-07
Her2	GO	GO_VACUOLAR_LUMEN	GO_VACUOLAR_LUMEN	2.60083e-12	0.000132325
Her2	GO	GO_LYSOSOMAL_LUMEN	GO_LYSOSOMAL_LUMEN	5.97302e-11	0.00531663
Her2	REACTOME	REACTOME_SIGNALING_BY_RECEPTOR_TYROSINE_KINASES	REACTOME_SIGNALING_BY_RECEPTOR_TYROSINE_KINASES	6.38206e-11	4.47133e-06
Her2	REACTOME	REACTOME_INTEGRIN_CELL_SURFACE_INTERACTIONS	REACTOME_INTEGRIN_CELL_SURFACE_INTERACTIONS	1.4506e-10	1.12355e-06
Her2	REACTOME	REACTOME_ASSEMBLY_OF_COLLAGEN_FIBRILS_AND_OTHER_MULTIMERIC_STRUCTURES	REACTOME_ASSEMBLY_OF_COLLAGEN_FIBRILS_AND_OTHER_MULTIMERIC_STRUCTURES	2.13185e-10	4.29104e-07
Her2	REACTOME	REACTOME_NEUTROPHIL_DEGRANULATION	REACTOME_NEUTROPHIL_DEGRANULATION	3.54785e-10	0.00401705
Her2	GO	GO_PIGMENT_GRANULE	GO_PIGMENT_GRANULE	3.56159e-10	1
Her2	REACTOME	REACTOME_COLLAGEN_FORMATION	REACTOME_COLLAGEN_FORMATION	6.21591e-10	2.6782e-05
Her2	KEGG	KEGG_FOCAL_ADHESION	KEGG_FOCAL_ADHESION	6.67519e-10	4.99911e-09
Her2	KEGG	KEGG_ECM_RECEPTOR_INTERACTION	KEGG_ECM_RECEPTOR_INTERACTION	6.79024e-10	6.13913e-08
Her2	GO	GO_ACTIN_BINDING	GO_ACTIN_BINDING	1.30922e-09	0.527069
Her2	GO	GO_COLLAGEN_TRIMER	GO_COLLAGEN_TRIMER	2.18694e-09	0.00307286
Her2	REACTOME	REACTOME_ECM_PROTEOGLYCANS	REACTOME_ECM_PROTEOGLYCANS	2.22385e-09	4.74735e-09
Her2	GO	GO_WOUND_HEALING	GO_WOUND_HEALING	2.35772e-09	0.00298184
Her2	GO	GO_CELL_SUBSTRATE_ADHESION	GO_CELL_SUBSTRATE_ADHESION	2.38822e-09	0.0196217
Her2	GO	GO_EXTRACELLULAR_MATRIX_STRUCTURAL_CONSTITUENT_CONFERRING_TENSILE_STRENGTH	GO_EXTRACELLULAR_MATRIX_STRUCTURAL_CONSTITUENT_CONFERRING_TENSILE_STRENGTH	2.87357e-09	2.66539e-05
Her2	HALLMARK	HALLMARK_COAGULATION	HALLMARK_COAGULATION	6.30833e-09	0.0194657
Her2	REACTOME	REACTOME_COLLAGEN_CHAIN_TRIMERIZATION	REACTOME_COLLAGEN_CHAIN_TRIMERIZATION	1.01081e-08	5.60285e-05
Her2	GO	GO_ACTIN_CYTOSKELETON	GO_ACTIN_CYTOSKELETON	1.10469e-08	0.101815
Her2	GO	GO_MYELOID_LEUKOCYTE_MEDIATED_IMMUNITY	GO_MYELOID_LEUKOCYTE_MEDIATED_IMMUNITY	1.14893e-08	0.0156898
Her2	REACTOME	REACTOME_COLLAGEN_BIOSYNTHESIS_AND_MODIFYING_ENZYMES	REACTOME_COLLAGEN_BIOSYNTHESIS_AND_MODIFYING_ENZYMES	1.52181e-08	0.00199967
Her2	REACTOME	REACTOME_RESPONSE_TO_ELEVATED_PLATELET_CYTOSOLIC_CA2_	REACTOME_RESPONSE_TO_ELEVATED_PLATELET_CYTOSOLIC_CA2_	2.32074e-08	0.000147648
Her2	REACTOME	REACTOME_NON_INTEGRIN_MEMBRANE_ECM_INTERACTIONS	REACTOME_NON_INTEGRIN_MEMBRANE_ECM_INTERACTIONS	4.85809e-08	5.84435e-07
Her2	GO	GO_BLOOD_MICROPARTICLE	GO_BLOOD_MICROPARTICLE	1.35348e-07	5.20139e-06
Her2	REACTOME	REACTOME_PLATELET_ACTIVATION_SIGNALING_AND_AGGREGATION	REACTOME_PLATELET_ACTIVATION_SIGNALING_AND_AGGREGATION	1.72058e-07	0.000595476
Her2	GO	GO_BASEMENT_MEMBRANE	GO_BASEMENT_MEMBRANE	3.80558e-07	0.00623514
Her2	KEGG	KEGG_LYSOSOME	KEGG_LYSOSOME	3.85102e-07	1
Her2	GO	GO_ACTIN_FILAMENT_BINDING	GO_ACTIN_FILAMENT_BINDING	3.89035e-07	1
Her2	REACTOME	REACTOME_REGULATION_OF_INSULIN_LIKE_GROWTH_FACTOR_IGF_TRANSPORT_AND_UPTAKE_BY_INSULIN_LIKE_GROWTH_FACTOR_BINDING_PROTEINS_IGFBPS_	REACTOME_REGULATION_OF_INSULIN_LIKE_GROWTH_FACTOR_IGF_TRANSPORT_AND_UPTAKE_BY_INSULIN_LIKE_GROWTH_FACTOR_BINDING_PROTEINS_IGFBPS_	6.09433e-07	1
Her2	UniBind	JUND_target_genes	ENCSR000BSU_MCF-7_JUND_MACS_JUND_MA0491.1.damo.pwm.bed	7.83883e-07	0.718733
Her2	UniBind	JUN_target_genes	GSE46166_jun_bt549_MACS_JUN_MA0488.1.damo.pwm.bed	8.65288e-07	1
Her2	HALLMARK	HALLMARK_APICAL_JUNCTION	HALLMARK_APICAL_JUNCTION	1.11862e-06	1
Her2	GO	GO_COLLAGEN_METABOLIC_PROCESS	GO_COLLAGEN_METABOLIC_PROCESS	1.46841e-06	1
Her2	GO	GO_GLYCOSAMINOGLYCAN_BINDING	GO_GLYCOSAMINOGLYCAN_BINDING	2.61805e-06	1
Her2	GO	GO_PLATELET_DEGRANULATION	GO_PLATELET_DEGRANULATION	3.53736e-06	0.000108159
Her2	GO	GO_EXTRACELLULAR_MATRIX_DISASSEMBLY	GO_EXTRACELLULAR_MATRIX_DISASSEMBLY	5.00862e-06	1
Her2	GO	GO_INTEGRIN_BINDING	GO_INTEGRIN_BINDING	5.02962e-06	0.00814727
Her2	UniBind	JUNB_target_genes	EXP039942_A549--lung-carcinoma-_JUNB_MACS_JUNB_MA0490.2.damo.pwm.bed	8.75224e-06	0.147641
Her2	HALLMARK	HALLMARK_MYOGENESIS	HALLMARK_MYOGENESIS	1.02712e-05	0.0216171
Her2	GO	GO_COLLAGEN_BINDING	GO_COLLAGEN_BINDING	1.60343e-05	0.000938461
Her2	UniBind	FOSL2_target_genes	EXP039554_A549--lung-carcinoma-_FOSL2_MACS_FOSL2_MA0478.1.damo.pwm.bed	1.82521e-05	0.623158
Her2	UniBind	FOSL1_target_genes	GSE46166_fosl1_bt549_MACS_FOSL1_MA0477.1.damo.pwm.bed	1.82521e-05	1
Her2	REACTOME	REACTOME_SIGNALING_BY_ROBO_RECEPTORS	REACTOME_SIGNALING_BY_ROBO_RECEPTORS	3.28256e-05	1
Her2	REACTOME	REACTOME_SYNDECAN_INTERACTIONS	REACTOME_SYNDECAN_INTERACTIONS	3.71003e-05	1.73243e-05
Her2	GO	GO_REGULATION_OF_CELL_SUBSTRATE_ADHESION	GO_REGULATION_OF_CELL_SUBSTRATE_ADHESION	5.59219e-05	1
Her2	REACTOME	REACTOME_REGULATION_OF_EXPRESSION_OF_SLITS_AND_ROBOS	REACTOME_REGULATION_OF_EXPRESSION_OF_SLITS_AND_ROBOS	6.55289e-05	1
Her2	GO	GO_COMPLEX_OF_COLLAGEN_TRIMERS	GO_COMPLEX_OF_COLLAGEN_TRIMERS	6.7982e-05	0.101785
Her2	GO	GO_CELL_CELL_JUNCTION	GO_CELL_CELL_JUNCTION	9.73105e-05	0.176016
Her2	REACTOME	REACTOME_NONSENSE_MEDIATED_DECAY_NMD_	REACTOME_NONSENSE_MEDIATED_DECAY_NMD_	0.000111441	1
Her2	REACTOME	REACTOME_EUKARYOTIC_TRANSLATION_ELONGATION	REACTOME_EUKARYOTIC_TRANSLATION_ELONGATION	0.000147466	1
Her2	REACTOME	REACTOME_SIGNALING_BY_PDGF	REACTOME_SIGNALING_BY_PDGF	0.000148763	0.000489881
Her2	GO	GO_NEGATIVE_REGULATION_OF_CELLULAR_COMPONENT_MOVEMENT	GO_NEGATIVE_REGULATION_OF_CELLULAR_COMPONENT_MOVEMENT	0.000156201	0.284894
Her2	GO	GO_REGULATION_OF_ACTIN_FILAMENT_BASED_PROCESS	GO_REGULATION_OF_ACTIN_FILAMENT_BASED_PROCESS	0.000176008	1
Her2	UniBind	TEAD4_target_genes	ENCSR000BUQ_SK-N-SH_TEAD4_MACS_TEAD4_MA0809.1.damo.pwm.bed	0.000208991	1
Her2	KEGG	KEGG_LEUKOCYTE_TRANSENDOTHELIAL_MIGRATION	KEGG_LEUKOCYTE_TRANSENDOTHELIAL_MIGRATION	0.000230098	1
Her2	GO	GO_CELL_JUNCTION_ASSEMBLY	GO_CELL_JUNCTION_ASSEMBLY	0.000282385	1
Her2	REACTOME	REACTOME_SCAVENGING_BY_CLASS_A_RECEPTORS	REACTOME_SCAVENGING_BY_CLASS_A_RECEPTORS	0.000348095	0.00156331
Her2	GO	GO_AGING	GO_AGING	0.000394658	0.0040471
Her2	GO	GO_ACTIN_FILAMENT_BASED_MOVEMENT	GO_ACTIN_FILAMENT_BASED_MOVEMENT	0.000395406	1
Her2	GO	GO_NUCLEAR_TRANSCRIBED_MRNA_CATABOLIC_PROCESS_NONSENSE_MEDIATED_DECAY	GO_NUCLEAR_TRANSCRIBED_MRNA_CATABOLIC_PROCESS_NONSENSE_MEDIATED_DECAY	0.000426129	1
Her2	GO	GO_MEMBRANE_REGION	GO_MEMBRANE_REGION	0.000450429	1
Her2	GO	GO_CELL_MATRIX_ADHESION	GO_CELL_MATRIX_ADHESION	0.000484385	1
Her2	UniBind	JUNB_target_genes	EXP039540_A549--lung-carcinoma-_JUNB_MACS_JUNB_MA0490.2.damo.pwm.bed	0.000552899	1
Her2	UniBind	JUN_target_genes	GSE46166_jun_bt549_MACS_JUN_MA0489.1.damo.pwm.bed	0.000581769	1
Her2	GO	GO_FICOLIN_1_RICH_GRANULE	GO_FICOLIN_1_RICH_GRANULE	0.000612366	1
Her2	GO	GO_RNA_CATABOLIC_PROCESS	GO_RNA_CATABOLIC_PROCESS	0.000660889	1
Her2	UniBind	JUNB_target_genes	ENCSR795IYP_K562_JUNB_MACS_JUNB_MA0490.1.damo.pwm.bed	0.00072779	1
Her2	HALLMARK	HALLMARK_MTORC1_SIGNALING	HALLMARK_MTORC1_SIGNALING	0.000826	1
Her2	REACTOME	REACTOME_MHC_CLASS_II_ANTIGEN_PRESENTATION	REACTOME_MHC_CLASS_II_ANTIGEN_PRESENTATION	0.000841389	1
Her2	GO	GO_COLLAGEN_FIBRIL_ORGANIZATION	GO_COLLAGEN_FIBRIL_ORGANIZATION	0.000911912	1
Her2	REACTOME	REACTOME_INFLUENZA_INFECTION	REACTOME_INFLUENZA_INFECTION	0.000944253	1
Her2	UniBind	FOSL2_target_genes	EXP039862_A549--lung-carcinoma-_FOSL2_MACS_FOSL2_MA0478.1.damo.pwm.bed	0.00100288	1
Her2	GO	GO_VIRAL_GENE_EXPRESSION	GO_VIRAL_GENE_EXPRESSION	0.00108489	1
Her2	REACTOME	REACTOME_CELL_CELL_COMMUNICATION	REACTOME_CELL_CELL_COMMUNICATION	0.00114267	1
Her2	GO	GO_COLLAGEN_CATABOLIC_PROCESS	GO_COLLAGEN_CATABOLIC_PROCESS	0.00123266	1
Her2	GO	GO_ENDODERMAL_CELL_DIFFERENTIATION	GO_ENDODERMAL_CELL_DIFFERENTIATION	0.00123266	0.0264427
Her2	GO	GO_EXTRACELLULAR_MATRIX_BINDING	GO_EXTRACELLULAR_MATRIX_BINDING	0.00124172	0.00521447
Her2	GO	GO_GROWTH_FACTOR_BINDING	GO_GROWTH_FACTOR_BINDING	0.00146155	1
Her2	UniBind	FOSL2_target_genes	EXP039732_A549--lung-carcinoma-_FOSL2_MACS_FOSL2_MA0478.1.damo.pwm.bed	0.00149576	1
Her2	UniBind	FOSL2_target_genes	EXP039502_A549--lung-carcinoma-_FOSL2_MACS_FOSL2_MA0478.1.damo.pwm.bed	0.00215954	0.0633469
Her2	GO	GO_ACTIN_FILAMENT_ORGANIZATION	GO_ACTIN_FILAMENT_ORGANIZATION	0.00236366	1
Her2	GO	GO_CONTRACTILE_FIBER	GO_CONTRACTILE_FIBER	0.00238693	1
Her2	HALLMARK	HALLMARK_APOPTOSIS	HALLMARK_APOPTOSIS	0.00266062	0.684506
Her2	GO	GO_REGULATION_OF_PEPTIDASE_ACTIVITY	GO_REGULATION_OF_PEPTIDASE_ACTIVITY	0.00293488	1
Her2	GO	GO_MORPHOGENESIS_OF_AN_EPITHELIUM	GO_MORPHOGENESIS_OF_AN_EPITHELIUM	0.00300598	0.568234
Her2	GO	GO_POSITIVE_REGULATION_OF_CELL_ADHESION	GO_POSITIVE_REGULATION_OF_CELL_ADHESION	0.00303436	1
Her2	GO	GO_CYTOSOLIC_RIBOSOME	GO_CYTOSOLIC_RIBOSOME	0.00327941	1
Her2	REACTOME	REACTOME_SIGNALING_BY_INTERLEUKINS	REACTOME_SIGNALING_BY_INTERLEUKINS	0.00328392	0.0677463
Her2	GO	GO_GLIOGENESIS	GO_GLIOGENESIS	0.00330658	0.00139389
Her2	UniBind	RXRA_target_genes	ENCSR000BVG_SK-N-SH_RXRA_MACS_RXRA_MA0512.2.damo.pwm.bed	0.0034	1
Her2	GO	GO_FIBRILLAR_COLLAGEN_TRIMER	GO_FIBRILLAR_COLLAGEN_TRIMER	0.00366503	1
Her2	GO	GO_VACUOLAR_MEMBRANE	GO_VACUOLAR_MEMBRANE	0.00385798	0.636133
Her2	GO	GO_TISSUE_MIGRATION	GO_TISSUE_MIGRATION	0.00391945	1
Her2	GO	GO_PLATELET_ALPHA_GRANULE	GO_PLATELET_ALPHA_GRANULE	0.00408098	0.0875987
Her2	UniBind	JUND_target_genes	EXP037684_Calu-3--lung-adenocarcinoma-_JUND_MACS_JUND_MA0491.2.damo.pwm.bed	0.00415209	0.156688
Her2	GO	GO_AMEBOIDAL_TYPE_CELL_MIGRATION	GO_AMEBOIDAL_TYPE_CELL_MIGRATION	0.00458195	1
Her2	UniBind	JUND_target_genes	ENCSR000BSA_HCT116_JUND_MACS_JUND_MA0491.1.damo.pwm.bed	0.00529043	1
Her2	REACTOME	REACTOME_RESPONSE_OF_EIF2AK4_GCN2_TO_AMINO_ACID_DEFICIENCY	REACTOME_RESPONSE_OF_EIF2AK4_GCN2_TO_AMINO_ACID_DEFICIENCY	0.00536725	1
Her2	REACTOME	REACTOME_INTERLEUKIN_4_AND_INTERLEUKIN_13_SIGNALING	REACTOME_INTERLEUKIN_4_AND_INTERLEUKIN_13_SIGNALING	0.00778599	1
Her2	GO	GO_ACTIN_FILAMENT_BASED_TRANSPORT	GO_ACTIN_FILAMENT_BASED_TRANSPORT	0.00783016	1
Her2	UniBind	JUNB_target_genes	EXP040136_A549--lung-carcinoma-_JUNB_MACS_JUNB_MA0490.2.damo.pwm.bed	0.00801541	0.00327623
Her2	REACTOME	REACTOME_SRP_DEPENDENT_COTRANSLATIONAL_PROTEIN_TARGETING_TO_MEMBRANE	REACTOME_SRP_DEPENDENT_COTRANSLATIONAL_PROTEIN_TARGETING_TO_MEMBRANE	0.00803049	1
Her2	UniBind	FOSL2_target_genes	EXP039680_A549--lung-carcinoma-_FOSL2_MACS_FOSL2_MA0478.1.damo.pwm.bed	0.00810687	1
Her2	GO	GO_COTRANSLATIONAL_PROTEIN_TARGETING_TO_MEMBRANE	GO_COTRANSLATIONAL_PROTEIN_TARGETING_TO_MEMBRANE	0.00934019	1
Her2	HALLMARK	HALLMARK_MITOTIC_SPINDLE	HALLMARK_MITOTIC_SPINDLE	0.00936835	1
Her2	GO	GO_ENDODERM_FORMATION	GO_ENDODERM_FORMATION	0.00941388	0.108037
Her2	KEGG	KEGG_RIBOSOME	KEGG_RIBOSOME	0.00948644	1
Her2	GO	GO_ACTIN_FILAMENT_BUNDLE	GO_ACTIN_FILAMENT_BUNDLE	0.00966362	1
Her2	UniBind	JUNB_target_genes	EXP039614_A549--lung-carcinoma-_JUNB_MACS_JUNB_MA0490.2.damo.pwm.bed	0.0110575	1
Her2	GO	GO_SKELETAL_SYSTEM_DEVELOPMENT	GO_SKELETAL_SYSTEM_DEVELOPMENT	0.0116056	0.0687004
Her2	GO	GO_RESPONSE_TO_TRANSFORMING_GROWTH_FACTOR_BETA	GO_RESPONSE_TO_TRANSFORMING_GROWTH_FACTOR_BETA	0.0127239	1
Her2	GO	GO_REGULATION_OF_SUPRAMOLECULAR_FIBER_ORGANIZATION	GO_REGULATION_OF_SUPRAMOLECULAR_FIBER_ORGANIZATION	0.0131917	1
Her2	GO	GO_VIRAL_LIFE_CYCLE	GO_VIRAL_LIFE_CYCLE	0.0138091	0.10998
Her2	GO	GO_HEPARIN_BINDING	GO_HEPARIN_BINDING	0.0142194	1
Her2	GO	GO_OSSIFICATION	GO_OSSIFICATION	0.0144847	0.185497
Her2	REACTOME	REACTOME_DEFECTIVE_B4GALT7_CAUSES_EDS_PROGEROID_TYPE	REACTOME_DEFECTIVE_B4GALT7_CAUSES_EDS_PROGEROID_TYPE	0.0149051	1
Her2	GO	GO_ANTIGEN_PROCESSING_AND_PRESENTATION_OF_PEPTIDE_ANTIGEN	GO_ANTIGEN_PROCESSING_AND_PRESENTATION_OF_PEPTIDE_ANTIGEN	0.0213551	1
Her2	GO	GO_NEGATIVE_REGULATION_OF_PEPTIDASE_ACTIVITY	GO_NEGATIVE_REGULATION_OF_PEPTIDASE_ACTIVITY	0.0213551	1
Her2	GO	GO_ESTABLISHMENT_OF_PROTEIN_LOCALIZATION_TO_ENDOPLASMIC_RETICULUM	GO_ESTABLISHMENT_OF_PROTEIN_LOCALIZATION_TO_ENDOPLASMIC_RETICULUM	0.0218173	1
Her2	GO	GO_ACTOMYOSIN	GO_ACTOMYOSIN	0.0237964	1
Her2	GO	GO_CELL_CELL_SIGNALING_BY_WNT	GO_CELL_CELL_SIGNALING_BY_WNT	0.0242653	1
Her2	REACTOME	REACTOME_ACTIVATION_OF_MATRIX_METALLOPROTEINASES	REACTOME_ACTIVATION_OF_MATRIX_METALLOPROTEINASES	0.0247969	1
Her2	UniBind	JUNB_target_genes	EXP040135_A549--lung-carcinoma-_JUNB_MACS_JUNB_MA0490.2.damo.pwm.bed	0.025405	1
Her2	GO	GO_LEUKOCYTE_MIGRATION	GO_LEUKOCYTE_MIGRATION	0.0285704	1
Her2	GO	GO_REGULATION_OF_CELL_MORPHOGENESIS	GO_REGULATION_OF_CELL_MORPHOGENESIS	0.0285704	1
Her2	HALLMARK	HALLMARK_ANDROGEN_RESPONSE	HALLMARK_ANDROGEN_RESPONSE	0.0314259	0.031272
Her2	GO	GO_PROTEIN_TARGETING	GO_PROTEIN_TARGETING	0.0320823	1
Her2	GO	GO_SULFUR_COMPOUND_BINDING	GO_SULFUR_COMPOUND_BINDING	0.0326583	1
Her2	GO	GO_ANTIGEN_PROCESSING_AND_PRESENTATION	GO_ANTIGEN_PROCESSING_AND_PRESENTATION	0.033024	1
Her2	UniBind	JUNB_target_genes	EXP039831_A549--lung-carcinoma-_JUNB_MACS_JUNB_MA0490.2.damo.pwm.bed	0.0346481	1
Her2	KEGG	KEGG_REGULATION_OF_ACTIN_CYTOSKELETON	KEGG_REGULATION_OF_ACTIN_CYTOSKELETON	0.0363149	1
Her2	GO	GO_CELL_CORTEX	GO_CELL_CORTEX	0.0370543	1
Her2	GO	GO_EPITHELIAL_CELL_CELL_ADHESION	GO_EPITHELIAL_CELL_CELL_ADHESION	0.0411205	1
Her2	GO	GO_TRANSMEMBRANE_RECEPTOR_PROTEIN_SERINE_THREONINE_KINASE_SIGNALING_PATHWAY	GO_TRANSMEMBRANE_RECEPTOR_PROTEIN_SERINE_THREONINE_KINASE_SIGNALING_PATHWAY	0.0438626	1
Her2	GO	GO_PEPTIDASE_REGULATOR_ACTIVITY	GO_PEPTIDASE_REGULATOR_ACTIVITY	0.0445069	1
Her2	GO	GO_AZUROPHIL_GRANULE	GO_AZUROPHIL_GRANULE	0.0449399	1
Her2	GO	GO_NEGATIVE_REGULATION_OF_HYDROLASE_ACTIVITY	GO_NEGATIVE_REGULATION_OF_HYDROLASE_ACTIVITY	0.0452129	1
Her2	GO	GO_PLATELET_DERIVED_GROWTH_FACTOR_BINDING	GO_PLATELET_DERIVED_GROWTH_FACTOR_BINDING	0.0460156	0.038166
Her2	UniBind	JUNB_target_genes	EXP040036_A549--lung-carcinoma-_JUNB_MACS_JUNB_MA0490.2.damo.pwm.bed	0.0493506	0.305174
Her2	GO	GO_ESTABLISHMENT_OF_PROTEIN_LOCALIZATION_TO_MEMBRANE	GO_ESTABLISHMENT_OF_PROTEIN_LOCALIZATION_TO_MEMBRANE	0.0494237	1
Her2	GO	GO_OSTEOBLAST_DIFFERENTIATION	GO_OSTEOBLAST_DIFFERENTIATION	0.0495309	1
Basal	GO	GO_CELL_ADHESION_MOLECULE_BINDING	GO_CELL_ADHESION_MOLECULE_BINDING	1.27981e-23	3.56754e-09
Basal	GO	GO_CELL_SUBSTRATE_JUNCTION	GO_CELL_SUBSTRATE_JUNCTION	2.89628e-21	1.83453e-14
Basal	GO	GO_COLLAGEN_CONTAINING_EXTRACELLULAR_MATRIX	GO_COLLAGEN_CONTAINING_EXTRACELLULAR_MATRIX	1.25344e-18	3.91452e-15
Basal	HALLMARK	HALLMARK_EPITHELIAL_MESENCHYMAL_TRANSITION	HALLMARK_EPITHELIAL_MESENCHYMAL_TRANSITION	2.52227e-18	9.37081e-16
Basal	GO	GO_ENDOPLASMIC_RETICULUM_LUMEN	GO_ENDOPLASMIC_RETICULUM_LUMEN	1.13395e-16	6.66919e-05
Basal	GO	GO_EXTRACELLULAR_MATRIX	GO_EXTRACELLULAR_MATRIX	3.10855e-16	3.14534e-12
Basal	REACTOME	REACTOME_EXTRACELLULAR_MATRIX_ORGANIZATION	REACTOME_EXTRACELLULAR_MATRIX_ORGANIZATION	3.21705e-16	3.14531e-14
Basal	GO	GO_CADHERIN_BINDING	GO_CADHERIN_BINDING	6.89004e-14	0.1832
Basal	GO	GO_EXTRACELLULAR_STRUCTURE_ORGANIZATION	GO_EXTRACELLULAR_STRUCTURE_ORGANIZATION	7.99951e-14	6.79878e-11
Basal	GO	GO_EXTRACELLULAR_MATRIX_STRUCTURAL_CONSTITUENT	GO_EXTRACELLULAR_MATRIX_STRUCTURAL_CONSTITUENT	2.67012e-13	1.10301e-06
Basal	GO	GO_CELL_JUNCTION_ASSEMBLY	GO_CELL_JUNCTION_ASSEMBLY	5.83785e-11	0.00145728
Basal	REACTOME	REACTOME_DEGRADATION_OF_THE_EXTRACELLULAR_MATRIX	REACTOME_DEGRADATION_OF_THE_EXTRACELLULAR_MATRIX	3.17777e-10	5.75013e-05
Basal	REACTOME	REACTOME_REGULATION_OF_INSULIN_LIKE_GROWTH_FACTOR_IGF_TRANSPORT_AND_UPTAKE_BY_INSULIN_LIKE_GROWTH_FACTOR_BINDING_PROTEINS_IGFBPS_	REACTOME_REGULATION_OF_INSULIN_LIKE_GROWTH_FACTOR_IGF_TRANSPORT_AND_UPTAKE_BY_INSULIN_LIKE_GROWTH_FACTOR_BINDING_PROTEINS_IGFBPS_	8.46742e-10	1
Basal	REACTOME	REACTOME_COLLAGEN_FORMATION	REACTOME_COLLAGEN_FORMATION	1.12036e-08	0.000785648
Basal	REACTOME	REACTOME_COLLAGEN_DEGRADATION	REACTOME_COLLAGEN_DEGRADATION	8.44182e-08	5.9934e-05
Basal	GO	GO_PIGMENT_GRANULE	GO_PIGMENT_GRANULE	1.13307e-07	0.00146
Basal	REACTOME	REACTOME_ECM_PROTEOGLYCANS	REACTOME_ECM_PROTEOGLYCANS	1.78986e-07	1.85209e-08
Basal	REACTOME	REACTOME_INTEGRIN_CELL_SURFACE_INTERACTIONS	REACTOME_INTEGRIN_CELL_SURFACE_INTERACTIONS	3.82224e-07	3.8399e-05
Basal	REACTOME	REACTOME_ASSEMBLY_OF_COLLAGEN_FIBRILS_AND_OTHER_MULTIMERIC_STRUCTURES	REACTOME_ASSEMBLY_OF_COLLAGEN_FIBRILS_AND_OTHER_MULTIMERIC_STRUCTURES	7.65412e-07	0.000610096
Basal	REACTOME	REACTOME_PROGRAMMED_CELL_DEATH	REACTOME_PROGRAMMED_CELL_DEATH	9.22422e-07	0.110409
Basal	GO	GO_CELL_GROWTH	GO_CELL_GROWTH	9.79958e-07	1
Basal	KEGG	KEGG_ECM_RECEPTOR_INTERACTION	KEGG_ECM_RECEPTOR_INTERACTION	2.18105e-06	2.24664e-06
Basal	REACTOME	REACTOME_SIGNALING_BY_ROBO_RECEPTORS	REACTOME_SIGNALING_BY_ROBO_RECEPTORS	2.35856e-06	1
Basal	REACTOME	REACTOME_RESPONSE_TO_ELEVATED_PLATELET_CYTOSOLIC_CA2_	REACTOME_RESPONSE_TO_ELEVATED_PLATELET_CYTOSOLIC_CA2_	2.57527e-06	0.00146318
Basal	REACTOME	REACTOME_COLLAGEN_BIOSYNTHESIS_AND_MODIFYING_ENZYMES	REACTOME_COLLAGEN_BIOSYNTHESIS_AND_MODIFYING_ENZYMES	2.71514e-06	0.146739
Basal	GO	GO_BLOOD_MICROPARTICLE	GO_BLOOD_MICROPARTICLE	3.93612e-06	0.0266138
Basal	GO	GO_CONTRACTILE_FIBER	GO_CONTRACTILE_FIBER	1.02055e-05	8.75398e-06
Basal	REACTOME	REACTOME_NON_INTEGRIN_MEMBRANE_ECM_INTERACTIONS	REACTOME_NON_INTEGRIN_MEMBRANE_ECM_INTERACTIONS	1.22929e-05	8.9486e-10
Basal	HALLMARK	HALLMARK_MYOGENESIS	HALLMARK_MYOGENESIS	1.35119e-05	0.0142063
Basal	GO	GO_POST_TRANSLATIONAL_PROTEIN_MODIFICATION	GO_POST_TRANSLATIONAL_PROTEIN_MODIFICATION	1.57057e-05	1
Basal	GO	GO_EXTRACELLULAR_MATRIX_STRUCTURAL_CONSTITUENT_CONFERRING_TENSILE_STRENGTH	GO_EXTRACELLULAR_MATRIX_STRUCTURAL_CONSTITUENT_CONFERRING_TENSILE_STRENGTH	1.77835e-05	0.165524
Basal	REACTOME	REACTOME_SIGNALING_BY_RECEPTOR_TYROSINE_KINASES	REACTOME_SIGNALING_BY_RECEPTOR_TYROSINE_KINASES	2.68881e-05	0.00206536
Basal	REACTOME	REACTOME_COLLAGEN_CHAIN_TRIMERIZATION	REACTOME_COLLAGEN_CHAIN_TRIMERIZATION	4.01093e-05	0.260275
Basal	GO	GO_INTEGRIN_BINDING	GO_INTEGRIN_BINDING	4.17164e-05	0.00151024
Basal	GO	GO_CELL_CELL_JUNCTION	GO_CELL_CELL_JUNCTION	4.76105e-05	5.54152e-05
Basal	REACTOME	REACTOME_SIGNALING_BY_PDGF	REACTOME_SIGNALING_BY_PDGF	5.55701e-05	1
Basal	GO	GO_PLATELET_DEGRANULATION	GO_PLATELET_DEGRANULATION	8.17237e-05	0.00112728
Basal	UniBind	KLF5_target_genes	EXP049099_HCC95--squamous-cell-lung-carcinoma-_KLF5_MACS_KLF5_MA0599.1.damo.pwm.bed	9.88927e-05	1
Basal	GO	GO_ACTIN_CYTOSKELETON	GO_ACTIN_CYTOSKELETON	0.000100518	0.0588209
Basal	REACTOME	REACTOME_NEUTROPHIL_DEGRANULATION	REACTOME_NEUTROPHIL_DEGRANULATION	0.000116344	0.00574756
Basal	KEGG	KEGG_FOCAL_ADHESION	KEGG_FOCAL_ADHESION	0.000123918	4.98709e-09
Basal	REACTOME	REACTOME_REGULATION_OF_EXPRESSION_OF_SLITS_AND_ROBOS	REACTOME_REGULATION_OF_EXPRESSION_OF_SLITS_AND_ROBOS	0.00014238	1
Basal	REACTOME	REACTOME_SYNDECAN_INTERACTIONS	REACTOME_SYNDECAN_INTERACTIONS	0.000150264	1.41058e-06
Basal	GO	GO_ACTIN_BINDING	GO_ACTIN_BINDING	0.000177934	0.695983
Basal	GO	GO_MORPHOGENESIS_OF_AN_EPITHELIUM	GO_MORPHOGENESIS_OF_AN_EPITHELIUM	0.000178483	0.00807887
Basal	REACTOME	REACTOME_CELL_JUNCTION_ORGANIZATION	REACTOME_CELL_JUNCTION_ORGANIZATION	0.000209462	0.000329731
Basal	REACTOME	REACTOME_CELL_CELL_COMMUNICATION	REACTOME_CELL_CELL_COMMUNICATION	0.000222456	7.06242e-05
Basal	GO	GO_VESICLE_LUMEN	GO_VESICLE_LUMEN	0.00022961	0.000153938
Basal	GO	GO_GLYCOSAMINOGLYCAN_BINDING	GO_GLYCOSAMINOGLYCAN_BINDING	0.000251205	0.742608
Basal	GO	GO_WOUND_HEALING	GO_WOUND_HEALING	0.000258747	2.77666e-07
Basal	REACTOME	REACTOME_SCAVENGING_BY_CLASS_A_RECEPTORS	REACTOME_SCAVENGING_BY_CLASS_A_RECEPTORS	0.000283797	0.00845184
Basal	HALLMARK	HALLMARK_COAGULATION	HALLMARK_COAGULATION	0.00031225	0.00555111
Basal	GO	GO_CELL_LEADING_EDGE	GO_CELL_LEADING_EDGE	0.000342917	0.0182317
Basal	GO	GO_EXTRACELLULAR_MATRIX_DISASSEMBLY	GO_EXTRACELLULAR_MATRIX_DISASSEMBLY	0.000362758	1
Basal	GO	GO_SKIN_DEVELOPMENT	GO_SKIN_DEVELOPMENT	0.000450648	2.36794e-07
Basal	REACTOME	REACTOME_PLATELET_ACTIVATION_SIGNALING_AND_AGGREGATION	REACTOME_PLATELET_ACTIVATION_SIGNALING_AND_AGGREGATION	0.000611604	2.20359e-05
Basal	GO	GO_COLLAGEN_TRIMER	GO_COLLAGEN_TRIMER	0.000704695	0.948871
Basal	GO	GO_MYELOID_LEUKOCYTE_MEDIATED_IMMUNITY	GO_MYELOID_LEUKOCYTE_MEDIATED_IMMUNITY	0.00101039	0.125082
Basal	GO	GO_CELL_CELL_JUNCTION_ORGANIZATION	GO_CELL_CELL_JUNCTION_ORGANIZATION	0.00184544	0.223171
Basal	GO	GO_FICOLIN_1_RICH_GRANULE	GO_FICOLIN_1_RICH_GRANULE	0.00203327	1
Basal	GO	GO_CELLULAR_RESPONSE_TO_ORGANIC_CYCLIC_COMPOUND	GO_CELLULAR_RESPONSE_TO_ORGANIC_CYCLIC_COMPOUND	0.00224842	0.22092
Basal	REACTOME	REACTOME_APOPTOTIC_EXECUTION_PHASE	REACTOME_APOPTOTIC_EXECUTION_PHASE	0.0025739	1
Basal	GO	GO_CELL_SUBSTRATE_JUNCTION_ORGANIZATION	GO_CELL_SUBSTRATE_JUNCTION_ORGANIZATION	0.00271303	0.012655
Basal	KEGG	KEGG_ADHERENS_JUNCTION	KEGG_ADHERENS_JUNCTION	0.00359935	0.093511
Basal	REACTOME	REACTOME_INFLUENZA_INFECTION	REACTOME_INFLUENZA_INFECTION	0.00422392	1
Basal	GO	GO_CELL_SUBSTRATE_ADHESION	GO_CELL_SUBSTRATE_ADHESION	0.00462563	0.00196771
Basal	GO	GO_CYTOSOLIC_RIBOSOME	GO_CYTOSOLIC_RIBOSOME	0.00512434	1
Basal	GO	GO_REGULATION_OF_APOPTOTIC_SIGNALING_PATHWAY	GO_REGULATION_OF_APOPTOTIC_SIGNALING_PATHWAY	0.00621796	0.141987
Basal	GO	GO_ACTIN_FILAMENT_BINDING	GO_ACTIN_FILAMENT_BINDING	0.00674916	0.325827
Basal	HALLMARK	HALLMARK_APICAL_JUNCTION	HALLMARK_APICAL_JUNCTION	0.00799624	1
Basal	GO	GO_CELL_CELL_SIGNALING_BY_WNT	GO_CELL_CELL_SIGNALING_BY_WNT	0.00990807	0.000806421
Basal	GO	GO_RNA_CATABOLIC_PROCESS	GO_RNA_CATABOLIC_PROCESS	0.0107103	1
Basal	GO	GO_REGULATION_OF_CELLULAR_AMIDE_METABOLIC_PROCESS	GO_REGULATION_OF_CELLULAR_AMIDE_METABOLIC_PROCESS	0.0117599	1
Basal	GO	GO_BASEMENT_MEMBRANE	GO_BASEMENT_MEMBRANE	0.0143713	1
Basal	REACTOME	REACTOME_DISEASES_OF_SIGNAL_TRANSDUCTION_BY_GROWTH_FACTOR_RECEPTORS_AND_SECOND_MESSENGERS	REACTOME_DISEASES_OF_SIGNAL_TRANSDUCTION_BY_GROWTH_FACTOR_RECEPTORS_AND_SECOND_MESSENGERS	0.0148014	0.000941192
Basal	REACTOME	REACTOME_NONSENSE_MEDIATED_DECAY_NMD_	REACTOME_NONSENSE_MEDIATED_DECAY_NMD_	0.0166546	1
Basal	REACTOME	REACTOME_EUKARYOTIC_TRANSLATION_ELONGATION	REACTOME_EUKARYOTIC_TRANSLATION_ELONGATION	0.0169349	1
Basal	GO	GO_ADHERENS_JUNCTION	GO_ADHERENS_JUNCTION	0.0174914	1
Basal	GO	GO_STRUCTURAL_CONSTITUENT_OF_CYTOSKELETON	GO_STRUCTURAL_CONSTITUENT_OF_CYTOSKELETON	0.0235653	0.000663988
Basal	GO	GO_ESTABLISHMENT_OF_PROTEIN_LOCALIZATION_TO_MEMBRANE	GO_ESTABLISHMENT_OF_PROTEIN_LOCALIZATION_TO_MEMBRANE	0.02677	1
Basal	REACTOME	REACTOME_EUKARYOTIC_TRANSLATION_INITIATION	REACTOME_EUKARYOTIC_TRANSLATION_INITIATION	0.0287979	1
Basal	REACTOME	REACTOME_BINDING_AND_UPTAKE_OF_LIGANDS_BY_SCAVENGER_RECEPTORS	REACTOME_BINDING_AND_UPTAKE_OF_LIGANDS_BY_SCAVENGER_RECEPTORS	0.0318852	1
Basal	GO	GO_ACTIN_FILAMENT_ORGANIZATION	GO_ACTIN_FILAMENT_ORGANIZATION	0.0384097	0.768249
Basal	GO	GO_RESPONSE_TO_OXYGEN_LEVELS	GO_RESPONSE_TO_OXYGEN_LEVELS	0.0392174	0.0123938
Basal	GO	GO_POSITIVE_REGULATION_OF_CELLULAR_COMPONENT_BIOGENESIS	GO_POSITIVE_REGULATION_OF_CELLULAR_COMPONENT_BIOGENESIS	0.0414935	1
Basal	GO	GO_NUCLEAR_TRANSCRIBED_MRNA_CATABOLIC_PROCESS_NONSENSE_MEDIATED_DECAY	GO_NUCLEAR_TRANSCRIBED_MRNA_CATABOLIC_PROCESS_NONSENSE_MEDIATED_DECAY	0.0427067	1
Basal	UniBind	JUND_target_genes	GSE59021_jund_du145_MACS_JUND_MA0491.1.damo.pwm.bed	0.0427067	1
Basal	KEGG	KEGG_RIBOSOME	KEGG_RIBOSOME	0.0459032	1
Basal	GO	GO_RETINA_HOMEOSTASIS	GO_RETINA_HOMEOSTASIS	0.0473811	1
Basal	REACTOME	REACTOME_AUF1_HNRNP_D0_BINDS_AND_DESTABILIZES_MRNA	REACTOME_AUF1_HNRNP_D0_BINDS_AND_DESTABILIZES_MRNA	0.0473811	1
Normal	GO	GO_COLLAGEN_CONTAINING_EXTRACELLULAR_MATRIX	GO_COLLAGEN_CONTAINING_EXTRACELLULAR_MATRIX	1.63417e-15	1.0519e-07
Normal	GO	GO_EXTRACELLULAR_MATRIX	GO_EXTRACELLULAR_MATRIX	7.96101e-15	1.44227e-05
Normal	HALLMARK	HALLMARK_EPITHELIAL_MESENCHYMAL_TRANSITION	HALLMARK_EPITHELIAL_MESENCHYMAL_TRANSITION	1.12535e-14	0.0128882
Normal	REACTOME	REACTOME_EXTRACELLULAR_MATRIX_ORGANIZATION	REACTOME_EXTRACELLULAR_MATRIX_ORGANIZATION	1.48613e-12	8.11893e-05
Normal	GO	GO_EXTRACELLULAR_MATRIX_STRUCTURAL_CONSTITUENT	GO_EXTRACELLULAR_MATRIX_STRUCTURAL_CONSTITUENT	4.1072e-10	0.002348
Normal	REACTOME	REACTOME_DEGRADATION_OF_THE_EXTRACELLULAR_MATRIX	REACTOME_DEGRADATION_OF_THE_EXTRACELLULAR_MATRIX	6.3078e-10	4.36316e-05
Normal	GO	GO_EXTRACELLULAR_STRUCTURE_ORGANIZATION	GO_EXTRACELLULAR_STRUCTURE_ORGANIZATION	1.55049e-09	8.246e-05
Normal	REACTOME	REACTOME_COLLAGEN_DEGRADATION	REACTOME_COLLAGEN_DEGRADATION	1.2132e-08	0.000106794
Normal	GO	GO_EXTRACELLULAR_MATRIX_STRUCTURAL_CONSTITUENT_CONFERRING_TENSILE_STRENGTH	GO_EXTRACELLULAR_MATRIX_STRUCTURAL_CONSTITUENT_CONFERRING_TENSILE_STRENGTH	9.78992e-07	0.0534848
Normal	REACTOME	REACTOME_COLLAGEN_CHAIN_TRIMERIZATION	REACTOME_COLLAGEN_CHAIN_TRIMERIZATION	1.81895e-06	0.0755267
Normal	REACTOME	REACTOME_COLLAGEN_FORMATION	REACTOME_COLLAGEN_FORMATION	1.85328e-06	0.660368
Normal	REACTOME	REACTOME_ECM_PROTEOGLYCANS	REACTOME_ECM_PROTEOGLYCANS	2.49857e-06	0.000486221
Normal	GO	GO_CELL_SUBSTRATE_JUNCTION	GO_CELL_SUBSTRATE_JUNCTION	3.19811e-06	1
Normal	REACTOME	REACTOME_ASSEMBLY_OF_COLLAGEN_FIBRILS_AND_OTHER_MULTIMERIC_STRUCTURES	REACTOME_ASSEMBLY_OF_COLLAGEN_FIBRILS_AND_OTHER_MULTIMERIC_STRUCTURES	5.95475e-06	0.0463592
Normal	REACTOME	REACTOME_COLLAGEN_BIOSYNTHESIS_AND_MODIFYING_ENZYMES	REACTOME_COLLAGEN_BIOSYNTHESIS_AND_MODIFYING_ENZYMES	1.33555e-05	1
Normal	GO	GO_CORTICAL_CYTOSKELETON	GO_CORTICAL_CYTOSKELETON	0.000123169	1
Normal	GO	GO_COLLAGEN_TRIMER	GO_COLLAGEN_TRIMER	0.000125837	0.298221
Normal	GO	GO_ENDOPLASMIC_RETICULUM_LUMEN	GO_ENDOPLASMIC_RETICULUM_LUMEN	0.00030038	0.218805
Normal	HALLMARK	HALLMARK_APOPTOSIS	HALLMARK_APOPTOSIS	0.000954263	1
Normal	REACTOME	REACTOME_RESPONSE_TO_ELEVATED_PLATELET_CYTOSOLIC_CA2_	REACTOME_RESPONSE_TO_ELEVATED_PLATELET_CYTOSOLIC_CA2_	0.00169291	0.000362391
Normal	HALLMARK	HALLMARK_MYOGENESIS	HALLMARK_MYOGENESIS	0.00226921	0.00222741
Normal	REACTOME	REACTOME_INTEGRIN_CELL_SURFACE_INTERACTIONS	REACTOME_INTEGRIN_CELL_SURFACE_INTERACTIONS	0.00376556	0.469844
Normal	GO	GO_GROWTH_FACTOR_BINDING	GO_GROWTH_FACTOR_BINDING	0.00525958	0.141424
Normal	GO	GO_VACUOLAR_LUMEN	GO_VACUOLAR_LUMEN	0.00554345	1
Normal	KEGG	KEGG_FOCAL_ADHESION	KEGG_FOCAL_ADHESION	0.00764557	0.057844
Normal	GO	GO_RESPONSE_TO_ACID_CHEMICAL	GO_RESPONSE_TO_ACID_CHEMICAL	0.0206041	1
Normal	GO	GO_CORTICAL_ACTIN_CYTOSKELETON	GO_CORTICAL_ACTIN_CYTOSKELETON	0.0235321	1
Normal	GO	GO_EXTRACELLULAR_MATRIX_BINDING	GO_EXTRACELLULAR_MATRIX_BINDING	0.0290671	1
Normal	KEGG	KEGG_ECM_RECEPTOR_INTERACTION	KEGG_ECM_RECEPTOR_INTERACTION	0.0380523	1
unclassified	GO	GO_EXTRACELLULAR_MATRIX	GO_EXTRACELLULAR_MATRIX	1.83566e-14	0.0142575
unclassified	GO	GO_COLLAGEN_CONTAINING_EXTRACELLULAR_MATRIX	GO_COLLAGEN_CONTAINING_EXTRACELLULAR_MATRIX	6.63708e-14	0.000807172
unclassified	REACTOME	REACTOME_EXTRACELLULAR_MATRIX_ORGANIZATION	REACTOME_EXTRACELLULAR_MATRIX_ORGANIZATION	6.53286e-13	1
unclassified	GO	GO_EXTRACELLULAR_MATRIX_STRUCTURAL_CONSTITUENT	GO_EXTRACELLULAR_MATRIX_STRUCTURAL_CONSTITUENT	5.78698e-12	0.00666061
unclassified	REACTOME	REACTOME_ECM_PROTEOGLYCANS	REACTOME_ECM_PROTEOGLYCANS	7.40327e-11	0.000796287
unclassified	GO	GO_EXTRACELLULAR_STRUCTURE_ORGANIZATION	GO_EXTRACELLULAR_STRUCTURE_ORGANIZATION	2.27839e-10	1
unclassified	REACTOME	REACTOME_DEGRADATION_OF_THE_EXTRACELLULAR_MATRIX	REACTOME_DEGRADATION_OF_THE_EXTRACELLULAR_MATRIX	1.08666e-08	1
unclassified	REACTOME	REACTOME_COLLAGEN_DEGRADATION	REACTOME_COLLAGEN_DEGRADATION	1.50035e-08	1
unclassified	HALLMARK	HALLMARK_EPITHELIAL_MESENCHYMAL_TRANSITION	HALLMARK_EPITHELIAL_MESENCHYMAL_TRANSITION	5.39941e-08	0.000529737
unclassified	KEGG	KEGG_FOCAL_ADHESION	KEGG_FOCAL_ADHESION	3.19204e-07	0.962684
unclassified	KEGG	KEGG_ECM_RECEPTOR_INTERACTION	KEGG_ECM_RECEPTOR_INTERACTION	4.42869e-07	0.057358
unclassified	REACTOME	REACTOME_ASSEMBLY_OF_COLLAGEN_FIBRILS_AND_OTHER_MULTIMERIC_STRUCTURES	REACTOME_ASSEMBLY_OF_COLLAGEN_FIBRILS_AND_OTHER_MULTIMERIC_STRUCTURES	4.73235e-07	1
unclassified	REACTOME	REACTOME_NON_INTEGRIN_MEMBRANE_ECM_INTERACTIONS	REACTOME_NON_INTEGRIN_MEMBRANE_ECM_INTERACTIONS	5.72829e-07	0.32407
unclassified	REACTOME	REACTOME_INTEGRIN_CELL_SURFACE_INTERACTIONS	REACTOME_INTEGRIN_CELL_SURFACE_INTERACTIONS	5.97274e-07	1
unclassified	REACTOME	REACTOME_SYNDECAN_INTERACTIONS	REACTOME_SYNDECAN_INTERACTIONS	1.04313e-06	0.00750921
unclassified	GO	GO_ENDOPLASMIC_RETICULUM_LUMEN	GO_ENDOPLASMIC_RETICULUM_LUMEN	3.09539e-06	1
unclassified	GO	GO_CELL_ADHESION_MOLECULE_BINDING	GO_CELL_ADHESION_MOLECULE_BINDING	1.74321e-05	1
unclassified	REACTOME	REACTOME_COLLAGEN_FORMATION	REACTOME_COLLAGEN_FORMATION	2.61946e-05	1
unclassified	GO	GO_EXTRACELLULAR_MATRIX_STRUCTURAL_CONSTITUENT_CONFERRING_TENSILE_STRENGTH	GO_EXTRACELLULAR_MATRIX_STRUCTURAL_CONSTITUENT_CONFERRING_TENSILE_STRENGTH	0.000467458	1
unclassified	REACTOME	REACTOME_PLATELET_ACTIVATION_SIGNALING_AND_AGGREGATION	REACTOME_PLATELET_ACTIVATION_SIGNALING_AND_AGGREGATION	0.000700048	0.33079
unclassified	REACTOME	REACTOME_COLLAGEN_CHAIN_TRIMERIZATION	REACTOME_COLLAGEN_CHAIN_TRIMERIZATION	0.000707516	1
unclassified	GO	GO_INTEGRIN_BINDING	GO_INTEGRIN_BINDING	0.00280549	1
unclassified	GO	GO_COLLAGEN_TRIMER	GO_COLLAGEN_TRIMER	0.00434223	1
unclassified	REACTOME	REACTOME_MET_ACTIVATES_PTK2_SIGNALING	REACTOME_MET_ACTIVATES_PTK2_SIGNALING	0.00523854	0.604404
unclassified	GO	GO_COLLAGEN_FIBRIL_ORGANIZATION	GO_COLLAGEN_FIBRIL_ORGANIZATION	0.00843127	1
unclassified	GO	GO_PLATELET_DEGRANULATION	GO_PLATELET_DEGRANULATION	0.0101266	0.607095
unclassified	REACTOME	REACTOME_SCAVENGING_BY_CLASS_A_RECEPTORS	REACTOME_SCAVENGING_BY_CLASS_A_RECEPTORS	0.0110883	1
unclassified	REACTOME	REACTOME_RESPONSE_TO_ELEVATED_PLATELET_CYTOSOLIC_CA2_	REACTOME_RESPONSE_TO_ELEVATED_PLATELET_CYTOSOLIC_CA2_	0.0118093	0.672514
unclassified	GO	GO_PROTEOGLYCAN_BINDING	GO_PROTEOGLYCAN_BINDING	0.0144078	1
unclassified	REACTOME	REACTOME_COLLAGEN_BIOSYNTHESIS_AND_MODIFYING_ENZYMES	REACTOME_COLLAGEN_BIOSYNTHESIS_AND_MODIFYING_ENZYMES	0.0206501	1
unclassified	GO	GO_BASEMENT_MEMBRANE	GO_BASEMENT_MEMBRANE	0.0212652	1
unclassified	GO	GO_WOUND_HEALING	GO_WOUND_HEALING	0.0305772	0.67105
unclassified	GO	GO_COLLAGEN_METABOLIC_PROCESS	GO_COLLAGEN_METABOLIC_PROCESS	0.0327329	1
unclassified	REACTOME	REACTOME_MET_PROMOTES_CELL_MOTILITY	REACTOME_MET_PROMOTES_CELL_MOTILITY	0.039719	1
unclassified	GO	GO_COLLAGEN_BINDING	GO_COLLAGEN_BINDING	0.0452702	1
unclassified	GO	GO_CELL_SUBSTRATE_ADHESION	GO_CELL_SUBSTRATE_ADHESION	0.0457014	1
