# Supplementary material for: Regulatory networks and 5′ partner usage of miRNA host gene fusions in breast cancer
Source: Int J Cancer. 2022 Feb 26;151(1):95–106. doi: 10.1002/ijc.33972 (PMC9303785; doi:10.1002/ijc.33972)
Supplement: Supplementary file 5 — Table S5 Results of gene set overrepresentation analysis of 3′ fusion partners for the TCGA dataset. Overrepresentation was calculated using the ClusterProfiler R package. GO, KEGG, HALLMARK and REACTOME gene sets from MSigDB were analysed for each molecular subtype. The table also contains transcription factor target gene enrichment obtained from UniBind. For each subtype analysed, a P‐value was calculated for 3′ partners of miRNA hosts (5′ host P‐adj) and for non‐hosts (5′ non‐host P‐adj). For the non‐hosts, a random subsampling of 3′ partners was performed to analyse a gene list of the same length as for the corresponding miRNA host 3′ partners. The sampling was done in triplicate and the mean adjusted P‐value is displayed in the 3′ non‐host P‐adj column. [file IJC-151-95-s002.xlsx]

## Sheet: TCGA_receptor_status
Subtype	Geneset	ID	Description	5' Host p-adj	5' Non-host p-adj
LumA	GO	GO_CELL_SUBSTRATE_JUNCTION	GO_CELL_SUBSTRATE_JUNCTION	9.35041e-36	1.62378e-15
LumB	GO	GO_CELL_ADHESION_MOLECULE_BINDING	GO_CELL_ADHESION_MOLECULE_BINDING	4.5071e-30	1.94787e-09
LumA	GO	GO_CELL_ADHESION_MOLECULE_BINDING	GO_CELL_ADHESION_MOLECULE_BINDING	4.2017e-27	3.76152e-15
LumB	GO	GO_CADHERIN_BINDING	GO_CADHERIN_BINDING	2.70132e-26	3.75488e-06
Basal	GO	GO_CELL_ADHESION_MOLECULE_BINDING	GO_CELL_ADHESION_MOLECULE_BINDING	5.21136e-25	4.50912e-10
LumA	GO	GO_CADHERIN_BINDING	GO_CADHERIN_BINDING	3.12683e-22	5.66802e-09
Her2	GO	GO_CELL_ADHESION_MOLECULE_BINDING	GO_CELL_ADHESION_MOLECULE_BINDING	4.19967e-21	1.58547e-05
LumA	GO	GO_COLLAGEN_CONTAINING_EXTRACELLULAR_MATRIX	GO_COLLAGEN_CONTAINING_EXTRACELLULAR_MATRIX	5.81608e-21	2.76339e-07
Normal	HALLMARK	HALLMARK_EPITHELIAL_MESENCHYMAL_TRANSITION	HALLMARK_EPITHELIAL_MESENCHYMAL_TRANSITION	2.87542e-18	6.42052e-09
Basal	GO	GO_COLLAGEN_CONTAINING_EXTRACELLULAR_MATRIX	GO_COLLAGEN_CONTAINING_EXTRACELLULAR_MATRIX	4.69515e-18	1.19157e-08
Her2	GO	GO_CADHERIN_BINDING	GO_CADHERIN_BINDING	1.08654e-17	0.0019685
Basal	GO	GO_CADHERIN_BINDING	GO_CADHERIN_BINDING	2.29845e-17	6.45944e-08
Basal	REACTOME	REACTOME_EXTRACELLULAR_MATRIX_ORGANIZATION	REACTOME_EXTRACELLULAR_MATRIX_ORGANIZATION	1.81452e-16	9.88634e-06
LumB	GO	GO_CELL_SUBSTRATE_JUNCTION	GO_CELL_SUBSTRATE_JUNCTION	2.16163e-16	4.10913e-07
LumB	GO	GO_PIGMENT_GRANULE	GO_PIGMENT_GRANULE	2.23437e-16	1.1563e-08
LumA	REACTOME	REACTOME_EXTRACELLULAR_MATRIX_ORGANIZATION	REACTOME_EXTRACELLULAR_MATRIX_ORGANIZATION	4.7791e-16	0.000141816
LumA	GO	GO_EXTRACELLULAR_MATRIX	GO_EXTRACELLULAR_MATRIX	1.32332e-15	0.000726648
Her2	HALLMARK	HALLMARK_EPITHELIAL_MESENCHYMAL_TRANSITION	HALLMARK_EPITHELIAL_MESENCHYMAL_TRANSITION	3.86893e-15	0.0839706
LumA	GO	GO_EXTRACELLULAR_STRUCTURE_ORGANIZATION	GO_EXTRACELLULAR_STRUCTURE_ORGANIZATION	5.18193e-15	1.55459e-06
Basal	HALLMARK	HALLMARK_EPITHELIAL_MESENCHYMAL_TRANSITION	HALLMARK_EPITHELIAL_MESENCHYMAL_TRANSITION	1.03898e-14	0.000337791
LumA	HALLMARK	HALLMARK_EPITHELIAL_MESENCHYMAL_TRANSITION	HALLMARK_EPITHELIAL_MESENCHYMAL_TRANSITION	1.16877e-14	1.83767e-05
Basal	GO	GO_EXTRACELLULAR_MATRIX	GO_EXTRACELLULAR_MATRIX	1.30937e-14	2.545e-07
LumA	GO	GO_EXTRACELLULAR_MATRIX_STRUCTURAL_CONSTITUENT	GO_EXTRACELLULAR_MATRIX_STRUCTURAL_CONSTITUENT	1.49346e-14	2.16912e-07
Basal	GO	GO_CELL_SUBSTRATE_JUNCTION	GO_CELL_SUBSTRATE_JUNCTION	1.54598e-14	7.04486e-09
Normal	GO	GO_CELL_SUBSTRATE_JUNCTION	GO_CELL_SUBSTRATE_JUNCTION	2.97527e-14	0.0462452
Basal	REACTOME	REACTOME_DEGRADATION_OF_THE_EXTRACELLULAR_MATRIX	REACTOME_DEGRADATION_OF_THE_EXTRACELLULAR_MATRIX	3.38588e-14	5.36699e-05
Her2	GO	GO_CELL_SUBSTRATE_JUNCTION	GO_CELL_SUBSTRATE_JUNCTION	4.66639e-14	3.90401e-05
Normal	GO	GO_COLLAGEN_CONTAINING_EXTRACELLULAR_MATRIX	GO_COLLAGEN_CONTAINING_EXTRACELLULAR_MATRIX	5.1975e-14	1.35606e-09
Her2	REACTOME	REACTOME_EXTRACELLULAR_MATRIX_ORGANIZATION	REACTOME_EXTRACELLULAR_MATRIX_ORGANIZATION	1.25297e-13	0.0633307
Normal	GO	GO_CELL_ADHESION_MOLECULE_BINDING	GO_CELL_ADHESION_MOLECULE_BINDING	3.37106e-13	0.000145608
Basal	GO	GO_EXTRACELLULAR_STRUCTURE_ORGANIZATION	GO_EXTRACELLULAR_STRUCTURE_ORGANIZATION	3.67904e-13	0.00012684
Her2	GO	GO_COLLAGEN_CONTAINING_EXTRACELLULAR_MATRIX	GO_COLLAGEN_CONTAINING_EXTRACELLULAR_MATRIX	1.23479e-12	0.00674046
LumA	REACTOME	REACTOME_NEUTROPHIL_DEGRANULATION	REACTOME_NEUTROPHIL_DEGRANULATION	6.52777e-12	0.000260748
Normal	GO	GO_EXTRACELLULAR_MATRIX_STRUCTURAL_CONSTITUENT	GO_EXTRACELLULAR_MATRIX_STRUCTURAL_CONSTITUENT	7.0519e-12	5.57266e-05
Basal	GO	GO_VESICLE_LUMEN	GO_VESICLE_LUMEN	8.68536e-12	0.000454876
Basal	REACTOME	REACTOME_NEUTROPHIL_DEGRANULATION	REACTOME_NEUTROPHIL_DEGRANULATION	2.21522e-11	9.19934e-06
Her2	GO	GO_VESICLE_LUMEN	GO_VESICLE_LUMEN	2.73857e-11	7.18755e-05
LumA	KEGG	KEGG_FOCAL_ADHESION	KEGG_FOCAL_ADHESION	4.59019e-11	1.6082e-06
Her2	GO	GO_EXTRACELLULAR_STRUCTURE_ORGANIZATION	GO_EXTRACELLULAR_STRUCTURE_ORGANIZATION	4.7673e-11	0.374274
Her2	GO	GO_EXTRACELLULAR_MATRIX	GO_EXTRACELLULAR_MATRIX	5.67387e-11	0.0725849
LumB	HALLMARK	HALLMARK_EPITHELIAL_MESENCHYMAL_TRANSITION	HALLMARK_EPITHELIAL_MESENCHYMAL_TRANSITION	9.69809e-11	0.333421
LumA	REACTOME	REACTOME_SRP_DEPENDENT_COTRANSLATIONAL_PROTEIN_TARGETING_TO_MEMBRANE	REACTOME_SRP_DEPENDENT_COTRANSLATIONAL_PROTEIN_TARGETING_TO_MEMBRANE	1.05988e-10	0.151666
LumA	REACTOME	REACTOME_SIGNALING_BY_ROBO_RECEPTORS	REACTOME_SIGNALING_BY_ROBO_RECEPTORS	1.13811e-10	0.204799
LumA	REACTOME	REACTOME_DEGRADATION_OF_THE_EXTRACELLULAR_MATRIX	REACTOME_DEGRADATION_OF_THE_EXTRACELLULAR_MATRIX	1.23423e-10	0.000161307
LumB	GO	GO_ENDOPLASMIC_RETICULUM_LUMEN	GO_ENDOPLASMIC_RETICULUM_LUMEN	1.27839e-10	0.00389092
Normal	GO	GO_EXTRACELLULAR_MATRIX	GO_EXTRACELLULAR_MATRIX	1.3496e-10	1.09532e-06
LumB	REACTOME	REACTOME_NEUTROPHIL_DEGRANULATION	REACTOME_NEUTROPHIL_DEGRANULATION	1.65084e-10	7.68876e-05
Normal	REACTOME	REACTOME_EXTRACELLULAR_MATRIX_ORGANIZATION	REACTOME_EXTRACELLULAR_MATRIX_ORGANIZATION	2.2444e-10	2.74714e-07
Normal	KEGG	KEGG_FOCAL_ADHESION	KEGG_FOCAL_ADHESION	2.80484e-10	0.00439344
Basal	GO	GO_MYELOID_LEUKOCYTE_MEDIATED_IMMUNITY	GO_MYELOID_LEUKOCYTE_MEDIATED_IMMUNITY	4.40924e-10	7.848e-05
Her2	REACTOME	REACTOME_DEGRADATION_OF_THE_EXTRACELLULAR_MATRIX	REACTOME_DEGRADATION_OF_THE_EXTRACELLULAR_MATRIX	5.44137e-10	0.339783
Normal	REACTOME	REACTOME_ECM_PROTEOGLYCANS	REACTOME_ECM_PROTEOGLYCANS	6.66199e-10	9.5388e-06
Her2	REACTOME	REACTOME_NEUTROPHIL_DEGRANULATION	REACTOME_NEUTROPHIL_DEGRANULATION	8.48916e-10	0.000332445
Basal	GO	GO_EXTRACELLULAR_MATRIX_STRUCTURAL_CONSTITUENT	GO_EXTRACELLULAR_MATRIX_STRUCTURAL_CONSTITUENT	1.1982e-09	0.00410937
LumA	REACTOME	REACTOME_REGULATION_OF_INSULIN_LIKE_GROWTH_FACTOR_IGF_TRANSPORT_AND_UPTAKE_BY_INSULIN_LIKE_GROWTH_FACTOR_BINDING_PROTEINS_IGFBPS_	REACTOME_REGULATION_OF_INSULIN_LIKE_GROWTH_FACTOR_IGF_TRANSPORT_AND_UPTAKE_BY_INSULIN_LIKE_GROWTH_FACTOR_BINDING_PROTEINS_IGFBPS_	1.4685e-09	0.00145001
Basal	GO	GO_ENDOPLASMIC_RETICULUM_LUMEN	GO_ENDOPLASMIC_RETICULUM_LUMEN	1.51083e-09	6.59427e-05
LumB	REACTOME	REACTOME_EXTRACELLULAR_MATRIX_ORGANIZATION	REACTOME_EXTRACELLULAR_MATRIX_ORGANIZATION	1.52779e-09	0.0205916
LumA	HALLMARK	HALLMARK_ESTROGEN_RESPONSE_EARLY	HALLMARK_ESTROGEN_RESPONSE_EARLY	1.54405e-09	4.75141e-07
LumA	GO	GO_COTRANSLATIONAL_PROTEIN_TARGETING_TO_MEMBRANE	GO_COTRANSLATIONAL_PROTEIN_TARGETING_TO_MEMBRANE	1.86862e-09	0.36664
Basal	REACTOME	REACTOME_COLLAGEN_DEGRADATION	REACTOME_COLLAGEN_DEGRADATION	2.46214e-09	0.00102665
LumA	REACTOME	REACTOME_EUKARYOTIC_TRANSLATION_INITIATION	REACTOME_EUKARYOTIC_TRANSLATION_INITIATION	2.4752e-09	0.00078448
LumB	GO	GO_VESICLE_LUMEN	GO_VESICLE_LUMEN	2.62064e-09	1.69836e-05
Her2	GO	GO_CELL_CORTEX	GO_CELL_CORTEX	2.82084e-09	0.444405
Her2	GO	GO_EXTRACELLULAR_MATRIX_STRUCTURAL_CONSTITUENT	GO_EXTRACELLULAR_MATRIX_STRUCTURAL_CONSTITUENT	2.97286e-09	0.28236
Normal	GO	GO_CADHERIN_BINDING	GO_CADHERIN_BINDING	4.20448e-09	0.711637
LumA	GO	GO_PROTEIN_LOCALIZATION_TO_ENDOPLASMIC_RETICULUM	GO_PROTEIN_LOCALIZATION_TO_ENDOPLASMIC_RETICULUM	4.34895e-09	0.0142082
LumA	REACTOME	REACTOME_EUKARYOTIC_TRANSLATION_ELONGATION	REACTOME_EUKARYOTIC_TRANSLATION_ELONGATION	4.72119e-09	0.0127978
LumA	GO	GO_CELL_CORTEX	GO_CELL_CORTEX	5.24069e-09	0.00597249
LumA	GO	GO_ESTABLISHMENT_OF_PROTEIN_LOCALIZATION_TO_ENDOPLASMIC_RETICULUM	GO_ESTABLISHMENT_OF_PROTEIN_LOCALIZATION_TO_ENDOPLASMIC_RETICULUM	7.63887e-09	0.216427
LumA	GO	GO_MYELOID_LEUKOCYTE_MEDIATED_IMMUNITY	GO_MYELOID_LEUKOCYTE_MEDIATED_IMMUNITY	1.24672e-08	0.00172445
Her2	REACTOME	REACTOME_COLLAGEN_DEGRADATION	REACTOME_COLLAGEN_DEGRADATION	1.29472e-08	0.793793
LumA	REACTOME	REACTOME_INFLUENZA_INFECTION	REACTOME_INFLUENZA_INFECTION	1.34716e-08	0.0248723
LumB	GO	GO_COLLAGEN_CONTAINING_EXTRACELLULAR_MATRIX	GO_COLLAGEN_CONTAINING_EXTRACELLULAR_MATRIX	1.63557e-08	0.188305
LumA	REACTOME	REACTOME_SIGNALING_BY_RECEPTOR_TYROSINE_KINASES	REACTOME_SIGNALING_BY_RECEPTOR_TYROSINE_KINASES	1.96391e-08	1.44052e-06
LumA	GO	GO_PIGMENT_GRANULE	GO_PIGMENT_GRANULE	1.96614e-08	0.00228368
LumA	GO	GO_CELL_SUBSTRATE_ADHESION	GO_CELL_SUBSTRATE_ADHESION	2.5169e-08	0.470839
Normal	GO	GO_ENDOPLASMIC_RETICULUM_LUMEN	GO_ENDOPLASMIC_RETICULUM_LUMEN	3.17727e-08	0.0602886
LumB	GO	GO_MYELOID_LEUKOCYTE_MEDIATED_IMMUNITY	GO_MYELOID_LEUKOCYTE_MEDIATED_IMMUNITY	3.77866e-08	0.00162213
LumA	GO	GO_VESICLE_LUMEN	GO_VESICLE_LUMEN	3.80084e-08	8.904e-05
Basal	REACTOME	REACTOME_COLLAGEN_FORMATION	REACTOME_COLLAGEN_FORMATION	4.72967e-08	0.11666
LumA	GO	GO_ENDOPLASMIC_RETICULUM_LUMEN	GO_ENDOPLASMIC_RETICULUM_LUMEN	5.6262e-08	2.18188e-06
Her2	GO	GO_PIGMENT_GRANULE	GO_PIGMENT_GRANULE	8.50945e-08	1.21251e-06
Her2	GO	GO_ACTIN_CYTOSKELETON	GO_ACTIN_CYTOSKELETON	1.03914e-07	0.479812
LumA	REACTOME	REACTOME_RESPONSE_TO_ELEVATED_PLATELET_CYTOSOLIC_CA2_	REACTOME_RESPONSE_TO_ELEVATED_PLATELET_CYTOSOLIC_CA2_	1.04473e-07	0.000511154
Normal	GO	GO_PIGMENT_GRANULE	GO_PIGMENT_GRANULE	1.16328e-07	0.366399
Her2	GO	GO_MYELOID_LEUKOCYTE_MEDIATED_IMMUNITY	GO_MYELOID_LEUKOCYTE_MEDIATED_IMMUNITY	1.23621e-07	0.00357228
LumA	REACTOME	REACTOME_NON_INTEGRIN_MEMBRANE_ECM_INTERACTIONS	REACTOME_NON_INTEGRIN_MEMBRANE_ECM_INTERACTIONS	1.68964e-07	0.333336
Normal	REACTOME	REACTOME_NON_INTEGRIN_MEMBRANE_ECM_INTERACTIONS	REACTOME_NON_INTEGRIN_MEMBRANE_ECM_INTERACTIONS	1.75828e-07	0.0624692
Basal	REACTOME	REACTOME_ASSEMBLY_OF_COLLAGEN_FIBRILS_AND_OTHER_MULTIMERIC_STRUCTURES	REACTOME_ASSEMBLY_OF_COLLAGEN_FIBRILS_AND_OTHER_MULTIMERIC_STRUCTURES	1.89018e-07	0.0471511
Basal	GO	GO_PIGMENT_GRANULE	GO_PIGMENT_GRANULE	1.9741e-07	6.07129e-05
Normal	HALLMARK	HALLMARK_APOPTOSIS	HALLMARK_APOPTOSIS	1.99837e-07	1
LumA	REACTOME	REACTOME_NONSENSE_MEDIATED_DECAY_NMD_	REACTOME_NONSENSE_MEDIATED_DECAY_NMD_	2.09506e-07	0.0199077
Her2	REACTOME	REACTOME_ECM_PROTEOGLYCANS	REACTOME_ECM_PROTEOGLYCANS	4.43052e-07	0.00997672
LumB	REACTOME	REACTOME_INTEGRIN_CELL_SURFACE_INTERACTIONS	REACTOME_INTEGRIN_CELL_SURFACE_INTERACTIONS	4.81981e-07	0.0875979
LumA	REACTOME	REACTOME_PLATELET_ACTIVATION_SIGNALING_AND_AGGREGATION	REACTOME_PLATELET_ACTIVATION_SIGNALING_AND_AGGREGATION	5.12553e-07	0.0188231
Normal	GO	GO_EXTRACELLULAR_STRUCTURE_ORGANIZATION	GO_EXTRACELLULAR_STRUCTURE_ORGANIZATION	6.09589e-07	0.00016401
LumA	KEGG	KEGG_ECM_RECEPTOR_INTERACTION	KEGG_ECM_RECEPTOR_INTERACTION	7.31788e-07	0.000501472
Basal	REACTOME	REACTOME_REGULATION_OF_INSULIN_LIKE_GROWTH_FACTOR_IGF_TRANSPORT_AND_UPTAKE_BY_INSULIN_LIKE_GROWTH_FACTOR_BINDING_PROTEINS_IGFBPS_	REACTOME_REGULATION_OF_INSULIN_LIKE_GROWTH_FACTOR_IGF_TRANSPORT_AND_UPTAKE_BY_INSULIN_LIKE_GROWTH_FACTOR_BINDING_PROTEINS_IGFBPS_	7.52344e-07	0.549598
LumA	REACTOME	REACTOME_TRANSLATION	REACTOME_TRANSLATION	7.54265e-07	0.351359
LumA	GO	GO_RNA_CATABOLIC_PROCESS	GO_RNA_CATABOLIC_PROCESS	7.98181e-07	0.000376676
LumB	GO	GO_EXTRACELLULAR_STRUCTURE_ORGANIZATION	GO_EXTRACELLULAR_STRUCTURE_ORGANIZATION	9.10299e-07	0.357614
Basal	REACTOME	REACTOME_COLLAGEN_BIOSYNTHESIS_AND_MODIFYING_ENZYMES	REACTOME_COLLAGEN_BIOSYNTHESIS_AND_MODIFYING_ENZYMES	9.30788e-07	0.446926
Basal	GO	GO_BLOOD_MICROPARTICLE	GO_BLOOD_MICROPARTICLE	1.22636e-06	0.000394774
Basal	REACTOME	REACTOME_ECM_PROTEOGLYCANS	REACTOME_ECM_PROTEOGLYCANS	1.33358e-06	0.00996969
LumA	REACTOME	REACTOME_ECM_PROTEOGLYCANS	REACTOME_ECM_PROTEOGLYCANS	1.35607e-06	7.06835e-07
Basal	REACTOME	REACTOME_RESPONSE_TO_ELEVATED_PLATELET_CYTOSOLIC_CA2_	REACTOME_RESPONSE_TO_ELEVATED_PLATELET_CYTOSOLIC_CA2_	1.44372e-06	0.365754
LumB	REACTOME	REACTOME_RESPONSE_TO_ELEVATED_PLATELET_CYTOSOLIC_CA2_	REACTOME_RESPONSE_TO_ELEVATED_PLATELET_CYTOSOLIC_CA2_	1.53694e-06	0.00862215
LumB	REACTOME	REACTOME_DEGRADATION_OF_THE_EXTRACELLULAR_MATRIX	REACTOME_DEGRADATION_OF_THE_EXTRACELLULAR_MATRIX	1.55459e-06	0.168981
Basal	GO	GO_INTEGRIN_BINDING	GO_INTEGRIN_BINDING	1.74055e-06	0.887703
Her2	GO	GO_CELL_LEADING_EDGE	GO_CELL_LEADING_EDGE	2.13964e-06	0.929557
LumA	GO	GO_BASEMENT_MEMBRANE	GO_BASEMENT_MEMBRANE	2.17948e-06	0.373154
LumA	UniBind	FOSL2_target_genes	ENCSR546KCN_MCF-7_FOSL2_MACS_FOSL2_MA0478.1.damo.pwm.bed	2.26996e-06	0.347602
Basal	REACTOME	REACTOME_EUKARYOTIC_TRANSLATION_INITIATION	REACTOME_EUKARYOTIC_TRANSLATION_INITIATION	2.29905e-06	0.675322
LumA	GO	GO_NUCLEAR_TRANSCRIBED_MRNA_CATABOLIC_PROCESS_NONSENSE_MEDIATED_DECAY	GO_NUCLEAR_TRANSCRIBED_MRNA_CATABOLIC_PROCESS_NONSENSE_MEDIATED_DECAY	2.78171e-06	0.0214534
Basal	HALLMARK	HALLMARK_MYC_TARGETS_V1	HALLMARK_MYC_TARGETS_V1	2.81786e-06	0.000860784
LumA	GO	GO_CELL_SUBSTRATE_JUNCTION_ORGANIZATION	GO_CELL_SUBSTRATE_JUNCTION_ORGANIZATION	3.10441e-06	1
LumA	HALLMARK	HALLMARK_MYC_TARGETS_V1	HALLMARK_MYC_TARGETS_V1	3.18555e-06	0.479049
LumB	GO	GO_CELL_CORTEX	GO_CELL_CORTEX	3.33597e-06	0.121515
LumA	REACTOME	REACTOME_ACTIVATION_OF_THE_MRNA_UPON_BINDING_OF_THE_CAP_BINDING_COMPLEX_AND_EIFS_AND_SUBSEQUENT_BINDING_TO_43S	REACTOME_ACTIVATION_OF_THE_MRNA_UPON_BINDING_OF_THE_CAP_BINDING_COMPLEX_AND_EIFS_AND_SUBSEQUENT_BINDING_TO_43S	3.92905e-06	0.440487
Basal	GO	GO_CELL_CORTEX	GO_CELL_CORTEX	4.21811e-06	0.192009
LumA	REACTOME	REACTOME_ASSEMBLY_OF_COLLAGEN_FIBRILS_AND_OTHER_MULTIMERIC_STRUCTURES	REACTOME_ASSEMBLY_OF_COLLAGEN_FIBRILS_AND_OTHER_MULTIMERIC_STRUCTURES	4.52898e-06	0.186016
LumB	HALLMARK	HALLMARK_ESTROGEN_RESPONSE_EARLY	HALLMARK_ESTROGEN_RESPONSE_EARLY	5.26796e-06	0.230758
LumA	REACTOME	REACTOME_REGULATION_OF_EXPRESSION_OF_SLITS_AND_ROBOS	REACTOME_REGULATION_OF_EXPRESSION_OF_SLITS_AND_ROBOS	5.28147e-06	0.452069
Her2	GO	GO_CORTICAL_CYTOSKELETON	GO_CORTICAL_CYTOSKELETON	5.3302e-06	0.431479
LumA	GO	GO_FICOLIN_1_RICH_GRANULE	GO_FICOLIN_1_RICH_GRANULE	5.53551e-06	0.356938
Normal	HALLMARK	HALLMARK_MYOGENESIS	HALLMARK_MYOGENESIS	5.97225e-06	0.0631885
Her2	GO	GO_ENDOPLASMIC_RETICULUM_LUMEN	GO_ENDOPLASMIC_RETICULUM_LUMEN	6.53917e-06	0.339843
Normal	GO	GO_MUSCLE_CELL_DIFFERENTIATION	GO_MUSCLE_CELL_DIFFERENTIATION	6.89086e-06	1
LumB	REACTOME	REACTOME_PLATELET_ACTIVATION_SIGNALING_AND_AGGREGATION	REACTOME_PLATELET_ACTIVATION_SIGNALING_AND_AGGREGATION	7.18939e-06	0.0110767
LumA	REACTOME	REACTOME_COLLAGEN_DEGRADATION	REACTOME_COLLAGEN_DEGRADATION	8.09194e-06	0.0483945
LumA	KEGG	KEGG_RIBOSOME	KEGG_RIBOSOME	8.98103e-06	0.423505
LumB	GO	GO_FICOLIN_1_RICH_GRANULE	GO_FICOLIN_1_RICH_GRANULE	9.49327e-06	0.448315
LumB	GO	GO_PROTEASE_BINDING	GO_PROTEASE_BINDING	9.49327e-06	0.74785
Her2	GO	GO_FICOLIN_1_RICH_GRANULE	GO_FICOLIN_1_RICH_GRANULE	9.88013e-06	0.00183039
Normal	GO	GO_ACTIN_CYTOSKELETON	GO_ACTIN_CYTOSKELETON	1.0017e-05	0.667783
LumA	UniBind	KLF5_target_genes	EXP049099_HCC95--squamous-cell-lung-carcinoma-_KLF5_MACS_KLF5_MA0599.1.damo.pwm.bed	1.02041e-05	0.751791
LumB	GO	GO_RNA_CATABOLIC_PROCESS	GO_RNA_CATABOLIC_PROCESS	1.22568e-05	0.223244
LumB	GO	GO_VIRAL_LIFE_CYCLE	GO_VIRAL_LIFE_CYCLE	1.26137e-05	0.706424
Her2	REACTOME	REACTOME_ASSEMBLY_OF_COLLAGEN_FIBRILS_AND_OTHER_MULTIMERIC_STRUCTURES	REACTOME_ASSEMBLY_OF_COLLAGEN_FIBRILS_AND_OTHER_MULTIMERIC_STRUCTURES	1.33804e-05	1
LumA	GO	GO_CYTOSOLIC_RIBOSOME	GO_CYTOSOLIC_RIBOSOME	1.40369e-05	0.226378
LumA	GO	GO_UBIQUITIN_LIKE_PROTEIN_LIGASE_BINDING	GO_UBIQUITIN_LIKE_PROTEIN_LIGASE_BINDING	1.4044e-05	1
Her2	GO	GO_VACUOLAR_LUMEN	GO_VACUOLAR_LUMEN	1.4787e-05	0.390737
Normal	GO	GO_VESICLE_LUMEN	GO_VESICLE_LUMEN	1.53907e-05	0.333794
Normal	KEGG	KEGG_ECM_RECEPTOR_INTERACTION	KEGG_ECM_RECEPTOR_INTERACTION	1.66231e-05	0.000465258
LumB	REACTOME	REACTOME_ECM_PROTEOGLYCANS	REACTOME_ECM_PROTEOGLYCANS	1.68916e-05	0.666668
LumB	GO	GO_EXTRACELLULAR_MATRIX_STRUCTURAL_CONSTITUENT	GO_EXTRACELLULAR_MATRIX_STRUCTURAL_CONSTITUENT	1.69743e-05	0.666671
Her2	GO	GO_CORTICAL_ACTIN_CYTOSKELETON	GO_CORTICAL_ACTIN_CYTOSKELETON	1.73224e-05	1
Her2	KEGG	KEGG_FOCAL_ADHESION	KEGG_FOCAL_ADHESION	1.76317e-05	0.375673
LumB	GO	GO_EXTRACELLULAR_MATRIX	GO_EXTRACELLULAR_MATRIX	1.85463e-05	0.333999
LumA	GO	GO_PROTEIN_TARGETING	GO_PROTEIN_TARGETING	1.87367e-05	0.665197
LumA	GO	GO_REGULATION_OF_CELL_SUBSTRATE_ADHESION	GO_REGULATION_OF_CELL_SUBSTRATE_ADHESION	2.1875e-05	0.553834
LumA	GO	GO_ESTABLISHMENT_OF_PROTEIN_LOCALIZATION_TO_MEMBRANE	GO_ESTABLISHMENT_OF_PROTEIN_LOCALIZATION_TO_MEMBRANE	2.24515e-05	0.474251
Normal	REACTOME	REACTOME_INTEGRIN_CELL_SURFACE_INTERACTIONS	REACTOME_INTEGRIN_CELL_SURFACE_INTERACTIONS	2.4674e-05	4.53172e-06
LumA	GO	GO_TRANSLATIONAL_INITIATION	GO_TRANSLATIONAL_INITIATION	2.62347e-05	7.74419e-05
LumA	REACTOME	REACTOME_RESPONSE_OF_EIF2AK4_GCN2_TO_AMINO_ACID_DEFICIENCY	REACTOME_RESPONSE_OF_EIF2AK4_GCN2_TO_AMINO_ACID_DEFICIENCY	2.6522e-05	0.694702
Her2	REACTOME	REACTOME_COLLAGEN_FORMATION	REACTOME_COLLAGEN_FORMATION	2.75037e-05	1
Her2	GO	GO_ACTIN_BINDING	GO_ACTIN_BINDING	2.95681e-05	1
Basal	GO	GO_CELL_LEADING_EDGE	GO_CELL_LEADING_EDGE	3.08323e-05	1
Normal	REACTOME	REACTOME_DEGRADATION_OF_THE_EXTRACELLULAR_MATRIX	REACTOME_DEGRADATION_OF_THE_EXTRACELLULAR_MATRIX	3.43557e-05	0.00370389
Normal	GO	GO_RECEPTOR_MEDIATED_ENDOCYTOSIS	GO_RECEPTOR_MEDIATED_ENDOCYTOSIS	4.37231e-05	0.41377
Basal	GO	GO_TRANSLATIONAL_INITIATION	GO_TRANSLATIONAL_INITIATION	4.46231e-05	0.850621
Basal	GO	GO_EXTRACELLULAR_MATRIX_STRUCTURAL_CONSTITUENT_CONFERRING_TENSILE_STRENGTH	GO_EXTRACELLULAR_MATRIX_STRUCTURAL_CONSTITUENT_CONFERRING_TENSILE_STRENGTH	4.4658e-05	0.518927
LumB	GO	GO_REGULATION_OF_MRNA_METABOLIC_PROCESS	GO_REGULATION_OF_MRNA_METABOLIC_PROCESS	4.56959e-05	0.734213
LumB	REACTOME	REACTOME_REGULATION_OF_INSULIN_LIKE_GROWTH_FACTOR_IGF_TRANSPORT_AND_UPTAKE_BY_INSULIN_LIKE_GROWTH_FACTOR_BINDING_PROTEINS_IGFBPS_	REACTOME_REGULATION_OF_INSULIN_LIKE_GROWTH_FACTOR_IGF_TRANSPORT_AND_UPTAKE_BY_INSULIN_LIKE_GROWTH_FACTOR_BINDING_PROTEINS_IGFBPS_	4.70855e-05	0.216482
LumA	REACTOME	REACTOME_COLLAGEN_FORMATION	REACTOME_COLLAGEN_FORMATION	5.59744e-05	0.340778
LumA	REACTOME	REACTOME_SELENOAMINO_ACID_METABOLISM	REACTOME_SELENOAMINO_ACID_METABOLISM	5.73929e-05	1
LumA	GO	GO_REPRODUCTIVE_SYSTEM_DEVELOPMENT	GO_REPRODUCTIVE_SYSTEM_DEVELOPMENT	5.89997e-05	0.33606
Normal	GO	GO_AGING	GO_AGING	6.49701e-05	1
LumA	GO	GO_RESPONSE_TO_ENDOPLASMIC_RETICULUM_STRESS	GO_RESPONSE_TO_ENDOPLASMIC_RETICULUM_STRESS	8.50418e-05	0.415662
LumA	HALLMARK	HALLMARK_ESTROGEN_RESPONSE_LATE	HALLMARK_ESTROGEN_RESPONSE_LATE	8.91423e-05	0.00019763
LumA	GO	GO_CELLULAR_RESPONSE_TO_ORGANIC_CYCLIC_COMPOUND	GO_CELLULAR_RESPONSE_TO_ORGANIC_CYCLIC_COMPOUND	9.61674e-05	0.577861
LumA	GO	GO_VIRAL_GENE_EXPRESSION	GO_VIRAL_GENE_EXPRESSION	0.000100299	0.0313
LumB	REACTOME	REACTOME_SIGNALING_BY_RECEPTOR_TYROSINE_KINASES	REACTOME_SIGNALING_BY_RECEPTOR_TYROSINE_KINASES	0.000101434	0.00084958
LumA	UniBind	TEAD4_target_genes	ENCSR000BUQ_SK-N-SH_TEAD4_MACS_TEAD4_MA0809.1.damo.pwm.bed	0.000102805	0.724476
LumA	GO	GO_MORPHOGENESIS_OF_AN_EPITHELIUM	GO_MORPHOGENESIS_OF_AN_EPITHELIUM	0.000109585	1
Basal	REACTOME	REACTOME_COLLAGEN_CHAIN_TRIMERIZATION	REACTOME_COLLAGEN_CHAIN_TRIMERIZATION	0.000115207	0.667246
Her2	GO	GO_LAMELLIPODIUM	GO_LAMELLIPODIUM	0.000118949	0.397594
Normal	REACTOME	REACTOME_RESPONSE_TO_ELEVATED_PLATELET_CYTOSOLIC_CA2_	REACTOME_RESPONSE_TO_ELEVATED_PLATELET_CYTOSOLIC_CA2_	0.000119831	0.666926
LumB	REACTOME	REACTOME_COLLAGEN_DEGRADATION	REACTOME_COLLAGEN_DEGRADATION	0.000126177	0.155219
LumA	GO	GO_RESPONSE_TO_STEROID_HORMONE	GO_RESPONSE_TO_STEROID_HORMONE	0.000127878	0.67589
Normal	GO	GO_PLATELET_DERIVED_GROWTH_FACTOR_BINDING	GO_PLATELET_DERIVED_GROWTH_FACTOR_BINDING	0.000131275	0.375978
Basal	GO	GO_VACUOLAR_LUMEN	GO_VACUOLAR_LUMEN	0.000139051	0.338642
LumA	GO	GO_PROTEIN_FOLDING	GO_PROTEIN_FOLDING	0.000140791	0.496887
Normal	GO	GO_WOUND_HEALING	GO_WOUND_HEALING	0.000145575	0.333485
LumA	GO	GO_VIRAL_GENOME_REPLICATION	GO_VIRAL_GENOME_REPLICATION	0.000147094	1
LumA	REACTOME	REACTOME_SIGNALING_BY_MET	REACTOME_SIGNALING_BY_MET	0.000151353	0.337648
LumB	UniBind	KLF5_target_genes	EXP049099_HCC95--squamous-cell-lung-carcinoma-_KLF5_MACS_KLF5_MA0599.1.damo.pwm.bed	0.000152373	0.368846
LumB	HALLMARK	HALLMARK_ESTROGEN_RESPONSE_LATE	HALLMARK_ESTROGEN_RESPONSE_LATE	0.000155204	0.0834493
LumA	GO	GO_VACUOLAR_LUMEN	GO_VACUOLAR_LUMEN	0.000155852	0.333867
Her2	HALLMARK	HALLMARK_APOPTOSIS	HALLMARK_APOPTOSIS	0.000157176	0.725608
Basal	REACTOME	REACTOME_PLATELET_ACTIVATION_SIGNALING_AND_AGGREGATION	REACTOME_PLATELET_ACTIVATION_SIGNALING_AND_AGGREGATION	0.000165552	0.584709
Her2	GO	GO_EXTRACELLULAR_MATRIX_STRUCTURAL_CONSTITUENT_CONFERRING_TENSILE_STRENGTH	GO_EXTRACELLULAR_MATRIX_STRUCTURAL_CONSTITUENT_CONFERRING_TENSILE_STRENGTH	0.000166368	0.850912
LumA	GO	GO_WOUND_HEALING	GO_WOUND_HEALING	0.000174022	0.333335
Her2	REACTOME	REACTOME_NON_INTEGRIN_MEMBRANE_ECM_INTERACTIONS	REACTOME_NON_INTEGRIN_MEMBRANE_ECM_INTERACTIONS	0.000176124	0.666809
Her2	GO	GO_TRANSLATIONAL_INITIATION	GO_TRANSLATIONAL_INITIATION	0.000181961	0.687289
Normal	REACTOME	REACTOME_SCAVENGING_BY_CLASS_A_RECEPTORS	REACTOME_SCAVENGING_BY_CLASS_A_RECEPTORS	0.000195789	0.00477547
Normal	GO	GO_CONTRACTILE_FIBER	GO_CONTRACTILE_FIBER	0.000208413	0.645426
LumB	GO	GO_CORTICAL_CYTOSKELETON	GO_CORTICAL_CYTOSKELETON	0.000230081	0.666815
LumA	GO	GO_CELL_LEADING_EDGE	GO_CELL_LEADING_EDGE	0.000236794	0.37207
Basal	REACTOME	REACTOME_INTEGRIN_CELL_SURFACE_INTERACTIONS	REACTOME_INTEGRIN_CELL_SURFACE_INTERACTIONS	0.0002607	0.333602
LumB	HALLMARK	HALLMARK_MTORC1_SIGNALING	HALLMARK_MTORC1_SIGNALING	0.000300921	0.674813
LumB	HALLMARK	HALLMARK_MYC_TARGETS_V1	HALLMARK_MYC_TARGETS_V1	0.000300921	0.322622
LumA	GO	GO_SUBSTRATE_ADHESION_DEPENDENT_CELL_SPREADING	GO_SUBSTRATE_ADHESION_DEPENDENT_CELL_SPREADING	0.000304891	0.7772
Normal	GO	GO_BLOOD_MICROPARTICLE	GO_BLOOD_MICROPARTICLE	0.000315177	0.672149
Normal	GO	GO_CELL_CORTEX	GO_CELL_CORTEX	0.000320728	1
Her2	GO	GO_PROTEASE_BINDING	GO_PROTEASE_BINDING	0.000320808	0.668291
Normal	REACTOME	REACTOME_PLATELET_ACTIVATION_SIGNALING_AND_AGGREGATION	REACTOME_PLATELET_ACTIVATION_SIGNALING_AND_AGGREGATION	0.000336178	0.651992
LumA	GO	GO_EXTRACELLULAR_MATRIX_BINDING	GO_EXTRACELLULAR_MATRIX_BINDING	0.000362896	1
Her2	KEGG	KEGG_ECM_RECEPTOR_INTERACTION	KEGG_ECM_RECEPTOR_INTERACTION	0.000365128	0.672556
Her2	REACTOME	REACTOME_COLLAGEN_CHAIN_TRIMERIZATION	REACTOME_COLLAGEN_CHAIN_TRIMERIZATION	0.000370007	0.954031
LumA	REACTOME	REACTOME_MET_PROMOTES_CELL_MOTILITY	REACTOME_MET_PROMOTES_CELL_MOTILITY	0.000380005	0.334359
LumB	GO	GO_MRNA_BINDING	GO_MRNA_BINDING	0.000383813	0.73206
Basal	REACTOME	REACTOME_ACTIVATION_OF_THE_MRNA_UPON_BINDING_OF_THE_CAP_BINDING_COMPLEX_AND_EIFS_AND_SUBSEQUENT_BINDING_TO_43S	REACTOME_ACTIVATION_OF_THE_MRNA_UPON_BINDING_OF_THE_CAP_BINDING_COMPLEX_AND_EIFS_AND_SUBSEQUENT_BINDING_TO_43S	0.000384006	1
LumA	UniBind	ESR1_target_genes	EXP047703_MCF7--Invasive-ductal-breast-carcinoma-_ESR1_MACS_ESR1_MA0112.3.damo.pwm.bed	0.000399361	0.686497
LumA	UniBind	JUND_target_genes	ENCSR000BSA_HCT116_JUND_MACS_JUND_MA0491.1.damo.pwm.bed	0.000402202	0.35751
LumA	GO	GO_POST_TRANSLATIONAL_PROTEIN_MODIFICATION	GO_POST_TRANSLATIONAL_PROTEIN_MODIFICATION	0.000404593	1
LumB	GO	GO_EXTRACELLULAR_MATRIX_STRUCTURAL_CONSTITUENT_CONFERRING_TENSILE_STRENGTH	GO_EXTRACELLULAR_MATRIX_STRUCTURAL_CONSTITUENT_CONFERRING_TENSILE_STRENGTH	0.000416354	0.669423
Basal	REACTOME	REACTOME_INFLUENZA_INFECTION	REACTOME_INFLUENZA_INFECTION	0.000421809	0.700546
LumB	GO	GO_PLATELET_DEGRANULATION	GO_PLATELET_DEGRANULATION	0.000435827	0.100985
LumA	GO	GO_RESPONSE_TO_TOPOLOGICALLY_INCORRECT_PROTEIN	GO_RESPONSE_TO_TOPOLOGICALLY_INCORRECT_PROTEIN	0.000441784	1
LumA	GO	GO_VIRAL_LIFE_CYCLE	GO_VIRAL_LIFE_CYCLE	0.000474482	1
Basal	GO	GO_COLLAGEN_BINDING	GO_COLLAGEN_BINDING	0.000571536	0.347174
Her2	REACTOME	REACTOME_INTEGRIN_CELL_SURFACE_INTERACTIONS	REACTOME_INTEGRIN_CELL_SURFACE_INTERACTIONS	0.000574909	0.35253
Normal	GO	GO_ACTIN_BINDING	GO_ACTIN_BINDING	0.000586202	1
Basal	HALLMARK	HALLMARK_MTORC1_SIGNALING	HALLMARK_MTORC1_SIGNALING	0.000624602	0.667342
LumA	GO	GO_PROTEIN_TARGETING_TO_MEMBRANE	GO_PROTEIN_TARGETING_TO_MEMBRANE	0.000625444	0.672308
Normal	REACTOME	REACTOME_SYNDECAN_INTERACTIONS	REACTOME_SYNDECAN_INTERACTIONS	0.000701373	0.0113811
Normal	GO	GO_PLATELET_DEGRANULATION	GO_PLATELET_DEGRANULATION	0.000717858	0.666872
LumA	GO	GO_PLATELET_DEGRANULATION	GO_PLATELET_DEGRANULATION	0.000760182	0.0927626
LumA	REACTOME	REACTOME_MET_ACTIVATES_PTK2_SIGNALING	REACTOME_MET_ACTIVATES_PTK2_SIGNALING	0.000764076	0.403083
LumB	GO	GO_ACTIN_CYTOSKELETON	GO_ACTIN_CYTOSKELETON	0.000780106	0.502653
LumA	GO	GO_HEMIDESMOSOME_ASSEMBLY	GO_HEMIDESMOSOME_ASSEMBLY	0.000874273	1
LumA	GO	GO_REGULATION_OF_MRNA_METABOLIC_PROCESS	GO_REGULATION_OF_MRNA_METABOLIC_PROCESS	0.000907437	0.666881
LumA	HALLMARK	HALLMARK_MYOGENESIS	HALLMARK_MYOGENESIS	0.000919546	1
Normal	REACTOME	REACTOME_SIGNALING_BY_RECEPTOR_TYROSINE_KINASES	REACTOME_SIGNALING_BY_RECEPTOR_TYROSINE_KINASES	0.000935292	0.062062
Her2	UniBind	FOSL2_target_genes	ENCSR546KCN_MCF-7_FOSL2_MACS_FOSL2_MA0478.1.damo.pwm.bed	0.000935557	1
Her2	GO	GO_RUFFLE	GO_RUFFLE	0.000936164	1
LumA	GO	GO_NEURAL_TUBE_DEVELOPMENT	GO_NEURAL_TUBE_DEVELOPMENT	0.000969579	1
Her2	GO	GO_DISORDERED_DOMAIN_SPECIFIC_BINDING	GO_DISORDERED_DOMAIN_SPECIFIC_BINDING	0.000969778	1
LumA	GO	GO_VACUOLAR_MEMBRANE	GO_VACUOLAR_MEMBRANE	0.000972167	0.894643
LumA	GO	GO_TRANSCRIPTION_COREGULATOR_ACTIVITY	GO_TRANSCRIPTION_COREGULATOR_ACTIVITY	0.000977435	0.786676
LumA	REACTOME	REACTOME_INTEGRIN_CELL_SURFACE_INTERACTIONS	REACTOME_INTEGRIN_CELL_SURFACE_INTERACTIONS	0.00100811	0.00492
LumA	GO	GO_INTEGRIN_BINDING	GO_INTEGRIN_BINDING	0.00106004	0.669145
LumA	HALLMARK	HALLMARK_COAGULATION	HALLMARK_COAGULATION	0.00107237	0.343795
Normal	REACTOME	REACTOME_INTERLEUKIN_4_AND_INTERLEUKIN_13_SIGNALING	REACTOME_INTERLEUKIN_4_AND_INTERLEUKIN_13_SIGNALING	0.0010986	0.937569
LumA	GO	GO_COLLAGEN_BINDING	GO_COLLAGEN_BINDING	0.00110373	0.0102688
LumB	REACTOME	REACTOME_COLLAGEN_CHAIN_TRIMERIZATION	REACTOME_COLLAGEN_CHAIN_TRIMERIZATION	0.00112871	0.672245
Her2	GO	GO_REGULATION_OF_APOPTOTIC_SIGNALING_PATHWAY	GO_REGULATION_OF_APOPTOTIC_SIGNALING_PATHWAY	0.00116624	0.844833
LumB	GO	GO_REGULATION_OF_MRNA_CATABOLIC_PROCESS	GO_REGULATION_OF_MRNA_CATABOLIC_PROCESS	0.00125721	1
LumB	KEGG	KEGG_FOCAL_ADHESION	KEGG_FOCAL_ADHESION	0.00125721	0.0192526
LumA	UniBind	JUND_target_genes	ENCSR000BSU_MCF-7_JUND_MACS_JUND_MA0491.1.damo.pwm.bed	0.00126962	0.333826
Basal	GO	GO_REGULATION_OF_CELLULAR_AMIDE_METABOLIC_PROCESS	GO_REGULATION_OF_CELLULAR_AMIDE_METABOLIC_PROCESS	0.001285	0.476105
Basal	GO	GO_EXTRACELLULAR_MATRIX_DISASSEMBLY	GO_EXTRACELLULAR_MATRIX_DISASSEMBLY	0.00129144	1
LumA	GO	GO_ACTIN_BINDING	GO_ACTIN_BINDING	0.0013522	0.297062
LumB	REACTOME	REACTOME_INFLUENZA_INFECTION	REACTOME_INFLUENZA_INFECTION	0.00139799	0.402586
LumB	GO	GO_REGULATION_OF_CELLULAR_AMIDE_METABOLIC_PROCESS	GO_REGULATION_OF_CELLULAR_AMIDE_METABOLIC_PROCESS	0.0014418	0.112431
LumA	GO	GO_REGULATION_OF_CELLULAR_AMIDE_METABOLIC_PROCESS	GO_REGULATION_OF_CELLULAR_AMIDE_METABOLIC_PROCESS	0.00151381	2.28423e-05
LumA	GO	GO_INTRACELLULAR_STEROID_HORMONE_RECEPTOR_SIGNALING_PATHWAY	GO_INTRACELLULAR_STEROID_HORMONE_RECEPTOR_SIGNALING_PATHWAY	0.00156283	1
Basal	REACTOME	REACTOME_SIGNALING_BY_RECEPTOR_TYROSINE_KINASES	REACTOME_SIGNALING_BY_RECEPTOR_TYROSINE_KINASES	0.00161494	0.00225351
Normal	GO	GO_REGULATION_OF_PROTEIN_STABILITY	GO_REGULATION_OF_PROTEIN_STABILITY	0.00162745	1
LumA	GO	GO_EPITHELIAL_CELL_DEVELOPMENT	GO_EPITHELIAL_CELL_DEVELOPMENT	0.00169298	0.380602
Her2	GO	GO_REGULATION_OF_PEPTIDASE_ACTIVITY	GO_REGULATION_OF_PEPTIDASE_ACTIVITY	0.00181513	1
Her2	UniBind	FOSL2_target_genes	EXP039502_A549--lung-carcinoma-_FOSL2_MACS_FOSL2_MA0478.1.damo.pwm.bed	0.00183219	1
LumB	KEGG	KEGG_ECM_RECEPTOR_INTERACTION	KEGG_ECM_RECEPTOR_INTERACTION	0.00183222	0.0601661
Normal	GO	GO_VACUOLAR_LUMEN	GO_VACUOLAR_LUMEN	0.00185148	0.335004
Basal	GO	GO_DOUBLE_STRANDED_RNA_BINDING	GO_DOUBLE_STRANDED_RNA_BINDING	0.0021637	1
LumA	GO	GO_POLYSOME	GO_POLYSOME	0.00224016	0.940449
LumB	REACTOME	REACTOME_TRANS_GOLGI_NETWORK_VESICLE_BUDDING	REACTOME_TRANS_GOLGI_NETWORK_VESICLE_BUDDING	0.00228517	1
LumA	GO	GO_INTRACELLULAR_RECEPTOR_SIGNALING_PATHWAY	GO_INTRACELLULAR_RECEPTOR_SIGNALING_PATHWAY	0.00275521	1
Basal	GO	GO_COLLAGEN_TRIMER	GO_COLLAGEN_TRIMER	0.00277944	0.708784
Her2	REACTOME	REACTOME_RESPONSE_TO_ELEVATED_PLATELET_CYTOSOLIC_CA2_	REACTOME_RESPONSE_TO_ELEVATED_PLATELET_CYTOSOLIC_CA2_	0.00284812	0.377043
Basal	HALLMARK	HALLMARK_APICAL_JUNCTION	HALLMARK_APICAL_JUNCTION	0.00288289	0.792314
LumB	GO	GO_TERTIARY_GRANULE_LUMEN	GO_TERTIARY_GRANULE_LUMEN	0.00293871	0.687141
Her2	GO	GO_REGULATION_OF_CELLULAR_AMIDE_METABOLIC_PROCESS	GO_REGULATION_OF_CELLULAR_AMIDE_METABOLIC_PROCESS	0.00293892	1
LumA	GO	GO_INTERMEDIATE_FILAMENT_BASED_PROCESS	GO_INTERMEDIATE_FILAMENT_BASED_PROCESS	0.00299941	1
Basal	GO	GO_STRUCTURAL_CONSTITUENT_OF_CYTOSKELETON	GO_STRUCTURAL_CONSTITUENT_OF_CYTOSKELETON	0.00322325	1
LumA	REACTOME	REACTOME_SMOOTH_MUSCLE_CONTRACTION	REACTOME_SMOOTH_MUSCLE_CONTRACTION	0.00327235	1
Normal	REACTOME	REACTOME_BINDING_AND_UPTAKE_OF_LIGANDS_BY_SCAVENGER_RECEPTORS	REACTOME_BINDING_AND_UPTAKE_OF_LIGANDS_BY_SCAVENGER_RECEPTORS	0.00332429	1
Her2	REACTOME	REACTOME_COLLAGEN_BIOSYNTHESIS_AND_MODIFYING_ENZYMES	REACTOME_COLLAGEN_BIOSYNTHESIS_AND_MODIFYING_ENZYMES	0.00335057	1
Basal	GO	GO_COLLAGEN_FIBRIL_ORGANIZATION	GO_COLLAGEN_FIBRIL_ORGANIZATION	0.00336105	0.865329
LumA	REACTOME	REACTOME_DISEASES_OF_SIGNAL_TRANSDUCTION_BY_GROWTH_FACTOR_RECEPTORS_AND_SECOND_MESSENGERS	REACTOME_DISEASES_OF_SIGNAL_TRANSDUCTION_BY_GROWTH_FACTOR_RECEPTORS_AND_SECOND_MESSENGERS	0.00336221	0.851555
LumB	REACTOME	REACTOME_SIGNALING_BY_INTERLEUKINS	REACTOME_SIGNALING_BY_INTERLEUKINS	0.00339768	0.392053
Basal	GO	GO_PLATELET_DEGRANULATION	GO_PLATELET_DEGRANULATION	0.00343473	0.669298
LumB	GO	GO_GOLGI_VESICLE_TRANSPORT	GO_GOLGI_VESICLE_TRANSPORT	0.00345515	1
LumA	GO	GO_GROWTH_FACTOR_BINDING	GO_GROWTH_FACTOR_BINDING	0.00365923	0.342758
LumA	UniBind	HSF1_target_genes	GSE60984_hsf1_u2os-heat_MACS_HSF1_MA0486.2.damo.pwm.bed	0.00366419	1
Basal	UniBind	HSF1_target_genes	GSE60984_hsf1_u2os-heat_MACS_HSF1_MA0486.2.damo.pwm.bed	0.00383003	1
LumB	REACTOME	REACTOME_ASSEMBLY_OF_COLLAGEN_FIBRILS_AND_OTHER_MULTIMERIC_STRUCTURES	REACTOME_ASSEMBLY_OF_COLLAGEN_FIBRILS_AND_OTHER_MULTIMERIC_STRUCTURES	0.00383304	0.763143
Her2	GO	GO_CELL_CELL_JUNCTION	GO_CELL_CELL_JUNCTION	0.00386112	0.595417
LumA	GO	GO_ACTIN_CYTOSKELETON	GO_ACTIN_CYTOSKELETON	0.00388334	0.000392278
Her2	REACTOME	REACTOME_EUKARYOTIC_TRANSLATION_INITIATION	REACTOME_EUKARYOTIC_TRANSLATION_INITIATION	0.00391631	0.539511
Basal	GO	GO_AZUROPHIL_GRANULE	GO_AZUROPHIL_GRANULE	0.00426168	1
LumA	GO	GO_GLAND_DEVELOPMENT	GO_GLAND_DEVELOPMENT	0.00427353	0.935448
LumA	UniBind	FOSL2_target_genes	EXP039650_A549--lung-carcinoma-_FOSL2_MACS_FOSL2_MA0478.1.damo.pwm.bed	0.00440647	1
LumA	GO	GO_POSITIVE_REGULATION_OF_CELL_ADHESION	GO_POSITIVE_REGULATION_OF_CELL_ADHESION	0.00441052	0.756856
LumA	GO	GO_REGULATION_OF_PROTEIN_STABILITY	GO_REGULATION_OF_PROTEIN_STABILITY	0.00444129	0.440077
Her2	GO	GO_MRNA_BINDING	GO_MRNA_BINDING	0.0044986	1
Normal	REACTOME	REACTOME_COLLAGEN_FORMATION	REACTOME_COLLAGEN_FORMATION	0.00481054	0.251407
Normal	GO	GO_CELL_CELL_JUNCTION	GO_CELL_CELL_JUNCTION	0.00493499	1
Basal	HALLMARK	HALLMARK_APOPTOSIS	HALLMARK_APOPTOSIS	0.00495954	0.71169
Normal	REACTOME	REACTOME_ASSEMBLY_OF_COLLAGEN_FIBRILS_AND_OTHER_MULTIMERIC_STRUCTURES	REACTOME_ASSEMBLY_OF_COLLAGEN_FIBRILS_AND_OTHER_MULTIMERIC_STRUCTURES	0.00517464	0.108161
LumA	REACTOME	REACTOME_CELL_CELL_COMMUNICATION	REACTOME_CELL_CELL_COMMUNICATION	0.00523787	0.930196
LumA	GO	GO_GLUTAMATERGIC_SYNAPSE	GO_GLUTAMATERGIC_SYNAPSE	0.00531228	1
LumB	REACTOME	REACTOME_GOLGI_ASSOCIATED_VESICLE_BIOGENESIS	REACTOME_GOLGI_ASSOCIATED_VESICLE_BIOGENESIS	0.00536175	1
LumA	GO	GO_ANDROGEN_RECEPTOR_SIGNALING_PATHWAY	GO_ANDROGEN_RECEPTOR_SIGNALING_PATHWAY	0.00546424	1
LumA	GO	GO_EXTRACELLULAR_MATRIX_ASSEMBLY	GO_EXTRACELLULAR_MATRIX_ASSEMBLY	0.00546424	1
LumA	REACTOME	REACTOME_TYPE_I_HEMIDESMOSOME_ASSEMBLY	REACTOME_TYPE_I_HEMIDESMOSOME_ASSEMBLY	0.00553338	1
LumB	GO	GO_COMPLEX_OF_COLLAGEN_TRIMERS	GO_COMPLEX_OF_COLLAGEN_TRIMERS	0.00553623	0.74265
LumA	UniBind	HSF1_target_genes	GSE60984_hsf1_u2os-heat-20_MACS_HSF1_MA0486.2.damo.pwm.bed	0.00598012	1
LumA	GO	GO_EXTRACELLULAR_MATRIX_STRUCTURAL_CONSTITUENT_CONFERRING_TENSILE_STRENGTH	GO_EXTRACELLULAR_MATRIX_STRUCTURAL_CONSTITUENT_CONFERRING_TENSILE_STRENGTH	0.0061788	0.394631
LumA	GO	GO_MRNA_BINDING	GO_MRNA_BINDING	0.00625371	0.548759
Normal	REACTOME	REACTOME_COLLAGEN_DEGRADATION	REACTOME_COLLAGEN_DEGRADATION	0.00630796	0.0114294
Her2	HALLMARK	HALLMARK_MYC_TARGETS_V1	HALLMARK_MYC_TARGETS_V1	0.00652099	0.673352
LumA	GO	GO_REGULATION_OF_SUBSTRATE_ADHESION_DEPENDENT_CELL_SPREADING	GO_REGULATION_OF_SUBSTRATE_ADHESION_DEPENDENT_CELL_SPREADING	0.00668008	1
Her2	HALLMARK	HALLMARK_ANDROGEN_RESPONSE	HALLMARK_ANDROGEN_RESPONSE	0.00673806	0.666676
Her2	GO	GO_STRIATED_MUSCLE_CELL_DIFFERENTIATION	GO_STRIATED_MUSCLE_CELL_DIFFERENTIATION	0.00676182	1
LumA	KEGG	KEGG_INSULIN_SIGNALING_PATHWAY	KEGG_INSULIN_SIGNALING_PATHWAY	0.00676406	1
Normal	REACTOME	REACTOME_SIGNALING_BY_INTERLEUKINS	REACTOME_SIGNALING_BY_INTERLEUKINS	0.00679677	1
Her2	GO	GO_AXON_DEVELOPMENT	GO_AXON_DEVELOPMENT	0.00699633	0.725334
LumA	GO	GO_CELL_CELL_SIGNALING_BY_WNT	GO_CELL_CELL_SIGNALING_BY_WNT	0.00731954	0.724461
Normal	GO	GO_ADHERENS_JUNCTION	GO_ADHERENS_JUNCTION	0.0074464	1
Basal	GO	GO_FIBRILLAR_COLLAGEN_TRIMER	GO_FIBRILLAR_COLLAGEN_TRIMER	0.00758981	1
LumA	GO	GO_DOUBLE_STRANDED_RNA_BINDING	GO_DOUBLE_STRANDED_RNA_BINDING	0.00802289	1
LumA	GO	GO_CORTICAL_CYTOSKELETON	GO_CORTICAL_CYTOSKELETON	0.00838816	0.692019
Normal	GO	GO_EXTRACELLULAR_MATRIX_STRUCTURAL_CONSTITUENT_CONFERRING_TENSILE_STRENGTH	GO_EXTRACELLULAR_MATRIX_STRUCTURAL_CONSTITUENT_CONFERRING_TENSILE_STRENGTH	0.00897324	0.0809913
LumA	UniBind	ESR1_target_genes	ERP000380_esr1_mcf7-e2-tam_MACS_ESR1_MA0112.3.damo.pwm.bed	0.0089974	1
Basal	HALLMARK	HALLMARK_COAGULATION	HALLMARK_COAGULATION	0.00906598	0.581132
LumB	REACTOME	REACTOME_COLLAGEN_FORMATION	REACTOME_COLLAGEN_FORMATION	0.00913177	1
LumB	UniBind	JUN_target_genes	GSE71976_jun_bt549_MACS_JUN_MA0489.1.damo.pwm.bed	0.00950539	1
LumB	REACTOME	REACTOME_SUMOYLATION	REACTOME_SUMOYLATION	0.00981793	1
LumB	GO	GO_RESPONSE_TO_INORGANIC_SUBSTANCE	GO_RESPONSE_TO_INORGANIC_SUBSTANCE	0.00993839	1
Her2	GO	GO_CONTRACTILE_FIBER	GO_CONTRACTILE_FIBER	0.0100083	1
LumA	GO	GO_NEGATIVE_REGULATION_OF_INTRACELLULAR_SIGNAL_TRANSDUCTION	GO_NEGATIVE_REGULATION_OF_INTRACELLULAR_SIGNAL_TRANSDUCTION	0.0104714	1
Normal	GO	GO_COLLAGEN_TRIMER	GO_COLLAGEN_TRIMER	0.0105492	1
LumA	GO	GO_AZUROPHIL_GRANULE	GO_AZUROPHIL_GRANULE	0.0105799	0.882594
Her2	GO	GO_POLYSOME	GO_POLYSOME	0.0109141	1
LumA	GO	GO_CELL_MATRIX_ADHESION	GO_CELL_MATRIX_ADHESION	0.0109689	0.806206
Basal	GO	GO_WOUND_HEALING	GO_WOUND_HEALING	0.0110255	0.00037472
Normal	REACTOME	REACTOME_COLLAGEN_BIOSYNTHESIS_AND_MODIFYING_ENZYMES	REACTOME_COLLAGEN_BIOSYNTHESIS_AND_MODIFYING_ENZYMES	0.0111469	0.541738
Her2	GO	GO_ACTIN_FILAMENT_BINDING	GO_ACTIN_FILAMENT_BINDING	0.0112802	1
Normal	GO	GO_LYSOSOMAL_LUMEN	GO_LYSOSOMAL_LUMEN	0.0115816	0.34206
Her2	GO	GO_PLATELET_DERIVED_GROWTH_FACTOR_BINDING	GO_PLATELET_DERIVED_GROWTH_FACTOR_BINDING	0.0119092	1
Her2	GO	GO_REGULATION_OF_INTRINSIC_APOPTOTIC_SIGNALING_PATHWAY	GO_REGULATION_OF_INTRINSIC_APOPTOTIC_SIGNALING_PATHWAY	0.0121644	1
LumA	UniBind	HSF1_target_genes	GSE38901_hsf1_breast-tumor_MACS_HSF1_MA0486.2.damo.pwm.bed	0.0122055	1
LumA	GO	GO_REGULATION_OF_INTRACELLULAR_TRANSPORT	GO_REGULATION_OF_INTRACELLULAR_TRANSPORT	0.0122163	0.702198
Her2	HALLMARK	HALLMARK_MYOGENESIS	HALLMARK_MYOGENESIS	0.0127002	0.337534
LumA	GO	GO_ESTABLISHMENT_OR_MAINTENANCE_OF_CELL_POLARITY	GO_ESTABLISHMENT_OR_MAINTENANCE_OF_CELL_POLARITY	0.0127095	0.498462
Basal	GO	GO_ACTIN_CYTOSKELETON	GO_ACTIN_CYTOSKELETON	0.0128798	0.287172
LumA	GO	GO_HORMONE_MEDIATED_SIGNALING_PATHWAY	GO_HORMONE_MEDIATED_SIGNALING_PATHWAY	0.0133585	1
Basal	GO	GO_SCAFFOLD_PROTEIN_BINDING	GO_SCAFFOLD_PROTEIN_BINDING	0.0134446	1
LumA	UniBind	ESR1_target_genes	EXP040894_MCF7--Invasive-ductal-breast-carcinoma-_ESR1_MACS_ESR1_MA0112.3.damo.pwm.bed	0.0135261	1
LumA	GO	GO_ACTIN_FILAMENT_ORGANIZATION	GO_ACTIN_FILAMENT_ORGANIZATION	0.0136149	0.446586
LumA	GO	GO_SECRETORY_GRANULE_MEMBRANE	GO_SECRETORY_GRANULE_MEMBRANE	0.0138748	1
Basal	GO	GO_POLYSOME	GO_POLYSOME	0.0138933	1
LumB	REACTOME	REACTOME_COLLAGEN_BIOSYNTHESIS_AND_MODIFYING_ENZYMES	REACTOME_COLLAGEN_BIOSYNTHESIS_AND_MODIFYING_ENZYMES	0.0139283	0.703971
LumA	GO	GO_UNFOLDED_PROTEIN_BINDING	GO_UNFOLDED_PROTEIN_BINDING	0.0140352	1
LumA	UniBind	ESR1_target_genes	GSE72249_esr1_zr751-e2_MACS_ESR1_MA0112.3.damo.pwm.bed	0.0141155	0.737889
Her2	REACTOME	REACTOME_SYNDECAN_INTERACTIONS	REACTOME_SYNDECAN_INTERACTIONS	0.0146461	0.667915
Her2	GO	GO_MUSCLE_CELL_DIFFERENTIATION	GO_MUSCLE_CELL_DIFFERENTIATION	0.0150688	1
LumA	GO	GO_RESPONSE_TO_INORGANIC_SUBSTANCE	GO_RESPONSE_TO_INORGANIC_SUBSTANCE	0.0151642	0.817063
Normal	REACTOME	REACTOME_COLLAGEN_CHAIN_TRIMERIZATION	REACTOME_COLLAGEN_CHAIN_TRIMERIZATION	0.0151769	0.121057
LumB	GO	GO_CORTICAL_ACTIN_CYTOSKELETON	GO_CORTICAL_ACTIN_CYTOSKELETON	0.0156572	0.66707
Basal	REACTOME	REACTOME_SIGNALING_BY_ROBO_RECEPTORS	REACTOME_SIGNALING_BY_ROBO_RECEPTORS	0.0156738	0.317522
Normal	GO	GO_CELL_GROWTH	GO_CELL_GROWTH	0.0157331	1
LumA	GO	GO_CELL_JUNCTION_ASSEMBLY	GO_CELL_JUNCTION_ASSEMBLY	0.015949	0.801547
Basal	REACTOME	REACTOME_TRANSLATION	REACTOME_TRANSLATION	0.0163054	0.729088
LumB	UniBind	HSF1_target_genes	GSE38901_hsf1_ncih441_MACS_HSF1_MA0486.2.damo.pwm.bed	0.0165426	0.892358
Her2	GO	GO_COLLAGEN_BINDING	GO_COLLAGEN_BINDING	0.0169147	1
LumB	UniBind	ESR1_target_genes	EXP047703_MCF7--Invasive-ductal-breast-carcinoma-_ESR1_MACS_ESR1_MA0112.3.damo.pwm.bed	0.0169738	1
Basal	GO	GO_RESPONSE_TO_INORGANIC_SUBSTANCE	GO_RESPONSE_TO_INORGANIC_SUBSTANCE	0.0171471	0.735952
Basal	REACTOME	REACTOME_SCAVENGING_BY_CLASS_A_RECEPTORS	REACTOME_SCAVENGING_BY_CLASS_A_RECEPTORS	0.0174349	0.0045001
LumA	GO	GO_EMBRYO_IMPLANTATION	GO_EMBRYO_IMPLANTATION	0.0176635	0.679711
Her2	GO	GO_RESPONSE_TO_INORGANIC_SUBSTANCE	GO_RESPONSE_TO_INORGANIC_SUBSTANCE	0.0176648	1
LumB	GO	GO_REGULATION_OF_APOPTOTIC_SIGNALING_PATHWAY	GO_REGULATION_OF_APOPTOTIC_SIGNALING_PATHWAY	0.0178459	0.451792
LumA	UniBind	RXRA_target_genes	ENCSR000BVG_SK-N-SH_RXRA_MACS_RXRA_MA0512.2.damo.pwm.bed	0.0185474	0.362198
Normal	GO	GO_PROTEIN_FOLDING	GO_PROTEIN_FOLDING	0.0185826	1
LumB	REACTOME	REACTOME_SCAVENGING_BY_CLASS_A_RECEPTORS	REACTOME_SCAVENGING_BY_CLASS_A_RECEPTORS	0.0191477	0.389658
Her2	GO	GO_PROTEIN_FOLDING	GO_PROTEIN_FOLDING	0.0196068	0.409907
Basal	GO	GO_PROTEIN_FOLDING	GO_PROTEIN_FOLDING	0.0196624	0.353688
LumA	GO	GO_POSITIVE_REGULATION_OF_CELLULAR_PROTEIN_LOCALIZATION	GO_POSITIVE_REGULATION_OF_CELLULAR_PROTEIN_LOCALIZATION	0.0199509	0.706955
LumA	REACTOME	REACTOME_COLLAGEN_CHAIN_TRIMERIZATION	REACTOME_COLLAGEN_CHAIN_TRIMERIZATION	0.0200442	0.461826
LumB	REACTOME	REACTOME_CELLULAR_RESPONSE_TO_HEAT_STRESS	REACTOME_CELLULAR_RESPONSE_TO_HEAT_STRESS	0.0200732	1
LumB	GO	GO_COLLAGEN_TRIMER	GO_COLLAGEN_TRIMER	0.020423	1
Basal	GO	GO_CELL_SUBSTRATE_ADHESION	GO_CELL_SUBSTRATE_ADHESION	0.0205496	0.347178
LumB	UniBind	JUN_target_genes	GSE71976_jun_bt549_MACS_JUN_MA0488.1.damo.pwm.bed	0.0211092	1
Basal	GO	GO_CYTOPLASMIC_TRANSLATION	GO_CYTOPLASMIC_TRANSLATION	0.0211839	0.739026
LumA	KEGG	KEGG_PATHOGENIC_ESCHERICHIA_COLI_INFECTION	KEGG_PATHOGENIC_ESCHERICHIA_COLI_INFECTION	0.0215351	1
LumA	GO	GO_REGULATION_OF_PEPTIDASE_ACTIVITY	GO_REGULATION_OF_PEPTIDASE_ACTIVITY	0.0221424	0.666723
Her2	GO	GO_AZUROPHIL_GRANULE	GO_AZUROPHIL_GRANULE	0.0223683	1
LumA	GO	GO_NEGATIVE_REGULATION_OF_PROTEOLYSIS	GO_NEGATIVE_REGULATION_OF_PROTEOLYSIS	0.0224869	0.692665
LumA	GO	GO_STEROID_HORMONE_MEDIATED_SIGNALING_PATHWAY	GO_STEROID_HORMONE_MEDIATED_SIGNALING_PATHWAY	0.0228602	1
LumA	KEGG	KEGG_ADHERENS_JUNCTION	KEGG_ADHERENS_JUNCTION	0.0229342	1
Basal	UniBind	HSF1_target_genes	GSE38901_hsf1_skbr3_MACS_HSF1_MA0486.2.damo.pwm.bed	0.0237963	1
LumB	GO	GO_REGULATION_OF_RNA_SPLICING	GO_REGULATION_OF_RNA_SPLICING	0.0244407	1
LumA	UniBind	HSF1_target_genes	GSE38901_hsf1_ncih441_MACS_HSF1_MA0486.2.damo.pwm.bed	0.0251551	1
LumA	GO	GO_REGULATION_OF_APOPTOTIC_SIGNALING_PATHWAY	GO_REGULATION_OF_APOPTOTIC_SIGNALING_PATHWAY	0.0253574	0.123394
Normal	HALLMARK	HALLMARK_COAGULATION	HALLMARK_COAGULATION	0.0257774	0.666756
Normal	GO	GO_GROWTH_FACTOR_BINDING	GO_GROWTH_FACTOR_BINDING	0.0259896	1
LumA	HALLMARK	HALLMARK_ANDROGEN_RESPONSE	HALLMARK_ANDROGEN_RESPONSE	0.0264813	0.743205
Basal	GO	GO_MAINTENANCE_OF_LOCATION_IN_CELL	GO_MAINTENANCE_OF_LOCATION_IN_CELL	0.0270228	1
LumA	REACTOME	REACTOME_COLLAGEN_BIOSYNTHESIS_AND_MODIFYING_ENZYMES	REACTOME_COLLAGEN_BIOSYNTHESIS_AND_MODIFYING_ENZYMES	0.0278995	0.428101
LumA	GO	GO_OSSIFICATION	GO_OSSIFICATION	0.0280235	0.666417
LumA	GO	GO_HEART_DEVELOPMENT	GO_HEART_DEVELOPMENT	0.0281689	1
LumA	GO	GO_RIBOSOME	GO_RIBOSOME	0.0290251	1
LumB	GO	GO_VIRAL_GENOME_REPLICATION	GO_VIRAL_GENOME_REPLICATION	0.0293642	1
LumA	UniBind	JUN_target_genes	GSE46166_jun_bt549_MACS_JUN_MA0488.1.damo.pwm.bed	0.0295468	0.666689
LumA	GO	GO_HORMONE_RECEPTOR_BINDING	GO_HORMONE_RECEPTOR_BINDING	0.0296179	1
Normal	GO	GO_STRIATED_MUSCLE_CELL_DIFFERENTIATION	GO_STRIATED_MUSCLE_CELL_DIFFERENTIATION	0.030777	1
Basal	GO	GO_MRNA_BINDING	GO_MRNA_BINDING	0.0310418	0.667541
LumB	REACTOME	REACTOME_NON_INTEGRIN_MEMBRANE_ECM_INTERACTIONS	REACTOME_NON_INTEGRIN_MEMBRANE_ECM_INTERACTIONS	0.0311309	0.245175
Her2	REACTOME	REACTOME_SCAVENGING_BY_CLASS_A_RECEPTORS	REACTOME_SCAVENGING_BY_CLASS_A_RECEPTORS	0.0311832	0.350288
Normal	GO	GO_REGULATION_OF_VASCULATURE_DEVELOPMENT	GO_REGULATION_OF_VASCULATURE_DEVELOPMENT	0.0313161	1
Her2	REACTOME	REACTOME_PLATELET_ACTIVATION_SIGNALING_AND_AGGREGATION	REACTOME_PLATELET_ACTIVATION_SIGNALING_AND_AGGREGATION	0.0316185	0.560849
Basal	GO	GO_CORTICAL_CYTOSKELETON	GO_CORTICAL_CYTOSKELETON	0.0321453	1
LumA	GO	GO_CORTICAL_ACTIN_CYTOSKELETON	GO_CORTICAL_ACTIN_CYTOSKELETON	0.0326326	0.762387
LumA	REACTOME	REACTOME_CELL_JUNCTION_ORGANIZATION	REACTOME_CELL_JUNCTION_ORGANIZATION	0.0329419	1
LumA	UniBind	JUNB_target_genes	EXP039614_A549--lung-carcinoma-_JUNB_MACS_JUNB_MA0490.2.damo.pwm.bed	0.0330978	0.942739
LumA	GO	GO_COLLAGEN_FIBRIL_ORGANIZATION	GO_COLLAGEN_FIBRIL_ORGANIZATION	0.0333	0.709195
Her2	UniBind	JUND_target_genes	GSE59021_jund_du145_MACS_JUND_MA0491.1.damo.pwm.bed	0.0344037	1
Basal	GO	GO_REGULATION_OF_INTRACELLULAR_TRANSPORT	GO_REGULATION_OF_INTRACELLULAR_TRANSPORT	0.0348578	0.854188
LumA	GO	GO_CELLULAR_RESPONSE_TO_STEROID_HORMONE_STIMULUS	GO_CELLULAR_RESPONSE_TO_STEROID_HORMONE_STIMULUS	0.0349264	1
Normal	GO	GO_STRUCTURAL_CONSTITUENT_OF_CYTOSKELETON	GO_STRUCTURAL_CONSTITUENT_OF_CYTOSKELETON	0.0350535	1
LumA	HALLMARK	HALLMARK_APOPTOSIS	HALLMARK_APOPTOSIS	0.0350701	0.0257171
Her2	GO	GO_COLLAGEN_FIBRIL_ORGANIZATION	GO_COLLAGEN_FIBRIL_ORGANIZATION	0.0357563	1
LumB	GO	GO_COATED_VESICLE	GO_COATED_VESICLE	0.0361158	1
Basal	GO	GO_GROWTH_FACTOR_BINDING	GO_GROWTH_FACTOR_BINDING	0.0361849	0.68751
LumA	UniBind	KLF4_target_genes	EXP047913_WA09--embryonic-stem-cells-_KLF4_MACS_KLF4_MA0039.4.damo.pwm.bed	0.0364078	0.68304
LumA	UniBind	ESR1_target_genes	EXP057865_MCF7L-P-immortalized-breast-epithelial-cell-line-_ESR1_MACS_ESR1_MA0112.3.damo.pwm.bed	0.0364137	1
Basal	REACTOME	REACTOME_INTERLEUKIN_4_AND_INTERLEUKIN_13_SIGNALING	REACTOME_INTERLEUKIN_4_AND_INTERLEUKIN_13_SIGNALING	0.0365961	0.732526
Her2	REACTOME	REACTOME_EUKARYOTIC_TRANSLATION_ELONGATION	REACTOME_EUKARYOTIC_TRANSLATION_ELONGATION	0.0366219	0.618935
LumA	REACTOME	REACTOME_SCAVENGING_BY_CLASS_A_RECEPTORS	REACTOME_SCAVENGING_BY_CLASS_A_RECEPTORS	0.0366575	1
LumA	GO	GO_AXON_DEVELOPMENT	GO_AXON_DEVELOPMENT	0.0367296	1
Basal	GO	GO_REGULATION_OF_CELL_MORPHOGENESIS	GO_REGULATION_OF_CELL_MORPHOGENESIS	0.0368504	1
LumA	HALLMARK	HALLMARK_PROTEIN_SECRETION	HALLMARK_PROTEIN_SECRETION	0.0375413	0.666808
LumA	GO	GO_NUCLEAR_HORMONE_RECEPTOR_BINDING	GO_NUCLEAR_HORMONE_RECEPTOR_BINDING	0.0383621	1
LumA	GO	GO_NEGATIVE_REGULATION_OF_APOPTOTIC_SIGNALING_PATHWAY	GO_NEGATIVE_REGULATION_OF_APOPTOTIC_SIGNALING_PATHWAY	0.0395261	1
Basal	GO	GO_EMBRYO_IMPLANTATION	GO_EMBRYO_IMPLANTATION	0.0396845	1
Basal	REACTOME	REACTOME_SRP_DEPENDENT_COTRANSLATIONAL_PROTEIN_TARGETING_TO_MEMBRANE	REACTOME_SRP_DEPENDENT_COTRANSLATIONAL_PROTEIN_TARGETING_TO_MEMBRANE	0.0397436	0.905506
LumA	GO	GO_ACTIN_FILAMENT_BINDING	GO_ACTIN_FILAMENT_BINDING	0.0402138	0.345296
LumA	UniBind	FOSL2_target_genes	EXP039732_A549--lung-carcinoma-_FOSL2_MACS_FOSL2_MA0478.1.damo.pwm.bed	0.0403495	0.696886
LumB	GO	GO_CELL_CELL_JUNCTION	GO_CELL_CELL_JUNCTION	0.0410392	1
Basal	GO	GO_S100_PROTEIN_BINDING	GO_S100_PROTEIN_BINDING	0.0413348	1
LumA	REACTOME	REACTOME_N_GLYCAN_TRIMMING_IN_THE_ER_AND_CALNEXIN_CALRETICULIN_CYCLE	REACTOME_N_GLYCAN_TRIMMING_IN_THE_ER_AND_CALNEXIN_CALRETICULIN_CYCLE	0.0415317	1
Her2	REACTOME	REACTOME_INTERLEUKIN_4_AND_INTERLEUKIN_13_SIGNALING	REACTOME_INTERLEUKIN_4_AND_INTERLEUKIN_13_SIGNALING	0.0417457	1
Normal	REACTOME	REACTOME_REGULATION_OF_INSULIN_LIKE_GROWTH_FACTOR_IGF_TRANSPORT_AND_UPTAKE_BY_INSULIN_LIKE_GROWTH_FACTOR_BINDING_PROTEINS_IGFBPS_	REACTOME_REGULATION_OF_INSULIN_LIKE_GROWTH_FACTOR_IGF_TRANSPORT_AND_UPTAKE_BY_INSULIN_LIKE_GROWTH_FACTOR_BINDING_PROTEINS_IGFBPS_	0.0428661	0.692807
Basal	GO	GO_REGULATION_OF_PEPTIDASE_ACTIVITY	GO_REGULATION_OF_PEPTIDASE_ACTIVITY	0.0434852	0.334131
Normal	GO	GO_REPRODUCTIVE_SYSTEM_DEVELOPMENT	GO_REPRODUCTIVE_SYSTEM_DEVELOPMENT	0.043848	0.700158
LumB	GO	GO_NEGATIVE_REGULATION_OF_PROTEOLYSIS	GO_NEGATIVE_REGULATION_OF_PROTEOLYSIS	0.0453568	0.409912
LumA	UniBind	ESR1_target_genes	ENCSR000BQD_T47D_ESR1_MACS_ESR1_MA0112.3.damo.pwm.bed	0.0456534	0.778246
Her2	GO	GO_UBIQUITIN_LIKE_PROTEIN_LIGASE_BINDING	GO_UBIQUITIN_LIKE_PROTEIN_LIGASE_BINDING	0.0457144	1
LumA	UniBind	ESR1_target_genes	EXP047700_MCF7--Invasive-ductal-breast-carcinoma-_ESR1_MACS_ESR1_MA0112.3.damo.pwm.bed	0.0458088	0.719641
LumA	GO	GO_COLLAGEN_TRIMER	GO_COLLAGEN_TRIMER	0.0460154	0.746197
Normal	GO	GO_PROTEIN_STABILIZATION	GO_PROTEIN_STABILIZATION	0.0469044	1
Basal	GO	GO_REGULATION_OF_PROTEIN_STABILITY	GO_REGULATION_OF_PROTEIN_STABILITY	0.0475072	1
LumB	GO	GO_TERTIARY_GRANULE	GO_TERTIARY_GRANULE	0.0477692	1
Normal	GO	GO_SMOOTH_MUSCLE_CELL_PROLIFERATION	GO_SMOOTH_MUSCLE_CELL_PROLIFERATION	0.048014	1
Her2	GO	GO_WOUND_HEALING	GO_WOUND_HEALING	0.0482186	0.910341
Basal	GO	GO_NUCLEAR_TRANSCRIBED_MRNA_CATABOLIC_PROCESS_NONSENSE_MEDIATED_DECAY	GO_NUCLEAR_TRANSCRIBED_MRNA_CATABOLIC_PROCESS_NONSENSE_MEDIATED_DECAY	0.0487068	0.550025
LumA	GO	GO_PROTEIN_STABILIZATION	GO_PROTEIN_STABILIZATION	0.0491412	0.688899
