# Supplementary material for: Regulatory networks and 5′ partner usage of miRNA host gene fusions in breast cancer
Source: Int J Cancer. 2022 Feb 26;151(1):95–106. doi: 10.1002/ijc.33972 (PMC9303785; doi:10.1002/ijc.33972)
Supplement: Supplementary file 6 — Table S6 Correlation tests in TCGA data for the miRNAs shown in Figure 4. The correlation tests were done on the expression levels of miRNAs and their putative targets as predicted by TargetScan, and between miRNAs and protein levels as reported by protein expression arrays. Only significant correlations are reported. Information about miRNA target prediction is given in the form of cumulative context++ scores and number and types of binding sites on the target mRNA. Site types as explained by TargetScan: 8mer: An exact match to positions 2 to 8 of the mature miRNA (the seed + position 8) followed by an ‘A’. 7mer‐1A: An exact match to positions 2 to 7 of the mature miRNA (the seed) followed by an ‘A’. 7mer‐m8: An exact match to positions 2 to 8 of the mature miRNA (the seed + position 8). 6mer: An exact match to positions 2 to 7 of the mature miRNA (the seed). Non‐canonical: Extensive complementarity outside the seed region. [file IJC-151-95-s005.xlsx]

## Sheet: miRNA-target correlation
MicroRNA	MicroRNA target	Pearson's r	p-adj	Total sites	8mer sites	7mer-1a sites	7mer-m8 sites	Non-canonical sites	Total context++ score
hsa-miR-106b-3p	MAN2B2	-0.373604	1.13051e-36	1	0	0	1	0	-0.254
hsa-miR-106b-3p	NINJ1	-0.339838	2.98179e-29	1	0	0	1	0	-0.158
hsa-miR-106b-3p	GALNT10	-0.335148	2.72486e-28	1	0	0	1	0	-0.131
hsa-miR-106b-3p	SLC48A1	-0.329949	3.02867e-27	1	0	1	0	0	-0.247
hsa-miR-106b-3p	FAM114A2	-0.31284	6.05564e-24	1	0	0	0	1	0
hsa-miR-106b-3p	KDM8	-0.30921	2.85279e-23	1	0	1	0	0	-0.256
hsa-miR-106b-3p	UBXN10	-0.308728	3.49974e-23	1	0	0	1	0	-0.324
hsa-miR-106b-3p	RUNDC1	-0.300873	9.24362e-22	1	0	0	0	1	0
hsa-miR-106b-3p	ZNF446	-0.28832	1.40824e-19	1	0	0	1	0	-0.102
hsa-miR-106b-3p	MED16	-0.284958	5.18452e-19	1	0	0	1	0	-0.16
hsa-miR-106b-3p	MUL1	-0.279421	4.2701e-18	1	1	0	0	0	-0.641
hsa-miR-106b-3p	GLUL	-0.277328	9.3584e-18	1	1	0	0	0	-0.391
hsa-miR-106b-3p	SIDT2	-0.277004	1.05593e-17	1	0	0	1	0	-0.205
hsa-miR-106b-3p	CELSR1	-0.273174	4.35404e-17	1	0	0	1	0	-0.102
hsa-miR-106b-3p	MIDN	-0.272291	6.0158e-17	1	0	0	1	0	-0.144
hsa-miR-106b-3p	NUDT18	-0.269048	1.95202e-16	1	0	0	1	0	-0.289
hsa-miR-106b-3p	MAX	-0.264502	9.89769e-16	1	0	0	1	0	-0.133
hsa-miR-106b-3p	CHST15	-0.262003	2.38443e-15	1	0	0	1	0	-0.177
hsa-miR-106b-3p	EFCAB11	-0.260593	3.89854e-15	1	0	0	1	0	-0.254
hsa-miR-106b-3p	ELOVL5	-0.255977	1.91086e-14	1	1	0	0	0	-0.554
hsa-miR-106b-3p	BCL2L1	-0.254176	3.52106e-14	1	0	0	1	0	-0.178
hsa-miR-106b-3p	DHRS12	-0.253489	4.44155e-14	1	0	0	1	0	-0.367
hsa-miR-106b-3p	THSD4	-0.251718	8.04878e-14	1	0	0	1	0	-0.035
hsa-miR-106b-3p	CA12	-0.247872	2.88266e-13	1	0	0	1	0	-0.169
hsa-miR-106b-3p	TBX3	-0.247167	3.63285e-13	1	0	0	1	0	-0.288
hsa-miR-106b-3p	SNX1	-0.243466	1.20985e-12	2	0	0	2	0	-0.353
hsa-miR-106b-3p	MSX2	-0.238539	5.82096e-12	1	0	1	0	0	-0.151
hsa-miR-106b-3p	APBB3	-0.237343	8.47802e-12	1	0	0	1	0	-0.337
hsa-miR-106b-3p	USP40	-0.234458	2.08183e-11	2	0	1	1	0	-0.336
hsa-miR-106b-3p	SEC14L2	-0.231165	5.71919e-11	1	0	0	1	0	-0.331
hsa-miR-106b-3p	CASZ1	-0.230605	6.78089e-11	1	0	0	1	0	-0.182
hsa-miR-106b-3p	PLEKHM1	-0.225678	2.97715e-10	1	0	0	1	0	-0.237
hsa-miR-106b-3p	PTGR2	-0.218403	2.48352e-09	1	0	0	1	0	-0.191
hsa-miR-106b-3p	ST6GALNAC6	-0.2158	5.20924e-09	1	0	0	1	0	-0.256
hsa-miR-106b-3p	RXRA	-0.215524	5.63134e-09	1	0	0	1	0	-0.02
hsa-miR-106b-3p	PTPRT	-0.214674	7.15581e-09	1	0	0	1	0	-0.02
hsa-miR-106b-3p	NECAB3	-0.208834	3.61032e-08	1	1	0	0	0	-0.308
hsa-miR-106b-3p	KLF2	-0.208267	4.21372e-08	1	0	0	1	0	-0.084
hsa-miR-106b-3p	KCTD2	-0.207823	4.75375e-08	1	1	0	0	0	-0.578
hsa-miR-106b-3p	CDIPT	-0.201833	2.35983e-07	1	0	0	0	1	0
hsa-miR-106b-3p	AGGF1	-0.199974	3.84106e-07	1	0	0	1	0	-0.208
hsa-miR-106b-3p	ARHGEF40	-0.197007	8.2764e-07	1	0	0	1	0	-0.229
hsa-miR-106b-3p	CDKN2AIPNL	-0.195032	1.37047e-06	1	0	1	0	0	-0.34
hsa-miR-106b-3p	LONRF2	-0.194362	1.62397e-06	1	0	1	0	0	-0.164
hsa-miR-106b-3p	CD99L2	-0.192915	2.339e-06	1	0	0	1	0	-0.266
hsa-miR-106b-3p	ZNF619	-0.190968	3.80341e-06	1	0	1	0	0	-0.153
hsa-miR-106b-3p	CTDSPL	-0.189515	5.44982e-06	1	0	0	1	0	-0.079
hsa-miR-106b-3p	ACADS	-0.18776	8.3804e-06	1	1	0	0	0	-0.495
hsa-miR-106b-3p	GADD45G	-0.185673	1.39066e-05	1	0	0	1	0	-0.406
hsa-miR-106b-3p	TMPRSS6	-0.184028	2.06485e-05	1	1	0	0	0	-0.496
hsa-miR-106b-3p	ATPAF2	-0.182739	2.80704e-05	1	0	0	1	0	-0.335
hsa-miR-106b-3p	FAF2	-0.182433	3.01815e-05	1	0	0	1	0	-0.165
hsa-miR-106b-3p	TNRC6C	-0.179538	5.95799e-05	1	0	0	1	0	-0.178
hsa-miR-106b-3p	CNNM3	-0.179522	5.98021e-05	1	0	0	1	0	-0.233
hsa-miR-106b-3p	SFXN3	-0.17806	8.39429e-05	1	0	1	0	0	-0.198
hsa-miR-106b-3p	VENTX	-0.17515	0.000163471	2	0	0	2	0	-0.252
hsa-miR-106b-3p	TANGO2	-0.17305	0.000262604	1	0	1	0	0	-0.213
hsa-miR-106b-3p	LRSAM1	-0.171302	0.000387853	1	0	0	1	0	-0.408
hsa-miR-106b-3p	MED13L	-0.170586	0.000454487	1	0	0	1	0	-0.094
hsa-miR-106b-3p	SRRM3	-0.170479	0.000465423	1	0	0	1	0	-0.212
hsa-miR-106b-3p	JAM2	-0.169563	0.000569459	1	1	0	0	0	-0.601
hsa-miR-106b-3p	SPATA18	-0.169536	0.000572867	1	0	0	1	0	-0.319
hsa-miR-106b-3p	ASB16	-0.168307	0.000749494	1	0	0	1	0	-0.02
hsa-miR-106b-3p	KCNE4	-0.168058	0.000791283	1	0	0	1	0	-0.255
hsa-miR-106b-3p	SLC16A5	-0.165679	0.00132312	1	0	0	1	0	-0.235
hsa-miR-106b-3p	SLC1A7	-0.165616	0.0013411	1	0	0	1	0	-0.296
hsa-miR-106b-3p	ZBTB7C	-0.164564	0.00167933	1	0	1	0	0	-0.236
hsa-miR-106b-3p	CCM2L	-0.164347	0.00175862	1	0	0	1	0	-0.133
hsa-miR-106b-3p	CIB1	-0.164338	0.00176214	1	0	0	1	0	-0.273
hsa-miR-106b-3p	AP4S1	-0.16376	0.00199197	1	0	0	1	0	-0.374
hsa-miR-106b-3p	STON2	-0.162417	0.00264441	1	0	0	1	0	-0.255
hsa-miR-106b-3p	MGRN1	-0.160481	0.00396261	1	0	0	1	0	-0.089
hsa-miR-106b-3p	ZNF182	-0.15688	0.00829796	1	0	0	1	0	-0.307
hsa-miR-106b-3p	CCDC9	-0.154605	0.0131213	1	0	1	0	0	-0.2
hsa-miR-106b-3p	PI4K2A	-0.154382	0.0137163	1	0	0	1	0	-0.201
hsa-miR-106b-3p	NUBPL	-0.154173	0.0143005	1	0	1	0	0	-0.172
hsa-miR-106b-3p	MPPE1	-0.153845	0.0152666	1	0	1	0	0	-0.122
hsa-miR-106b-3p	SH2D4A	-0.153808	0.0153796	1	0	1	0	0	-0.168
hsa-miR-106b-3p	HOXD9	-0.153594	0.0160479	1	0	0	1	0	-0.325
hsa-miR-106b-3p	SYVN1	-0.153518	0.0162926	1	0	0	1	0	-0.112
hsa-miR-106b-3p	TEK	-0.153384	0.0167298	1	0	1	0	0	-0.212
hsa-miR-106b-3p	IDS	-0.151776	0.0229758	1	0	0	1	0	-0.261
hsa-miR-106b-3p	CYP4F11	-0.151067	0.0263952	1	0	0	1	0	-0.299
hsa-miR-106b-3p	MTHFS	-0.147805	0.0495604	1	0	1	0	0	-0.217
hsa-miR-106b-3p	CERS1	0.149706	0.0343901	2	0	0	2	0	-0.171
hsa-miR-106b-3p	FAM83F	0.149778	0.033913	1	0	0	1	0	-0.041
hsa-miR-106b-3p	PARP2	0.150656	0.0286012	1	0	1	0	0	-0.226
hsa-miR-106b-3p	SURF6	0.150669	0.0285246	1	0	1	0	0	-0.24
hsa-miR-106b-3p	VGLL4	0.152315	0.0206667	1	0	0	1	0	-0.117
hsa-miR-106b-3p	PCDHGA11	0.152594	0.0195595	1	0	0	1	0	-0.122
hsa-miR-106b-3p	MORN3	0.156572	0.00883257	1	0	0	1	0	-0.298
hsa-miR-106b-3p	MED14	0.159839	0.00452717	1	0	0	1	0	-0.321
hsa-miR-106b-3p	HEATR3	0.16144	0.00324589	1	0	1	0	0	-0.262
hsa-miR-106b-3p	LIN54	0.162034	0.00286599	1	0	0	1	0	-0.288
hsa-miR-106b-3p	TMEM151B	0.162903	0.00238716	1	0	1	0	0	-0.14
hsa-miR-106b-3p	MYO1H	0.163324	0.00218422	1	0	0	1	0	-0.275
hsa-miR-106b-3p	YPEL1	0.164185	0.00182008	1	0	1	0	0	-0.198
hsa-miR-106b-3p	LY75	0.164452	0.00171995	1	0	0	1	0	-0.222
hsa-miR-106b-3p	DLGAP4	0.1653	0.00143498	1	0	1	0	0	-0.338
hsa-miR-106b-3p	ELK4	0.167143	0.000965206	1	0	0	1	0	-0.195
hsa-miR-106b-3p	C8orf33	0.167616	0.00087115	1	0	1	0	0	-0.289
hsa-miR-106b-3p	DMRTA1	0.167912	0.000817002	1	0	0	1	0	-0.241
hsa-miR-106b-3p	PRR18	0.170062	0.000510263	2	0	0	2	0	-0.385
hsa-miR-106b-3p	ZNF736	0.170452	0.000468138	1	0	0	1	0	-0.361
hsa-miR-106b-3p	LY6E	0.170585	0.000454614	1	0	0	1	0	-0.31
hsa-miR-106b-3p	CENPBD1	0.17188	0.000341082	1	0	0	1	0	-0.375
hsa-miR-106b-3p	ATP2B3	0.171903	0.000339323	2	0	1	1	0	-0.361
hsa-miR-106b-3p	WDR33	0.172268	0.000312785	1	1	0	0	0	-0.08
hsa-miR-106b-3p	TMPRSS11B	0.172834	0.000275627	1	0	1	0	0	-0.288
hsa-miR-106b-3p	RBM12B	0.173082	0.000260719	1	0	1	0	0	-0.252
hsa-miR-106b-3p	GTF2H4	0.173925	0.000215687	1	0	0	1	0	-0.387
hsa-miR-106b-3p	EGLN1	0.176967	0.000107973	1	0	0	1	0	-0.275
hsa-miR-106b-3p	DSP	0.177912	8.68739e-05	1	0	0	1	0	-0.242
hsa-miR-106b-3p	PLCG1	0.180222	5.078e-05	1	1	0	0	0	-0.274
hsa-miR-106b-3p	KPNA6	0.180343	4.93657e-05	2	1	0	1	0	-0.457
hsa-miR-106b-3p	PSMG4	0.180779	4.45728e-05	1	0	0	1	0	-0.263
hsa-miR-106b-3p	HIC2	0.181372	3.87785e-05	1	0	1	0	0	-0.108
hsa-miR-106b-3p	WNT2B	0.183317	2.44611e-05	1	0	0	1	0	-0.167
hsa-miR-106b-3p	ETV7	0.186315	1.19071e-05	1	0	1	0	0	-0.269
hsa-miR-106b-3p	MRPS21	0.187227	9.54321e-06	1	1	0	0	0	-0.919
hsa-miR-106b-3p	PTBP3	0.188252	7.43204e-06	1	0	0	1	0	-0.172
hsa-miR-106b-3p	TATDN2	0.189416	5.58389e-06	1	0	1	0	0	-0.359
hsa-miR-106b-3p	LMBR1	0.192314	2.71932e-06	1	0	0	1	0	-0.02
hsa-miR-106b-3p	PITPNM2	0.192836	2.38583e-06	1	0	0	1	0	-0.052
hsa-miR-106b-3p	COX19	0.192966	2.30926e-06	2	0	0	2	0	-0.476
hsa-miR-106b-3p	PCDHGC4	0.193386	2.07788e-06	1	0	0	1	0	-0.122
hsa-miR-106b-3p	SBNO1	0.193406	2.06734e-06	1	0	0	1	0	-0.02
hsa-miR-106b-3p	IBA57	0.193912	1.81945e-06	1	0	1	0	0	-0.163
hsa-miR-106b-3p	USP49	0.195452	1.23144e-06	1	0	0	1	0	-0.193
hsa-miR-106b-3p	CHMP1B	0.196503	9.41839e-07	1	0	0	1	0	-0.287
hsa-miR-106b-3p	KIF1C	0.197427	7.42936e-07	1	0	1	0	0	-0.101
hsa-miR-106b-3p	FAM81A	0.199782	4.0385e-07	1	0	0	1	0	-0.22
hsa-miR-106b-3p	F11R	0.200122	3.69583e-07	1	0	1	0	0	-0.313
hsa-miR-106b-3p	HNRNPUL2	0.207595	5.05776e-08	1	1	0	0	0	-0.426
hsa-miR-106b-3p	PPP2R5D	0.209319	3.162e-08	1	0	0	1	0	-0.134
hsa-miR-106b-3p	PANX1	0.210556	2.25118e-08	1	0	0	1	0	-0.429
hsa-miR-106b-3p	MYO9B	0.213483	9.99281e-09	1	0	0	1	0	-0.05
hsa-miR-106b-3p	MGAT5	0.214442	7.63811e-09	1	0	0	1	0	-0.209
hsa-miR-106b-3p	TFAP2C	0.215189	6.19086e-09	1	0	0	1	0	-0.409
hsa-miR-106b-3p	YIF1B	0.216711	4.02405e-09	1	0	0	1	0	-0.02
hsa-miR-106b-3p	PUF60	0.216806	3.9172e-09	1	0	0	1	0	-0.439
hsa-miR-106b-3p	NUP50	0.220514	1.35245e-09	1	0	0	1	0	-0.234
hsa-miR-106b-3p	NCKAP1	0.222788	6.97656e-10	1	0	0	1	0	-0.02
hsa-miR-106b-3p	MEX3B	0.223473	5.7078e-10	1	0	0	1	0	-0.063
hsa-miR-106b-3p	METAP1	0.224635	4.05313e-10	1	0	1	0	0	-0.179
hsa-miR-106b-3p	DNLZ	0.225007	3.6322e-10	1	0	0	1	0	-0.155
hsa-miR-106b-3p	KCNK5	0.228194	1.40466e-10	1	0	0	1	0	-0.139
hsa-miR-106b-3p	TRIM24	0.230391	7.23717e-11	1	1	0	0	0	-0.44
hsa-miR-106b-3p	HECA	0.232227	4.13641e-11	1	0	1	0	0	-0.147
hsa-miR-106b-3p	SEL1L3	0.232519	3.78236e-11	1	0	0	1	0	-0.363
hsa-miR-106b-3p	ANKRD11	0.234359	2.14645e-11	1	0	0	1	0	-0.448
hsa-miR-106b-3p	RAB6B	0.235213	1.64777e-11	1	0	0	1	0	-0.101
hsa-miR-106b-3p	RPA1	0.239748	3.97161e-12	1	0	0	1	0	-0.122
hsa-miR-106b-3p	SLC45A4	0.240404	3.2253e-12	1	0	0	1	0	-0.068
hsa-miR-106b-3p	B4GALT6	0.241364	2.37487e-12	1	0	0	1	0	-0.387
hsa-miR-106b-3p	ZNF507	0.244267	9.34247e-13	1	0	1	0	0	-0.171
hsa-miR-106b-3p	ENOX2	0.247152	3.65081e-13	1	0	1	0	0	-0.185
hsa-miR-106b-3p	MICAL3	0.248889	2.06147e-13	1	0	0	1	0	-0.156
hsa-miR-106b-3p	LIN28B	0.24925	1.82986e-13	1	0	0	1	0	-0.165
hsa-miR-106b-3p	FAM218A	0.251085	9.94452e-14	1	1	0	0	0	-0.817
hsa-miR-106b-3p	SLC25A33	0.252236	6.76638e-14	1	0	1	0	0	-0.186
hsa-miR-106b-3p	SFPQ	0.252366	6.47948e-14	1	0	0	1	0	-0.189
hsa-miR-106b-3p	ERC2	0.252591	6.00811e-14	1	0	0	1	0	-0.183
hsa-miR-106b-3p	ZNF74	0.255924	1.94569e-14	2	0	1	1	0	-0.459
hsa-miR-106b-3p	C11orf45	0.256829	1.42822e-14	1	1	0	0	0	-0.713
hsa-miR-106b-3p	PHB2	0.258177	8.99268e-15	1	0	0	1	0	-0.437
hsa-miR-106b-3p	ATAD2B	0.259391	5.9155e-15	1	0	1	0	0	-0.181
hsa-miR-106b-3p	CA1	0.266029	5.75701e-16	1	0	1	0	0	-0.184
hsa-miR-106b-3p	S1PR2	0.266143	5.52913e-16	1	0	0	1	0	-0.198
hsa-miR-106b-3p	GFRA3	0.266506	4.85755e-16	1	0	0	1	0	-0.232
hsa-miR-106b-3p	MYO19	0.269004	1.98322e-16	1	0	0	1	0	-0.251
hsa-miR-106b-3p	STARD7	0.27094	9.84121e-17	1	0	1	0	0	-0.26
hsa-miR-106b-3p	SLC16A10	0.272236	6.13774e-17	1	0	0	1	0	-0.322
hsa-miR-106b-3p	ST20-MTHFS	0.272502	5.56913e-17	1	0	1	0	0	-0.221
hsa-miR-106b-3p	RNFT2	0.274712	2.47177e-17	1	1	0	0	0	-0.569
hsa-miR-106b-3p	KIAA1549L	0.274823	2.37262e-17	1	1	0	0	0	-0.307
hsa-miR-106b-3p	PPAT	0.277021	1.04929e-17	1	0	1	0	0	-0.331
hsa-miR-106b-3p	CABLES2	0.278717	5.56449e-18	1	0	0	1	0	-0.236
hsa-miR-106b-3p	SH3GL3	0.281308	2.09279e-18	1	0	0	1	0	-0.29
hsa-miR-106b-3p	TERT	0.284399	6.42832e-19	2	0	0	2	0	-0.265
hsa-miR-106b-3p	KRT23	0.284478	6.23673e-19	1	0	1	0	0	-0.37
hsa-miR-106b-3p	POU4F1	0.285904	3.59939e-19	1	0	1	0	0	-0.191
hsa-miR-106b-3p	PDXK	0.285937	3.554e-19	1	0	0	1	0	-0.205
hsa-miR-106b-3p	RBMS1	0.286697	2.64787e-19	1	1	0	0	0	-0.395
hsa-miR-106b-3p	AGFG1	0.287467	1.96368e-19	1	0	0	1	0	-0.094
hsa-miR-106b-3p	SLC19A1	0.288052	1.56332e-19	1	0	0	1	0	-0.133
hsa-miR-106b-3p	CCNE1	0.291737	3.67427e-20	1	0	0	1	0	-0.322
hsa-miR-106b-3p	RNGTT	0.295855	7.10497e-21	1	0	0	1	0	-0.371
hsa-miR-106b-3p	GRM6	0.299749	1.46506e-21	1	0	0	1	0	-0.127
hsa-miR-106b-3p	ZBED4	0.300739	9.76808e-22	1	0	0	1	0	-0.178
hsa-miR-106b-3p	BICD1	0.300983	8.83694e-22	1	0	0	1	0	-0.135
hsa-miR-106b-3p	SH3TC2	0.301625	6.78688e-22	1	1	0	0	0	-0.437
hsa-miR-106b-3p	SAPCD2	0.301878	6.1155e-22	2	0	0	2	0	-0.185
hsa-miR-106b-3p	RRAGD	0.309553	2.46701e-23	1	1	0	0	0	-0.255
hsa-miR-106b-3p	NUTF2	0.310185	1.88582e-23	1	0	0	1	0	-0.182
hsa-miR-106b-3p	GATAD2A	0.319734	3.00481e-25	1	1	0	0	0	-0.297
hsa-miR-106b-3p	DHX33	0.321406	1.43312e-25	1	0	0	1	0	-0.17
hsa-miR-106b-3p	TNPO3	0.321836	1.18382e-25	1	0	0	1	0	-0.137
hsa-miR-106b-3p	AHCTF1	0.324512	3.57731e-26	1	1	0	0	0	-0.315
hsa-miR-106b-3p	MIS18A	0.328517	5.83187e-27	1	0	0	0	1	0
hsa-miR-106b-3p	SOX6	0.329797	3.24697e-27	1	0	0	1	0	-0.179
hsa-miR-106b-3p	NDRG1	0.329916	3.07521e-27	1	0	0	1	0	-0.02
hsa-miR-106b-3p	RNF182	0.330599	2.24701e-27	1	0	0	1	0	-0.286
hsa-miR-106b-3p	ITGB8	0.331222	1.68689e-27	1	0	1	0	0	-0.22
hsa-miR-106b-3p	GAN	0.331592	1.42188e-27	1	0	1	0	0	-0.246
hsa-miR-106b-3p	RGS9BP	0.33519	2.67211e-28	1	0	0	1	0	-0.233
hsa-miR-106b-3p	TTL	0.342396	8.78142e-30	1	1	0	0	0	-0.263
hsa-miR-106b-3p	ARHGAP22	0.342461	8.50842e-30	1	0	0	1	0	-0.183
hsa-miR-106b-3p	CIT	0.34463	2.98888e-30	1	0	0	1	0	-0.071
hsa-miR-106b-3p	FOXK1	0.347467	7.5132e-31	1	0	0	1	0	-0.07
hsa-miR-106b-3p	OSBPL3	0.350543	1.6543e-31	1	0	0	1	0	-0.392
hsa-miR-106b-3p	RNF8	0.351365	1.10061e-31	1	0	1	0	0	-0.24
hsa-miR-106b-3p	DISC1	0.352272	7.01424e-32	2	0	0	1	1	-0.383
hsa-miR-106b-3p	SOX11	0.356357	9.04008e-33	1	0	0	1	0	-0.118
hsa-miR-106b-3p	ACOT9	0.360418	1.14422e-33	2	0	0	1	1	-0.196
hsa-miR-106b-3p	NHSL1	0.389222	2.03503e-40	1	0	1	0	0	-0.219
hsa-miR-106b-3p	LRP8	0.399463	5.50741e-43	1	0	0	1	0	-0.203
hsa-miR-106b-3p	NOL10	0.413137	1.47539e-46	1	1	0	0	0	-0.226
hsa-miR-106b-3p	FANCA	0.417923	7.56539e-48	1	0	0	1	0	-0.02
hsa-miR-106b-3p	NUP155	0.4252	7.53153e-50	1	0	0	1	0	-0.258
hsa-miR-106b-3p	FAF1	0.425767	5.23445e-50	1	0	1	0	0	-0.238
hsa-miR-106b-3p	BTBD3	0.433673	3.04111e-52	1	0	0	1	0	-0.309
hsa-miR-106b-3p	LARP4B	0.441219	1.96499e-54	1	1	0	0	0	-0.46
hsa-miR-106b-3p	BEND3	0.444952	1.54655e-55	1	0	1	0	0	-0.247
hsa-miR-106b-3p	GPR156	0.466029	4.9213e-62	1	0	1	0	0	-0.216
hsa-miR-106b-3p	PFKP	0.471926	6.18385e-64	1	0	0	1	0	-0.331
hsa-miR-106b-3p	TET3	0.495249	7.91506e-72	2	0	2	0	0	-0.132
hsa-miR-106b-3p	MCM10	0.530257	6.93654e-85	1	0	1	0	0	-0.18
hsa-miR-106b-5p	FYCO1	-0.449388	7.23921e-57	3	1	0	2	0	-0.427
hsa-miR-106b-5p	CCNDBP1	-0.445071	1.42531e-55	1	0	1	0	0	-0.044
hsa-miR-106b-5p	ZBTB4	-0.441655	1.46235e-54	3	1	0	2	0	-0.338
hsa-miR-106b-5p	NEK9	-0.428038	1.20991e-50	4	0	0	4	0	-0.267
hsa-miR-106b-5p	LIMA1	-0.422598	3.96414e-49	2	1	0	1	0	-0.45
hsa-miR-106b-5p	FBXL5	-0.41536	3.73292e-47	2	1	0	1	0	-0.532
hsa-miR-106b-5p	ITM2B	-0.411616	3.75326e-46	1	0	1	0	0	-0.04
hsa-miR-106b-5p	CTSO	-0.409629	1.26188e-45	1	1	0	0	0	-0.03
hsa-miR-106b-5p	RNASEL	-0.403083	6.4779e-44	1	1	0	0	0	-0.196
hsa-miR-106b-5p	HNMT	-0.398219	1.14212e-42	1	0	1	0	0	-0.01
hsa-miR-106b-5p	ADD1	-0.396955	2.38777e-42	1	0	0	1	0	-0.087
hsa-miR-106b-5p	LRP10	-0.394268	1.13458e-41	3	0	0	3	0	-0.06
hsa-miR-106b-5p	CRY2	-0.393171	2.13387e-41	1	1	0	0	0	-0.302
hsa-miR-106b-5p	EIF4E3	-0.384222	3.38633e-39	3	1	1	1	0	-0.237
hsa-miR-106b-5p	MAN2B2	-0.381468	1.56033e-38	1	0	0	1	0	-0.02
hsa-miR-106b-5p	NTN4	-0.380708	2.37266e-38	1	1	0	0	0	-0.403
hsa-miR-106b-5p	TXNDC15	-0.378565	7.68804e-38	1	0	0	1	0	-0.02
hsa-miR-106b-5p	LRIG1	-0.376441	2.44413e-37	1	0	0	1	0	-0.237
hsa-miR-106b-5p	RBM43	-0.376236	2.7308e-37	1	0	0	1	0	-0.02
hsa-miR-106b-5p	PDGFD	-0.375181	4.83403e-37	1	0	0	1	0	-0.195
hsa-miR-106b-5p	DIXDC1	-0.374166	8.35511e-37	1	0	0	1	0	-0.02
hsa-miR-106b-5p	EFCAB14	-0.372946	1.60927e-36	2	2	0	0	0	-0.349
hsa-miR-106b-5p	BTD	-0.367765	2.52015e-35	2	0	1	1	0	-0.03
hsa-miR-106b-5p	CRTAP	-0.362433	4.05919e-34	1	0	1	0	0	-0.01
hsa-miR-106b-5p	NUDT16	-0.359356	1.97072e-33	1	0	0	1	0	-0.094
hsa-miR-106b-5p	AHNAK	-0.359	2.36351e-33	1	1	0	0	0	-0.316
hsa-miR-106b-5p	MR1	-0.358714	2.7338e-33	1	0	0	1	0	-0.02
hsa-miR-106b-5p	NBR1	-0.35734	5.49639e-33	1	0	1	0	0	-0.037
hsa-miR-106b-5p	DAZAP2	-0.355214	1.60826e-32	1	0	0	1	0	-0.251
hsa-miR-106b-5p	TADA2B	-0.351399	1.08235e-31	2	1	0	1	0	-0.075
hsa-miR-106b-5p	CYBRD1	-0.34546	1.99862e-30	4	1	0	3	0	-0.692
hsa-miR-106b-5p	GALNT10	-0.343974	4.1063e-30	1	1	0	0	0	-0.041
hsa-miR-106b-5p	CHURC1	-0.342847	7.06917e-30	3	1	0	2	0	-0.371
hsa-miR-106b-5p	SNAP23	-0.34203	1.04656e-29	1	0	1	0	0	-0.036
hsa-miR-106b-5p	VSTM4	-0.341167	1.582e-29	1	0	0	1	0	-0.02
hsa-miR-106b-5p	PODN	-0.339699	3.18604e-29	1	0	0	1	0	-0.069
hsa-miR-106b-5p	CAB39L	-0.338724	5.06281e-29	1	0	0	1	0	-0.137
hsa-miR-106b-5p	PARVA	-0.338405	5.88878e-29	1	0	0	1	0	-0.02
hsa-miR-106b-5p	FBXL3	-0.337436	9.30628e-29	2	0	2	0	0	-0.111
hsa-miR-106b-5p	LEPROT	-0.337229	1.02608e-28	1	0	1	0	0	-0.122
hsa-miR-106b-5p	REEP5	-0.333325	6.3735e-28	1	1	0	0	0	-0.272
hsa-miR-106b-5p	KIAA0232	-0.332949	7.59008e-28	1	0	1	0	0	-0.01
hsa-miR-106b-5p	SNX9	-0.331843	1.26636e-27	1	0	0	1	0	-0.347
hsa-miR-106b-5p	ZBTB47	-0.33085	2.00158e-27	1	1	0	0	0	-0.336
hsa-miR-106b-5p	TMEM9B	-0.327968	7.49054e-27	1	0	1	0	0	-0.08
hsa-miR-106b-5p	RABEP1	-0.327172	1.07571e-26	3	0	1	2	0	-0.356
hsa-miR-106b-5p	MSRB3	-0.327118	1.10227e-26	1	0	0	1	0	-0.02
hsa-miR-106b-5p	PNPLA4	-0.32699	1.16805e-26	1	1	0	0	0	-0.23
hsa-miR-106b-5p	ANKRA2	-0.326607	1.38979e-26	1	0	1	0	0	-0.087
hsa-miR-106b-5p	SNX2	-0.326551	1.42511e-26	1	0	0	1	0	-0.02
hsa-miR-106b-5p	OMD	-0.326494	1.46287e-26	2	0	1	1	0	-0.03
hsa-miR-106b-5p	TRIM8	-0.326306	1.59286e-26	1	0	0	1	0	-0.256
hsa-miR-106b-5p	LTBP2	-0.325745	2.05196e-26	1	0	0	1	0	-0.02
hsa-miR-106b-5p	PLSCR4	-0.325073	2.77826e-26	2	2	0	0	0	-0.412
hsa-miR-106b-5p	ZNF843	-0.324752	3.21005e-26	1	0	0	1	0	-0.02
hsa-miR-106b-5p	RB1	-0.324658	3.34925e-26	1	0	0	1	0	-0.147
hsa-miR-106b-5p	HPGDS	-0.324165	4.17899e-26	1	0	1	0	0	-0.075
hsa-miR-106b-5p	ELK3	-0.323855	4.80341e-26	2	0	1	1	0	-0.357
hsa-miR-106b-5p	SIAE	-0.322403	9.19396e-26	2	0	1	1	0	-0.055
hsa-miR-106b-5p	KANK2	-0.322323	9.52792e-26	1	0	0	1	0	-0.02
hsa-miR-106b-5p	CBX7	-0.322213	1.00076e-25	1	0	0	1	0	-0.03
hsa-miR-106b-5p	TMEM245	-0.320918	1.7792e-25	2	1	0	1	0	-0.056
hsa-miR-106b-5p	DNAL1	-0.320096	2.56052e-25	3	1	0	2	0	-0.339
hsa-miR-106b-5p	TOR1AIP1	-0.319156	3.876e-25	1	0	1	0	0	-0.01
hsa-miR-106b-5p	CRIM1	-0.317868	6.82579e-25	1	0	0	1	0	-0.24
hsa-miR-106b-5p	STARD8	-0.317077	9.65289e-25	2	1	1	0	0	-0.308
hsa-miR-106b-5p	C14orf28	-0.316943	1.02343e-24	2	2	0	0	0	-0.65
hsa-miR-106b-5p	LRRC32	-0.316934	1.02734e-24	1	0	0	1	0	-0.02
hsa-miR-106b-5p	TMEM127	-0.315441	1.9686e-24	3	1	0	2	0	-0.344
hsa-miR-106b-5p	SETD7	-0.313354	4.85349e-24	1	0	0	1	0	-0.139
hsa-miR-106b-5p	KIF13B	-0.313277	5.01872e-24	1	0	0	1	0	-0.023
hsa-miR-106b-5p	FOXA1	-0.31286	6.00486e-24	1	0	0	1	0	-0.137
hsa-miR-106b-5p	RAB5B	-0.312787	6.19684e-24	2	1	0	1	0	-0.548
hsa-miR-106b-5p	SYNJ2BP	-0.312714	6.39408e-24	2	0	0	2	0	-0.04
hsa-miR-106b-5p	SMIM14	-0.312456	7.14115e-24	4	0	0	4	0	-0.442
hsa-miR-106b-5p	PER2	-0.310922	1.37732e-23	2	0	1	1	0	-0.03
hsa-miR-106b-5p	FRMD6	-0.309992	2.04659e-23	2	1	1	0	0	-0.364
hsa-miR-106b-5p	PGPEP1	-0.307402	6.12521e-23	4	0	0	4	0	-0.135
hsa-miR-106b-5p	MYO1C	-0.306548	8.7682e-23	1	0	0	1	0	-0.02
hsa-miR-106b-5p	SAR1B	-0.304849	1.78512e-22	2	0	0	2	0	-0.659
hsa-miR-106b-5p	JAM2	-0.30479	1.82926e-22	1	0	0	1	0	-0.107
hsa-miR-106b-5p	PIGV	-0.303399	3.2615e-22	1	0	0	1	0	-0.051
hsa-miR-106b-5p	SLC25A46	-0.303336	3.3476e-22	2	0	1	1	0	-0.108
hsa-miR-106b-5p	PARD3B	-0.303192	3.55374e-22	1	0	1	0	0	-0.01
hsa-miR-106b-5p	MTMR10	-0.302767	4.23694e-22	2	0	1	1	0	-0.03
hsa-miR-106b-5p	PDGFRB	-0.302762	4.24535e-22	1	0	0	1	0	-0.072
hsa-miR-106b-5p	TPST2	-0.302516	4.69915e-22	2	0	0	2	0	-0.04
hsa-miR-106b-5p	ALDH6A1	-0.302145	5.47628e-22	2	1	0	1	0	-0.05
hsa-miR-106b-5p	TSPAN31	-0.30207	5.64918e-22	2	0	0	2	0	-0.04
hsa-miR-106b-5p	GAS7	-0.30036	1.14085e-21	1	0	0	1	0	-0.02
hsa-miR-106b-5p	TSHZ3	-0.300103	1.26717e-21	1	0	0	1	0	-0.242
hsa-miR-106b-5p	NOSTRIN	-0.299077	1.92719e-21	1	0	0	1	0	-0.183
hsa-miR-106b-5p	RAB11FIP5	-0.298812	2.14633e-21	2	1	0	1	0	-0.41
hsa-miR-106b-5p	THRB	-0.298669	2.2756e-21	1	0	1	0	0	-0.01
hsa-miR-106b-5p	SCN2B	-0.298463	2.4743e-21	2	0	0	2	0	-0.087
hsa-miR-106b-5p	CEP120	-0.29786	3.16018e-21	1	1	0	0	0	-0.173
hsa-miR-106b-5p	STAM2	-0.297545	3.59094e-21	2	0	1	1	0	-0.03
hsa-miR-106b-5p	SLC46A3	-0.297189	4.14766e-21	3	1	0	2	0	-0.371
hsa-miR-106b-5p	TGOLN2	-0.296664	5.12861e-21	1	0	0	1	0	-0.091
hsa-miR-106b-5p	FCHO2	-0.295947	6.84631e-21	2	0	0	2	0	-0.458
hsa-miR-106b-5p	DUSP3	-0.295602	7.86514e-21	1	0	0	1	0	-0.02
hsa-miR-106b-5p	YIPF5	-0.29491	1.03821e-20	1	0	0	1	0	-0.02
hsa-miR-106b-5p	ARHGAP1	-0.294456	1.24552e-20	1	0	0	1	0	-0.339
hsa-miR-106b-5p	MPP7	-0.293865	1.57695e-20	1	0	0	1	0	-0.02
hsa-miR-106b-5p	ATG2B	-0.293564	1.77817e-20	1	1	0	0	0	-0.191
hsa-miR-106b-5p	NDN	-0.293525	1.80596e-20	1	0	1	0	0	-0.093
hsa-miR-106b-5p	KLF9	-0.293031	2.19893e-20	1	0	0	1	0	-0.204
hsa-miR-106b-5p	DTWD2	-0.292691	2.51693e-20	3	0	0	3	0	-0.1
hsa-miR-106b-5p	APBB2	-0.292495	2.72137e-20	6	1	3	2	0	-0.244
hsa-miR-106b-5p	IVD	-0.29226	2.98655e-20	2	0	0	2	0	-0.04
hsa-miR-106b-5p	MYO5C	-0.292239	3.01201e-20	1	0	0	1	0	-0.169
hsa-miR-106b-5p	PCYOX1	-0.291946	3.38334e-20	2	0	0	2	0	-0.04
hsa-miR-106b-5p	FAM161B	-0.291716	3.70522e-20	1	0	0	1	0	-0.02
hsa-miR-106b-5p	EDA2R	-0.291127	4.67754e-20	1	1	0	0	0	-0.141
hsa-miR-106b-5p	SH3D19	-0.290698	5.53862e-20	1	0	0	1	0	-0.02
hsa-miR-106b-5p	RUNDC1	-0.290417	6.18836e-20	4	0	1	3	0	-0.337
hsa-miR-106b-5p	TMED7	-0.290326	6.41435e-20	2	0	1	1	0	-0.193
hsa-miR-106b-5p	UEVLD	-0.289178	1.00684e-19	2	2	0	0	0	-0.61
hsa-miR-106b-5p	NEDD4	-0.288454	1.33628e-19	1	0	1	0	0	-0.01
hsa-miR-106b-5p	CYS1	-0.287775	1.7417e-19	1	0	0	1	0	-0.1
hsa-miR-106b-5p	SLIT2	-0.287222	2.15946e-19	1	0	0	1	0	-0.02
hsa-miR-106b-5p	CCDC80	-0.286751	2.59328e-19	6	0	1	5	0	-0.247
hsa-miR-106b-5p	ERG	-0.286652	2.69467e-19	2	0	1	1	0	-0.188
hsa-miR-106b-5p	TMBIM6	-0.286564	2.7885e-19	1	1	0	0	0	-0.323
hsa-miR-106b-5p	PTPRB	-0.286311	3.07555e-19	1	0	1	0	0	-0.01
hsa-miR-106b-5p	ACER2	-0.284979	5.14463e-19	2	1	1	0	0	-0.308
hsa-miR-106b-5p	RPS6KA2	-0.284557	6.0507e-19	2	0	0	2	0	-0.176
hsa-miR-106b-5p	AFF1	-0.284508	6.1662e-19	2	0	1	1	0	-0.158
hsa-miR-106b-5p	C9orf64	-0.284418	6.38365e-19	5	1	2	2	0	-0.211
hsa-miR-106b-5p	HEG1	-0.284174	7.01074e-19	3	1	0	2	0	-0.174
hsa-miR-106b-5p	UBR1	-0.284048	7.35804e-19	1	0	1	0	0	-0.01
hsa-miR-106b-5p	TIMP2	-0.283955	7.62386e-19	1	0	0	1	0	-0.315
hsa-miR-106b-5p	GNS	-0.283367	9.55236e-19	2	0	0	2	0	-0.391
hsa-miR-106b-5p	MMRN2	-0.282405	1.37931e-18	1	0	1	0	0	-0.086
hsa-miR-106b-5p	MED7	-0.281724	1.78735e-18	5	0	2	3	0	-0.258
hsa-miR-106b-5p	GINM1	-0.281371	2.04373e-18	3	1	1	1	0	-0.572
hsa-miR-106b-5p	ARHGEF40	-0.280694	2.64151e-18	1	0	0	1	0	-0.044
hsa-miR-106b-5p	TBC1D9	-0.280034	3.38909e-18	3	0	2	1	0	-0.255
hsa-miR-106b-5p	WFS1	-0.279922	3.53596e-18	1	1	0	0	0	-0.319
hsa-miR-106b-5p	SEC62	-0.27962	3.96299e-18	2	0	2	0	0	-0.02
hsa-miR-106b-5p	TIGD6	-0.27947	4.19206e-18	1	0	0	1	0	-0.02
hsa-miR-106b-5p	IQSEC1	-0.278514	6.00601e-18	1	0	0	1	0	-0.281
hsa-miR-106b-5p	CTDSPL	-0.27836	6.36095e-18	5	1	2	2	0	-1.407
hsa-miR-106b-5p	NR3C1	-0.278202	6.75006e-18	1	0	1	0	0	-0.01
hsa-miR-106b-5p	TSPYL1	-0.278019	7.22965e-18	1	0	0	1	0	-0.02
hsa-miR-106b-5p	GLUD1	-0.277922	7.49514e-18	1	0	1	0	0	-0.01
hsa-miR-106b-5p	KIF13A	-0.277568	8.55712e-18	1	0	0	1	0	-0.02
hsa-miR-106b-5p	CD46	-0.277237	9.68376e-18	1	1	0	0	0	-0.257
hsa-miR-106b-5p	H6PD	-0.277033	1.04487e-17	2	0	2	0	0	-0.02
hsa-miR-106b-5p	PRKG1	-0.276618	1.21921e-17	1	0	1	0	0	-0.01
hsa-miR-106b-5p	PLEKHM1	-0.276512	1.26831e-17	1	0	0	1	0	-0.202
hsa-miR-106b-5p	ADRA2A	-0.276487	1.28054e-17	1	0	1	0	0	-0.01
hsa-miR-106b-5p	RAB27B	-0.276291	1.37699e-17	2	0	1	1	0	-0.126
hsa-miR-106b-5p	TIPARP	-0.276116	1.46938e-17	1	0	0	1	0	-0.151
hsa-miR-106b-5p	CSNK1A1	-0.27525	2.02612e-17	2	0	0	2	0	-0.356
hsa-miR-106b-5p	ETFDH	-0.274672	2.50859e-17	2	0	1	1	0	-0.03
hsa-miR-106b-5p	PIGH	-0.274573	2.60131e-17	1	1	0	0	0	-0.262
hsa-miR-106b-5p	EEF2K	-0.273911	3.32109e-17	1	0	0	1	0	-0.02
hsa-miR-106b-5p	CES2	-0.273459	3.92122e-17	1	0	0	1	0	-0.054
hsa-miR-106b-5p	EMCN	-0.273402	4.00419e-17	2	0	2	0	0	-0.02
hsa-miR-106b-5p	MYCT1	-0.273293	4.16746e-17	2	0	1	1	0	-0.174
hsa-miR-106b-5p	SGCD	-0.273178	4.347e-17	1	0	0	1	0	-0.02
hsa-miR-106b-5p	ARID4A	-0.272984	4.66689e-17	2	0	0	2	0	-0.4
hsa-miR-106b-5p	SIRT3	-0.27277	5.04796e-17	1	0	0	1	0	-0.158
hsa-miR-106b-5p	RBL2	-0.272341	5.90648e-17	2	1	0	1	0	-0.301
hsa-miR-106b-5p	TXNIP	-0.272316	5.96041e-17	2	1	0	1	0	-0.63
hsa-miR-106b-5p	ADAM33	-0.272123	6.3948e-17	1	0	0	1	0	-0.02
hsa-miR-106b-5p	FBXO36	-0.271894	6.95256e-17	1	0	0	1	0	-0.133
hsa-miR-106b-5p	CCNG1	-0.271769	7.2785e-17	2	0	2	0	0	-0.02
hsa-miR-106b-5p	SWAP70	-0.271472	8.11103e-17	3	0	1	2	0	-0.055
hsa-miR-106b-5p	FILIP1L	-0.271436	8.21631e-17	1	0	1	0	0	-0.123
hsa-miR-106b-5p	JAK1	-0.271134	9.17136e-17	1	0	0	1	0	-0.324
hsa-miR-106b-5p	PKD2	-0.271109	9.25593e-17	3	2	0	1	0	-0.643
hsa-miR-106b-5p	ERAP1	-0.270661	1.08923e-16	1	0	0	1	0	-0.037
hsa-miR-106b-5p	TMEM192	-0.269583	1.60937e-16	6	1	1	4	0	-0.185
hsa-miR-106b-5p	DCTN4	-0.269558	1.62403e-16	1	0	1	0	0	-0.041
hsa-miR-106b-5p	MMP2	-0.26937	1.73822e-16	2	0	0	2	0	-0.348
hsa-miR-106b-5p	SNRK	-0.269147	1.8839e-16	1	0	1	0	0	-0.01
hsa-miR-106b-5p	TGFBR2	-0.269003	1.98384e-16	2	1	1	0	0	-0.454
hsa-miR-106b-5p	CNRIP1	-0.268675	2.23274e-16	1	0	0	1	0	-0.123
hsa-miR-106b-5p	SFRP2	-0.268513	2.36673e-16	1	0	1	0	0	-0.01
hsa-miR-106b-5p	BNIP3L	-0.268341	2.51805e-16	2	0	1	1	0	-0.308
hsa-miR-106b-5p	GLUL	-0.268169	2.67866e-16	3	0	0	3	0	-0.06
hsa-miR-106b-5p	ZNF366	-0.268121	2.72546e-16	2	0	1	1	0	-0.03
hsa-miR-106b-5p	CCNG2	-0.267903	2.94676e-16	2	1	0	1	0	-0.423
hsa-miR-106b-5p	NHLRC3	-0.267863	2.98963e-16	1	1	0	0	0	-0.382
hsa-miR-106b-5p	LYSMD3	-0.267344	3.60043e-16	1	0	0	1	0	-0.204
hsa-miR-106b-5p	SLC48A1	-0.267141	3.87235e-16	2	0	1	1	0	-0.229
hsa-miR-106b-5p	FICD	-0.267113	3.91103e-16	2	1	0	1	0	-0.515
hsa-miR-106b-5p	NICN1	-0.266748	4.45551e-16	1	0	0	1	0	-0.02
hsa-miR-106b-5p	WDR19	-0.266326	5.17948e-16	1	0	0	1	0	-0.021
hsa-miR-106b-5p	CREBRF	-0.26526	7.56797e-16	2	0	1	1	0	-0.215
hsa-miR-106b-5p	CCDC170	-0.265057	8.13247e-16	1	0	0	1	0	-0.02
hsa-miR-106b-5p	SPARC	-0.264722	9.15697e-16	1	0	0	1	0	-0.181
hsa-miR-106b-5p	TGFB1I1	-0.264705	9.21365e-16	1	0	0	1	0	-0.372
hsa-miR-106b-5p	FAM47E-STBD1	-0.264059	1.15764e-15	2	0	0	2	0	-0.448
hsa-miR-106b-5p	DLC1	-0.264015	1.17561e-15	1	0	1	0	0	-0.01
hsa-miR-106b-5p	MEGF9	-0.263788	1.27357e-15	2	0	0	2	0	-0.074
hsa-miR-106b-5p	PTPN21	-0.262821	1.79016e-15	1	0	0	1	0	-0.166
hsa-miR-106b-5p	SSBP2	-0.262307	2.14365e-15	1	0	0	1	0	-0.02
hsa-miR-106b-5p	PTGER3	-0.261992	2.39313e-15	1	1	0	0	0	-0.042
hsa-miR-106b-5p	INPP4B	-0.261748	2.60663e-15	2	1	0	1	0	-0.05
hsa-miR-106b-5p	ANO6	-0.261664	2.6838e-15	2	1	1	0	0	-0.253
hsa-miR-106b-5p	USP40	-0.26127	3.07991e-15	1	0	0	1	0	-0.02
hsa-miR-106b-5p	DCUN1D3	-0.261207	3.14841e-15	1	0	0	1	0	-0.248
hsa-miR-106b-5p	STOM	-0.261122	3.24284e-15	1	0	0	1	0	-0.167
hsa-miR-106b-5p	FNDC3A	-0.261056	3.31848e-15	2	1	0	1	0	-0.192
hsa-miR-106b-5p	ARHGEF15	-0.260978	3.41031e-15	1	0	0	1	0	-0.02
hsa-miR-106b-5p	FAM120AOS	-0.260897	3.50739e-15	3	0	1	2	0	-0.084
hsa-miR-106b-5p	ST6GALNAC6	-0.260681	3.78148e-15	1	1	0	0	0	-0.328
hsa-miR-106b-5p	TSC22D1	-0.26059	3.90361e-15	1	0	1	0	0	-0.01
hsa-miR-106b-5p	GBF1	-0.260063	4.68747e-15	1	0	0	1	0	-0.249
hsa-miR-106b-5p	EZH1	-0.259814	5.11039e-15	2	2	0	0	0	-0.589
hsa-miR-106b-5p	PCDH1	-0.259811	5.11423e-15	1	1	0	0	0	-0.03
hsa-miR-106b-5p	MAB21L1	-0.259367	5.96468e-15	1	0	1	0	0	-0.051
hsa-miR-106b-5p	PEX19	-0.259283	6.14123e-15	2	0	1	1	0	-0.101
hsa-miR-106b-5p	TMEM25	-0.25881	7.23096e-15	2	1	1	0	0	-0.304
hsa-miR-106b-5p	CTC1	-0.258715	7.47246e-15	1	0	0	1	0	-0.02
hsa-miR-106b-5p	PTEN	-0.258615	7.73352e-15	1	0	0	1	0	-0.151
hsa-miR-106b-5p	CORO2B	-0.258208	8.89921e-15	1	1	0	0	0	-0.291
hsa-miR-106b-5p	MYADM	-0.257951	9.72121e-15	1	0	0	1	0	-0.02
hsa-miR-106b-5p	TMEM50B	-0.25765	1.07786e-14	2	0	0	2	0	-0.253
hsa-miR-106b-5p	CD99L2	-0.256995	1.34951e-14	1	0	1	0	0	-0.01
hsa-miR-106b-5p	RNF14	-0.256934	1.37804e-14	1	0	0	1	0	-0.02
hsa-miR-106b-5p	BLOC1S6	-0.256749	1.46792e-14	2	1	1	0	0	-0.1
hsa-miR-106b-5p	EPAS1	-0.256114	1.82367e-14	3	0	2	1	0	-0.04
hsa-miR-106b-5p	NUAK1	-0.256058	1.85896e-14	1	0	0	1	0	-0.02
hsa-miR-106b-5p	MCC	-0.256056	1.86023e-14	1	0	0	1	0	-0.203
hsa-miR-106b-5p	METTL14	-0.256021	1.88218e-14	4	0	2	2	0	-0.178
hsa-miR-106b-5p	MAT2B	-0.254974	2.68785e-14	1	0	0	1	0	-0.285
hsa-miR-106b-5p	USP47	-0.25492	2.73704e-14	1	1	0	0	0	-0.103
hsa-miR-106b-5p	ISM1	-0.254485	3.17183e-14	1	0	0	1	0	-0.24
hsa-miR-106b-5p	CCDC125	-0.253966	3.78052e-14	1	0	0	1	0	-0.02
hsa-miR-106b-5p	MSH3	-0.25349	4.43941e-14	2	0	0	2	0	-0.04
hsa-miR-106b-5p	SYBU	-0.253014	5.21221e-14	1	0	0	1	0	-0.165
hsa-miR-106b-5p	DAB2	-0.252973	5.28364e-14	1	0	0	1	0	-0.298
hsa-miR-106b-5p	PAFAH2	-0.252927	5.36563e-14	1	1	0	0	0	-0.294
hsa-miR-106b-5p	ABAT	-0.252921	5.37784e-14	1	0	0	1	0	-0.046
hsa-miR-106b-5p	USP53	-0.252889	5.43445e-14	1	0	0	1	0	-0.113
hsa-miR-106b-5p	GNG11	-0.252752	5.69112e-14	1	0	1	0	0	-0.01
hsa-miR-106b-5p	PEX11A	-0.252159	6.94446e-14	1	0	0	1	0	-0.02
hsa-miR-106b-5p	HCAR1	-0.252154	6.95628e-14	1	0	0	1	0	-0.02
hsa-miR-106b-5p	ARHGAP20	-0.252146	6.97454e-14	1	0	1	0	0	-0.01
hsa-miR-106b-5p	HFE	-0.252018	7.27984e-14	1	0	0	1	0	-0.02
hsa-miR-106b-5p	GDE1	-0.251806	7.8171e-14	1	0	0	1	0	-0.02
hsa-miR-106b-5p	ABR	-0.251762	7.93317e-14	1	0	0	1	0	-0.056
hsa-miR-106b-5p	ZBTB38	-0.251708	8.07627e-14	1	0	0	1	0	-0.111
hsa-miR-106b-5p	CYP2U1	-0.251532	8.56622e-14	2	1	0	1	0	-0.271
hsa-miR-106b-5p	AGGF1	-0.251159	9.70204e-14	1	0	0	1	0	-0.148
hsa-miR-106b-5p	ACOT2	-0.251028	1.01365e-13	4	0	0	4	0	-0.08
hsa-miR-106b-5p	TMEM255A	-0.250982	1.02915e-13	1	0	1	0	0	-0.01
hsa-miR-106b-5p	ECE1	-0.2508	1.09373e-13	1	0	0	1	0	-0.02
hsa-miR-106b-5p	ANTXR2	-0.250554	1.18711e-13	2	1	1	0	0	-0.11
hsa-miR-106b-5p	KCND3	-0.250473	1.21938e-13	1	0	0	1	0	-0.02
hsa-miR-106b-5p	PTPRE	-0.249887	1.48138e-13	1	0	0	1	0	-0.043
hsa-miR-106b-5p	LILRA2	-0.249769	1.54072e-13	1	0	0	1	0	-0.02
hsa-miR-106b-5p	KLF3	-0.249761	1.54492e-13	1	0	0	1	0	-0.304
hsa-miR-106b-5p	SERINC1	-0.249466	1.70349e-13	1	0	0	1	0	-0.02
hsa-miR-106b-5p	SLC39A9	-0.249132	1.90235e-13	1	0	1	0	0	-0.01
hsa-miR-106b-5p	ZBTB7A	-0.248923	2.03861e-13	4	0	1	3	0	-0.777
hsa-miR-106b-5p	FEM1C	-0.248643	2.23561e-13	1	1	0	0	0	-0.347
hsa-miR-106b-5p	PSEN1	-0.248499	2.345e-13	1	0	0	1	0	-0.038
hsa-miR-106b-5p	IQGAP2	-0.248463	2.37271e-13	1	0	1	0	0	-0.01
hsa-miR-106b-5p	USP30	-0.248267	2.53064e-13	1	0	0	1	0	-0.12
hsa-miR-106b-5p	CLEC14A	-0.248158	2.62335e-13	3	0	3	0	0	-0.03
hsa-miR-106b-5p	SEL1L	-0.24804	2.72738e-13	1	0	1	0	0	-0.01
hsa-miR-106b-5p	RMDN3	-0.248034	2.73313e-13	1	0	1	0	0	-0.066
hsa-miR-106b-5p	TMEM135	-0.247541	3.21355e-13	3	0	1	2	0	-0.05
hsa-miR-106b-5p	TMEM59	-0.247481	3.27703e-13	2	1	0	1	0	-0.05
hsa-miR-106b-5p	PHAX	-0.247389	3.37828e-13	2	0	1	1	0	-0.03
hsa-miR-106b-5p	TMEM218	-0.247006	3.82995e-13	1	0	1	0	0	-0.01
hsa-miR-106b-5p	RSPH3	-0.246859	4.01879e-13	3	0	0	3	0	-0.06
hsa-miR-106b-5p	FITM2	-0.246794	4.10529e-13	5	0	0	5	0	-0.355
hsa-miR-106b-5p	MAPT	-0.246782	4.12086e-13	1	0	1	0	0	-0.01
hsa-miR-106b-5p	SLC22A5	-0.246334	4.77125e-13	1	0	1	0	0	-0.01
hsa-miR-106b-5p	BECN1	-0.246035	5.26093e-13	1	0	1	0	0	-0.103
hsa-miR-106b-5p	EFCAB11	-0.246032	5.26449e-13	1	0	0	1	0	-0.048
hsa-miR-106b-5p	CYP4V2	-0.245441	6.38391e-13	1	0	0	1	0	-0.185
hsa-miR-106b-5p	TBC1D20	-0.24532	6.63875e-13	2	2	0	0	0	-0.579
hsa-miR-106b-5p	SMIM3	-0.245266	6.7565e-13	1	0	0	1	0	-0.069
hsa-miR-106b-5p	IDS	-0.245242	6.80888e-13	3	0	1	2	0	-0.05
hsa-miR-106b-5p	PDE4A	-0.245233	6.83019e-13	1	0	1	0	0	-0.01
hsa-miR-106b-5p	EHD3	-0.244825	7.79745e-13	3	1	0	2	0	-0.133
hsa-miR-106b-5p	ANKFY1	-0.244821	7.80775e-13	4	0	0	4	0	-0.29
hsa-miR-106b-5p	TLR4	-0.244778	7.91733e-13	2	0	0	2	0	-0.071
hsa-miR-106b-5p	SLK	-0.244253	9.38479e-13	1	0	0	1	0	-0.086
hsa-miR-106b-5p	SPTLC2	-0.243921	1.04483e-12	3	0	0	3	0	-0.229
hsa-miR-106b-5p	LRRN4CL	-0.243419	1.22832e-12	1	0	0	1	0	-0.02
hsa-miR-106b-5p	MLPH	-0.243042	1.38732e-12	1	0	1	0	0	-0.01
hsa-miR-106b-5p	SIK3	-0.242559	1.6199e-12	1	0	1	0	0	-0.034
hsa-miR-106b-5p	GOLGA1	-0.242468	1.66821e-12	3	0	2	1	0	-0.221
hsa-miR-106b-5p	RNF180	-0.242378	1.717e-12	2	0	2	0	0	-0.036
hsa-miR-106b-5p	FAM47E	-0.241776	2.08178e-12	2	0	0	2	0	-0.241
hsa-miR-106b-5p	SIDT1	-0.241574	2.22129e-12	1	0	1	0	0	-0.01
hsa-miR-106b-5p	TIMP3	-0.241502	2.27245e-12	1	0	1	0	0	-0.01
hsa-miR-106b-5p	SHE	-0.241273	2.44516e-12	1	0	0	1	0	-0.071
hsa-miR-106b-5p	SPRY1	-0.241262	2.45366e-12	2	0	1	1	0	-0.032
hsa-miR-106b-5p	SEC22C	-0.240969	2.69434e-12	5	1	1	3	0	-0.2
hsa-miR-106b-5p	CD302	-0.240884	2.76812e-12	1	0	1	0	0	-0.01
hsa-miR-106b-5p	UBE3B	-0.240846	2.80147e-12	1	0	0	0	1	0
hsa-miR-106b-5p	ITPRIPL2	-0.240534	3.094e-12	3	1	0	2	0	-0.431
hsa-miR-106b-5p	NAP1L2	-0.240247	3.39007e-12	1	0	1	0	0	-0.018
hsa-miR-106b-5p	HBP1	-0.239966	3.7068e-12	1	1	0	0	0	-0.398
hsa-miR-106b-5p	CBLN4	-0.239926	3.75372e-12	2	0	2	0	0	-0.02
hsa-miR-106b-5p	TCEAL7	-0.239907	3.77693e-12	2	0	1	1	0	-0.361
hsa-miR-106b-5p	RASGRF2	-0.239904	3.78055e-12	3	1	1	1	0	-0.148
hsa-miR-106b-5p	VEZF1	-0.23987	3.8211e-12	2	0	2	0	0	-0.02
hsa-miR-106b-5p	BCL2L2	-0.239799	3.90755e-12	3	0	0	3	0	-0.228
hsa-miR-106b-5p	PPM1A	-0.238851	5.27543e-12	2	0	1	1	0	-0.147
hsa-miR-106b-5p	CDK15	-0.238771	5.41069e-12	1	0	0	1	0	-0.107
hsa-miR-106b-5p	ABHD15	-0.238694	5.54368e-12	5	0	0	5	0	-0.231
hsa-miR-106b-5p	ARSD	-0.23786	7.20779e-12	1	0	0	1	0	-0.02
hsa-miR-106b-5p	CPEB3	-0.237454	8.18781e-12	1	0	0	1	0	-0.2
hsa-miR-106b-5p	CAMTA2	-0.237208	8.84314e-12	1	0	0	1	0	-0.1
hsa-miR-106b-5p	SERPING1	-0.23711	9.11805e-12	3	0	1	2	0	-0.05
hsa-miR-106b-5p	S1PR1	-0.236919	9.68231e-12	5	0	2	3	0	-0.393
hsa-miR-106b-5p	LAYN	-0.235726	1.40468e-11	1	0	0	1	0	-0.02
hsa-miR-106b-5p	COMMD10	-0.235637	1.44401e-11	1	0	1	0	0	-0.061
hsa-miR-106b-5p	TBC1D17	-0.235607	1.45776e-11	1	1	0	0	0	-0.4
hsa-miR-106b-5p	C4orf3	-0.235574	1.47282e-11	1	0	0	1	0	-0.02
hsa-miR-106b-5p	DNAJC16	-0.235541	1.48804e-11	1	0	0	1	0	-0.208
hsa-miR-106b-5p	HIF1AN	-0.235214	1.64697e-11	3	0	0	3	0	-0.119
hsa-miR-106b-5p	ROBO4	-0.235214	1.647e-11	1	0	0	1	0	-0.02
hsa-miR-106b-5p	TRABD2B	-0.235185	1.66195e-11	1	0	0	1	0	-0.02
hsa-miR-106b-5p	MYLIP	-0.23514	1.68514e-11	1	0	1	0	0	-0.091
hsa-miR-106b-5p	LRRC15	-0.234886	1.82333e-11	1	0	0	1	0	-0.049
hsa-miR-106b-5p	ADAMTSL5	-0.234613	1.98429e-11	1	0	0	1	0	-0.304
hsa-miR-106b-5p	MREG	-0.234445	2.09018e-11	1	0	0	1	0	-0.02
hsa-miR-106b-5p	SRPX2	-0.234392	2.12446e-11	3	0	3	0	0	-0.03
hsa-miR-106b-5p	ATG14	-0.234254	2.21719e-11	3	2	1	0	0	-0.179
hsa-miR-106b-5p	SLC30A5	-0.234163	2.2803e-11	3	0	1	2	0	-0.071
hsa-miR-106b-5p	NUBPL	-0.234023	2.38144e-11	1	0	0	1	0	-0.02
hsa-miR-106b-5p	TGFBR3	-0.233996	2.4009e-11	1	0	1	0	0	-0.01
hsa-miR-106b-5p	SORCS2	-0.233789	2.55956e-11	1	0	0	1	0	-0.02
hsa-miR-106b-5p	IP6K1	-0.233785	2.5625e-11	2	0	1	1	0	-0.14
hsa-miR-106b-5p	CHM	-0.23364	2.67944e-11	1	0	0	1	0	-0.02
hsa-miR-106b-5p	RERE	-0.233501	2.79668e-11	1	0	0	1	0	-0.02
hsa-miR-106b-5p	PXK	-0.233404	2.88155e-11	1	1	0	0	0	-0.483
hsa-miR-106b-5p	TRIP11	-0.233241	3.02984e-11	1	1	0	0	0	-0.263
hsa-miR-106b-5p	DACH1	-0.233189	3.07868e-11	1	0	1	0	0	-0.01
hsa-miR-106b-5p	PIK3R1	-0.233179	3.08835e-11	1	0	0	1	0	-0.02
hsa-miR-106b-5p	FIBIN	-0.233037	3.22669e-11	3	1	1	1	0	-0.366
hsa-miR-106b-5p	MGLL	-0.232968	3.29568e-11	1	0	1	0	0	-0.01
hsa-miR-106b-5p	NFIC	-0.232912	3.35267e-11	2	0	0	2	0	-0.168
hsa-miR-106b-5p	RORC	-0.232798	3.47154e-11	1	1	0	0	0	-0.256
hsa-miR-106b-5p	KDR	-0.232488	3.81809e-11	1	0	0	1	0	-0.02
hsa-miR-106b-5p	MAPKBP1	-0.232196	4.17554e-11	1	0	0	1	0	-0.02
hsa-miR-106b-5p	SCAMP2	-0.23215	4.23487e-11	2	0	0	2	0	-0.231
hsa-miR-106b-5p	MTMR9	-0.232114	4.2817e-11	2	0	0	2	0	-0.04
hsa-miR-106b-5p	PDPK1	-0.231992	4.44405e-11	1	0	0	1	0	-0.02
hsa-miR-106b-5p	NSA2	-0.231901	4.569e-11	1	0	0	1	0	-0.204
hsa-miR-106b-5p	RNF141	-0.231604	5.00327e-11	1	0	0	1	0	-0.02
hsa-miR-106b-5p	KLHL20	-0.231535	5.11035e-11	1	0	0	1	0	-0.248
hsa-miR-106b-5p	PGM5	-0.231094	5.84443e-11	1	0	0	1	0	-0.091
hsa-miR-106b-5p	ADCY9	-0.230818	6.35758e-11	1	0	0	1	0	-0.02
hsa-miR-106b-5p	KAT2B	-0.230602	6.78886e-11	1	0	0	1	0	-0.249
hsa-miR-106b-5p	PPP2CA	-0.230408	7.20056e-11	3	0	1	2	0	-0.077
hsa-miR-106b-5p	SYTL4	-0.230404	7.20777e-11	2	1	1	0	0	-0.267
hsa-miR-106b-5p	MAN1C1	-0.23032	7.39455e-11	1	0	0	1	0	-0.165
hsa-miR-106b-5p	KCTD18	-0.23016	7.76218e-11	1	0	0	1	0	-0.152
hsa-miR-106b-5p	PHF7	-0.229968	8.22776e-11	2	0	0	2	0	-0.14
hsa-miR-106b-5p	RBMS3	-0.229934	8.31289e-11	1	0	1	0	0	-0.01
hsa-miR-106b-5p	ZFYVE16	-0.229795	8.66974e-11	2	1	1	0	0	-0.04
hsa-miR-106b-5p	CEP68	-0.229635	9.09839e-11	2	0	0	2	0	-0.127
hsa-miR-106b-5p	GNB5	-0.229547	9.34363e-11	2	1	0	1	0	-0.427
hsa-miR-106b-5p	FAM114A1	-0.229524	9.40876e-11	2	0	1	1	0	-0.03
hsa-miR-106b-5p	SESN1	-0.228767	1.18253e-10	1	0	1	0	0	-0.01
hsa-miR-106b-5p	C6orf120	-0.22808	1.45354e-10	1	1	0	0	0	-0.306
hsa-miR-106b-5p	DHRS12	-0.22761	1.67376e-10	1	1	0	0	0	-0.242
hsa-miR-106b-5p	SUMF1	-0.227105	1.9467e-10	1	0	0	1	0	-0.243
hsa-miR-106b-5p	VPS36	-0.226522	2.3164e-10	2	0	2	0	0	-0.02
hsa-miR-106b-5p	AFF4	-0.226519	2.3187e-10	3	0	2	1	0	-0.086
hsa-miR-106b-5p	VWA2	-0.226369	2.42426e-10	2	0	1	1	0	-0.03
hsa-miR-106b-5p	IKZF4	-0.226175	2.56825e-10	3	1	2	0	0	-0.177
hsa-miR-106b-5p	RAD17	-0.225918	2.77204e-10	1	0	1	0	0	-0.05
hsa-miR-106b-5p	FBLN1	-0.225848	2.83002e-10	1	0	0	1	0	-0.196
hsa-miR-106b-5p	RUNX1	-0.225476	3.16082e-10	1	0	0	1	0	-0.101
hsa-miR-106b-5p	KIAA0319L	-0.225116	3.51598e-10	1	0	0	1	0	-0.02
hsa-miR-106b-5p	YPEL2	-0.224854	3.79947e-10	5	0	3	2	0	-0.304
hsa-miR-106b-5p	ANXA11	-0.224632	4.05753e-10	1	0	0	1	0	-0.02
hsa-miR-106b-5p	AKAP11	-0.224486	4.23602e-10	3	0	2	1	0	-0.047
hsa-miR-106b-5p	KLF10	-0.224483	4.23965e-10	1	0	0	1	0	-0.305
hsa-miR-106b-5p	MAP3K1	-0.224272	4.5125e-10	1	0	0	1	0	-0.163
hsa-miR-106b-5p	ATP8B1	-0.224011	4.87226e-10	2	1	0	1	0	-0.071
hsa-miR-106b-5p	LIFR	-0.223749	5.26302e-10	1	0	1	0	0	-0.01
hsa-miR-106b-5p	RBMS2	-0.2235	5.66296e-10	1	0	0	1	0	-0.238
hsa-miR-106b-5p	GPR1	-0.223397	5.83668e-10	1	0	0	1	0	-0.044
hsa-miR-106b-5p	IL6ST	-0.223325	5.9603e-10	4	0	4	0	0	-0.04
hsa-miR-106b-5p	CHL1	-0.223314	5.97935e-10	1	0	1	0	0	-0.01
hsa-miR-106b-5p	ITGA1	-0.223169	6.24002e-10	1	0	0	1	0	-0.026
hsa-miR-106b-5p	GIPC2	-0.223015	6.52674e-10	2	0	0	2	0	-0.413
hsa-miR-106b-5p	FAM219B	-0.222718	7.12056e-10	3	1	1	1	0	-0.448
hsa-miR-106b-5p	CDK17	-0.222716	7.12404e-10	2	0	2	0	0	-0.02
hsa-miR-106b-5p	SCRN3	-0.222571	7.43424e-10	1	0	0	1	0	-0.16
hsa-miR-106b-5p	DPP8	-0.222518	7.55051e-10	1	0	0	1	0	-0.02
hsa-miR-106b-5p	ZNF619	-0.22251	7.56653e-10	1	0	0	1	0	-0.163
hsa-miR-106b-5p	FBXW11	-0.222481	7.63078e-10	1	0	0	1	0	-0.217
hsa-miR-106b-5p	ASAH1	-0.222394	7.829e-10	1	0	0	1	0	-0.182
hsa-miR-106b-5p	SPATA6	-0.222275	8.10481e-10	1	0	1	0	0	-0.01
hsa-miR-106b-5p	DPYD	-0.222196	8.29495e-10	1	0	0	1	0	-0.186
hsa-miR-106b-5p	CNN1	-0.222068	8.6105e-10	1	0	0	1	0	-0.229
hsa-miR-106b-5p	BTBD7	-0.222034	8.69447e-10	2	0	0	2	0	-0.359
hsa-miR-106b-5p	PDGFRA	-0.221558	9.98942e-10	2	0	1	1	0	-0.25
hsa-miR-106b-5p	ITGA2	-0.221481	1.02142e-09	1	0	0	1	0	-0.061
hsa-miR-106b-5p	THSD4	-0.221277	1.08393e-09	2	0	1	1	0	-0.03
hsa-miR-106b-5p	PRKAR1A	-0.221054	1.15629e-09	1	0	0	1	0	-0.151
hsa-miR-106b-5p	CMBL	-0.221012	1.17055e-09	3	0	0	3	0	-0.127
hsa-miR-106b-5p	ERGIC1	-0.22099	1.178e-09	1	0	0	1	0	-0.02
hsa-miR-106b-5p	PDPN	-0.220893	1.21174e-09	1	0	0	1	0	-0.072
hsa-miR-106b-5p	ITGA3	-0.220731	1.27001e-09	3	0	1	2	0	-0.05
hsa-miR-106b-5p	COQ7	-0.220658	1.2969e-09	4	0	0	4	0	-0.295
hsa-miR-106b-5p	SPOPL	-0.220331	1.42582e-09	2	0	0	2	0	-0.26
hsa-miR-106b-5p	ZNF385A	-0.220326	1.4277e-09	1	0	0	1	0	-0.218
hsa-miR-106b-5p	LETMD1	-0.219914	1.60815e-09	2	0	1	1	0	-0.03
hsa-miR-106b-5p	FUT11	-0.219726	1.69788e-09	3	0	1	2	0	-0.133
hsa-miR-106b-5p	BTG2	-0.219505	1.80924e-09	1	0	1	0	0	-0.049
hsa-miR-106b-5p	PDGFC	-0.219431	1.84829e-09	2	0	2	0	0	-0.02
hsa-miR-106b-5p	WDR31	-0.219324	1.90639e-09	4	0	2	2	0	-0.06
hsa-miR-106b-5p	TBRG1	-0.219307	1.91577e-09	2	0	1	1	0	-0.03
hsa-miR-106b-5p	TAL1	-0.218953	2.12062e-09	1	0	0	1	0	-0.085
hsa-miR-106b-5p	ZNF597	-0.218905	2.14988e-09	1	1	0	0	0	-0.287
hsa-miR-106b-5p	F2R	-0.218385	2.49626e-09	2	1	0	1	0	-0.158
hsa-miR-106b-5p	DST	-0.218141	2.67665e-09	1	0	0	1	0	-0.02
hsa-miR-106b-5p	CT62	-0.217678	3.05528e-09	1	0	0	1	0	-0.241
hsa-miR-106b-5p	SNTB2	-0.217486	3.22774e-09	3	0	1	2	0	-0.317
hsa-miR-106b-5p	ABCA10	-0.217432	3.27759e-09	1	0	0	1	0	-0.149
hsa-miR-106b-5p	ANK2	-0.217217	3.48438e-09	2	0	0	2	0	-0.059
hsa-miR-106b-5p	TTC37	-0.217198	3.50336e-09	2	0	2	0	0	-0.02
hsa-miR-106b-5p	CLDN19	-0.217025	3.68044e-09	1	0	0	1	0	-0.02
hsa-miR-106b-5p	VPS18	-0.216895	3.81879e-09	1	0	0	1	0	-0.02
hsa-miR-106b-5p	PTPRT	-0.216778	3.94763e-09	6	1	2	3	0	-0.164
hsa-miR-106b-5p	SLMAP	-0.21661	4.14107e-09	2	0	1	1	0	-0.03
hsa-miR-106b-5p	ZDHHC1	-0.216589	4.1662e-09	1	1	0	0	0	-0.347
hsa-miR-106b-5p	ZDHHC3	-0.216376	4.42482e-09	1	0	0	1	0	-0.02
hsa-miR-106b-5p	GIMAP8	-0.216259	4.57429e-09	1	0	0	1	0	-0.095
hsa-miR-106b-5p	PALLD	-0.216114	4.76649e-09	1	0	0	1	0	-0.025
hsa-miR-106b-5p	USHBP1	-0.216102	4.78234e-09	1	0	0	1	0	-0.02
hsa-miR-106b-5p	KLF2	-0.215865	5.11409e-09	5	0	0	5	0	-0.1
hsa-miR-106b-5p	ERBB4	-0.215473	5.71272e-09	2	0	2	0	0	-0.02
hsa-miR-106b-5p	DBX2	-0.215333	5.94452e-09	1	0	1	0	0	-0.01
hsa-miR-106b-5p	ZNF844	-0.215303	5.99358e-09	2	0	0	2	0	-0.04
hsa-miR-106b-5p	NKAPL	-0.215053	6.43297e-09	3	0	1	2	0	-0.12
hsa-miR-106b-5p	CRISPLD2	-0.214896	6.72321e-09	4	0	0	4	0	-0.08
hsa-miR-106b-5p	MSX2	-0.21468	7.14511e-09	1	0	0	1	0	-0.02
hsa-miR-106b-5p	UBE3A	-0.214259	8.04032e-09	1	0	0	1	0	-0.131
hsa-miR-106b-5p	GALNT4	-0.214231	8.10471e-09	1	0	0	1	0	-0.02
hsa-miR-106b-5p	TNS1	-0.214142	8.30892e-09	1	0	0	1	0	-0.109
hsa-miR-106b-5p	UTRN	-0.214055	8.51416e-09	1	0	1	0	0	-0.01
hsa-miR-106b-5p	MARVELD2	-0.21325	1.06658e-08	1	0	1	0	0	-0.04
hsa-miR-106b-5p	PRKCH	-0.213191	1.08433e-08	1	0	1	0	0	-0.015
hsa-miR-106b-5p	TRIM34	-0.212874	1.18423e-08	1	0	1	0	0	-0.025
hsa-miR-106b-5p	HLF	-0.212849	1.19253e-08	1	1	0	0	0	-0.259
hsa-miR-106b-5p	SNAP29	-0.212758	1.22319e-08	3	0	0	3	0	-0.157
hsa-miR-106b-5p	CCDC25	-0.21275	1.22597e-08	1	0	0	1	0	-0.222
hsa-miR-106b-5p	ZNF132	-0.212604	1.27686e-08	3	0	1	2	0	-0.05
hsa-miR-106b-5p	PTGR2	-0.212313	1.38452e-08	2	0	0	2	0	-0.218
hsa-miR-106b-5p	ARHGAP35	-0.212299	1.39002e-08	2	1	0	1	0	-0.05
hsa-miR-106b-5p	PCGF5	-0.212225	1.41864e-08	1	0	0	1	0	-0.02
hsa-miR-106b-5p	FZD4	-0.212203	1.42738e-08	1	0	1	0	0	-0.01
hsa-miR-106b-5p	SMAD5	-0.212021	1.5014e-08	2	0	0	2	0	-0.272
hsa-miR-106b-5p	CHIC1	-0.211541	1.71502e-08	2	0	0	2	0	-0.316
hsa-miR-106b-5p	MID2	-0.211356	1.80506e-08	1	0	1	0	0	-0.01
hsa-miR-106b-5p	CYB5A	-0.211068	1.95461e-08	1	0	0	1	0	-0.02
hsa-miR-106b-5p	BCL2	-0.211013	1.98466e-08	2	0	0	2	0	-0.064
hsa-miR-106b-5p	SCCPDH	-0.210611	2.21736e-08	1	0	0	1	0	-0.261
hsa-miR-106b-5p	HSDL2	-0.210207	2.47792e-08	1	0	0	1	0	-0.02
hsa-miR-106b-5p	ABCG2	-0.210102	2.55082e-08	2	0	1	1	0	-0.164
hsa-miR-106b-5p	EEA1	-0.209618	2.91275e-08	1	0	0	1	0	-0.104
hsa-miR-106b-5p	FOS	-0.20944	3.05855e-08	1	0	0	1	0	-0.02
hsa-miR-106b-5p	PPP1R12B	-0.209345	3.13901e-08	2	1	0	1	0	-0.094
hsa-miR-106b-5p	LYPD6	-0.209261	3.21196e-08	1	1	0	0	0	-0.29
hsa-miR-106b-5p	ZHX3	-0.209095	3.3611e-08	1	0	0	1	0	-0.02
hsa-miR-106b-5p	SLC40A1	-0.209033	3.41861e-08	2	0	0	2	0	-0.464
hsa-miR-106b-5p	EDEM1	-0.208769	3.67479e-08	1	0	0	1	0	-0.02
hsa-miR-106b-5p	SORL1	-0.208692	3.75303e-08	1	0	0	1	0	-0.143
hsa-miR-106b-5p	AP3S2	-0.208352	4.11717e-08	1	0	0	1	0	-0.02
hsa-miR-106b-5p	BCL6B	-0.208027	4.49749e-08	1	0	0	1	0	-0.119
hsa-miR-106b-5p	ARSG	-0.207922	4.62798e-08	1	1	0	0	0	-0.03
hsa-miR-106b-5p	FRMD4B	-0.207892	4.66645e-08	2	0	0	2	0	-0.246
hsa-miR-106b-5p	FAM102A	-0.207848	4.72153e-08	3	1	0	2	0	-0.34
hsa-miR-106b-5p	UTP14C	-0.207511	5.1737e-08	2	1	0	1	0	-0.08
hsa-miR-106b-5p	UHRF1BP1L	-0.207098	5.78713e-08	2	0	1	1	0	-0.03
hsa-miR-106b-5p	UBE2B	-0.206854	6.18176e-08	4	1	0	3	0	-0.83
hsa-miR-106b-5p	ZXDA	-0.206791	6.28701e-08	3	2	0	1	0	-0.315
hsa-miR-106b-5p	DMXL1	-0.20676	6.34112e-08	1	1	0	0	0	-0.03
hsa-miR-106b-5p	TMC5	-0.206724	6.40166e-08	1	0	0	1	0	-0.02
hsa-miR-106b-5p	CAV1	-0.206352	7.07936e-08	1	0	1	0	0	-0.04
hsa-miR-106b-5p	GALNT15	-0.206341	7.10045e-08	2	0	0	2	0	-0.04
hsa-miR-106b-5p	FAM110C	-0.205893	8.01028e-08	1	0	0	1	0	-0.185
hsa-miR-106b-5p	ENPP5	-0.205886	8.025e-08	6	2	3	1	0	-0.714
hsa-miR-106b-5p	TEP1	-0.205875	8.04916e-08	1	0	0	1	0	-0.02
hsa-miR-106b-5p	SCAMP1	-0.205841	8.12233e-08	1	0	0	1	0	-0.02
hsa-miR-106b-5p	RCVRN	-0.205184	9.6882e-08	1	0	1	0	0	-0.01
hsa-miR-106b-5p	AQR	-0.205161	9.74966e-08	2	0	0	2	0	-0.04
hsa-miR-106b-5p	FTO	-0.205019	1.01276e-07	1	0	0	1	0	-0.02
hsa-miR-106b-5p	ACTR8	-0.205003	1.01712e-07	1	0	0	1	0	-0.02
hsa-miR-106b-5p	MATN3	-0.204914	1.04144e-07	1	0	1	0	0	-0.021
hsa-miR-106b-5p	ELL2	-0.204656	1.11599e-07	1	0	0	1	0	-0.02
hsa-miR-106b-5p	PLEKHB2	-0.204582	1.13805e-07	3	0	2	1	0	-0.085
hsa-miR-106b-5p	ESR1	-0.204154	1.276e-07	3	0	1	2	0	-0.276
hsa-miR-106b-5p	C5orf24	-0.204092	1.29714e-07	1	0	0	1	0	-0.02
hsa-miR-106b-5p	ASPA	-0.203997	1.33033e-07	1	0	0	1	0	-0.02
hsa-miR-106b-5p	XIAP	-0.203807	1.3993e-07	4	0	2	2	0	-0.06
hsa-miR-106b-5p	NT5DC1	-0.203072	1.7012e-07	1	0	0	1	0	-0.046
hsa-miR-106b-5p	IFT88	-0.202931	1.76555e-07	1	0	1	0	0	-0.136
hsa-miR-106b-5p	WNT9B	-0.20291	1.77564e-07	2	0	1	1	0	-0.184
hsa-miR-106b-5p	LAMA3	-0.202897	1.78166e-07	1	1	0	0	0	-0.389
hsa-miR-106b-5p	SYNPO2	-0.202721	1.86684e-07	4	0	3	1	0	-0.05
hsa-miR-106b-5p	ZFYVE21	-0.202514	1.97186e-07	1	0	1	0	0	-0.183
hsa-miR-106b-5p	TBC1D2	-0.202297	2.08808e-07	1	0	0	1	0	-0.12
hsa-miR-106b-5p	SHROOM4	-0.202082	2.21004e-07	5	0	2	3	0	-0.08
hsa-miR-106b-5p	LIMCH1	-0.201811	2.37352e-07	1	0	1	0	0	-0.01
hsa-miR-106b-5p	PIGG	-0.201546	2.5451e-07	3	0	1	2	0	-0.108
hsa-miR-106b-5p	RBPMS	-0.201386	2.6546e-07	1	0	0	1	0	-0.14
hsa-miR-106b-5p	SCARB2	-0.201334	2.69108e-07	1	0	1	0	0	-0.01
hsa-miR-106b-5p	SPPL2A	-0.201199	2.78776e-07	1	0	0	1	0	-0.02
hsa-miR-106b-5p	SLC24A2	-0.201102	2.85955e-07	5	1	3	1	0	-0.323
hsa-miR-106b-5p	LRCH1	-0.20093	2.992e-07	3	1	1	1	0	-0.308
hsa-miR-106b-5p	MEIS3	-0.200864	3.04411e-07	1	1	0	0	0	-0.123
hsa-miR-106b-5p	TMEM128	-0.200777	3.11417e-07	1	0	1	0	0	-0.096
hsa-miR-106b-5p	PER1	-0.200446	3.39574e-07	1	0	0	1	0	-0.124
hsa-miR-106b-5p	SMOC2	-0.200254	3.57072e-07	1	0	0	1	0	-0.253
hsa-miR-106b-5p	TCF12	-0.200161	3.65804e-07	1	0	0	1	0	-0.121
hsa-miR-106b-5p	PDHB	-0.199747	4.07511e-07	2	0	0	2	0	-0.04
hsa-miR-106b-5p	CROT	-0.199236	4.65526e-07	2	1	0	1	0	-0.472
hsa-miR-106b-5p	FMOD	-0.198781	5.23848e-07	1	0	0	1	0	-0.08
hsa-miR-106b-5p	EML1	-0.198722	5.31829e-07	1	0	1	0	0	-0.01
hsa-miR-106b-5p	ADAMTS5	-0.198669	5.39151e-07	1	0	1	0	0	-0.01
hsa-miR-106b-5p	CD300LG	-0.19857	5.53162e-07	1	0	1	0	0	-0.044
hsa-miR-106b-5p	CRTC3	-0.19847	5.67646e-07	1	1	0	0	0	-0.081
hsa-miR-106b-5p	TTC30A	-0.198418	5.75438e-07	1	0	0	1	0	-0.02
hsa-miR-106b-5p	LMBRD2	-0.198376	5.81725e-07	1	0	0	1	0	-0.02
hsa-miR-106b-5p	GALNT6	-0.198187	6.10804e-07	3	1	0	2	0	-0.07
hsa-miR-106b-5p	NXPE3	-0.19804	6.34521e-07	2	0	0	2	0	-0.04
hsa-miR-106b-5p	SEMA5A	-0.198037	6.35005e-07	5	0	1	4	0	-0.134
hsa-miR-106b-5p	TLCD2	-0.198003	6.40443e-07	3	0	0	3	0	-0.06
hsa-miR-106b-5p	MYLK	-0.197995	6.41776e-07	1	0	1	0	0	-0.01
hsa-miR-106b-5p	GCC2	-0.197995	6.41834e-07	1	0	0	1	0	-0.042
hsa-miR-106b-5p	TAPT1	-0.197856	6.65317e-07	1	0	0	1	0	-0.096
hsa-miR-106b-5p	TLL1	-0.197834	6.69115e-07	1	0	1	0	0	-0.01
hsa-miR-106b-5p	APC	-0.197726	6.87986e-07	1	0	0	1	0	-0.02
hsa-miR-106b-5p	IRF2BPL	-0.197624	7.06187e-07	1	0	1	0	0	-0.01
hsa-miR-106b-5p	KIAA1143	-0.197588	7.12759e-07	2	1	0	1	0	-0.087
hsa-miR-106b-5p	EGR3	-0.197153	7.97224e-07	1	0	1	0	0	-0.019
hsa-miR-106b-5p	PLA2G12A	-0.197111	8.05963e-07	1	0	0	1	0	-0.02
hsa-miR-106b-5p	ZNF396	-0.197024	8.24136e-07	1	0	0	1	0	-0.079
hsa-miR-106b-5p	ARHGEF3	-0.196455	9.53507e-07	1	0	0	1	0	-0.235
hsa-miR-106b-5p	FPGT	-0.196238	1.00789e-06	1	0	0	1	0	-0.162
hsa-miR-106b-5p	ARL1	-0.196232	1.00926e-06	1	1	0	0	0	-0.411
hsa-miR-106b-5p	CHSY3	-0.196031	1.06248e-06	2	0	1	1	0	-0.043
hsa-miR-106b-5p	RTN2	-0.195902	1.09815e-06	3	0	0	3	0	-0.146
hsa-miR-106b-5p	TCTA	-0.195549	1.20158e-06	1	0	1	0	0	-0.01
hsa-miR-106b-5p	ACVRL1	-0.195434	1.23707e-06	2	0	0	2	0	-0.04
hsa-miR-106b-5p	PBLD	-0.19539	1.2512e-06	3	0	1	2	0	-0.202
hsa-miR-106b-5p	ADAL	-0.195234	1.30174e-06	2	0	0	2	0	-0.04
hsa-miR-106b-5p	PCM1	-0.195004	1.38022e-06	1	0	1	0	0	-0.01
hsa-miR-106b-5p	ELMOD2	-0.19493	1.40624e-06	2	0	2	0	0	-0.02
hsa-miR-106b-5p	TAOK2	-0.194692	1.4939e-06	1	1	0	0	0	-0.351
hsa-miR-106b-5p	ACSS3	-0.194586	1.53457e-06	2	0	1	1	0	-0.03
hsa-miR-106b-5p	OXTR	-0.194395	1.61053e-06	2	0	1	1	0	-0.071
hsa-miR-106b-5p	RAB31	-0.194199	1.69212e-06	1	1	0	0	0	-0.151
hsa-miR-106b-5p	TMEM26	-0.194176	1.70237e-06	1	0	1	0	0	-0.01
hsa-miR-106b-5p	MAP3K3	-0.194046	1.75921e-06	1	0	0	1	0	-0.209
hsa-miR-106b-5p	SETDB2	-0.193972	1.79221e-06	2	0	0	2	0	-0.04
hsa-miR-106b-5p	TMF1	-0.193917	1.81736e-06	1	0	0	1	0	-0.02
hsa-miR-106b-5p	NFE2L1	-0.193911	1.81996e-06	2	0	0	2	0	-0.163
hsa-miR-106b-5p	FAN1	-0.193867	1.84031e-06	1	0	1	0	0	-0.026
hsa-miR-106b-5p	JAZF1	-0.19384	1.8528e-06	1	0	0	1	0	-0.231
hsa-miR-106b-5p	ABCA6	-0.193789	1.87686e-06	1	0	0	1	0	-0.02
hsa-miR-106b-5p	PAFAH1B1	-0.193688	1.9256e-06	1	1	0	0	0	-0.122
hsa-miR-106b-5p	TRIM68	-0.193493	2.02245e-06	1	0	1	0	0	-0.01
hsa-miR-106b-5p	NTM	-0.193422	2.05882e-06	1	0	0	1	0	-0.02
hsa-miR-106b-5p	LMX1B	-0.192878	2.36042e-06	1	0	1	0	0	-0.01
hsa-miR-106b-5p	CDH11	-0.19247	2.61502e-06	1	0	1	0	0	-0.01
hsa-miR-106b-5p	PRRX1	-0.192405	2.65768e-06	2	0	0	2	0	-0.27
hsa-miR-106b-5p	GOLGA8R	-0.1924	2.66144e-06	1	0	1	0	0	-0.01
hsa-miR-106b-5p	RNF11	-0.192095	2.87201e-06	1	1	0	0	0	-0.228
hsa-miR-106b-5p	SOX17	-0.192028	2.9208e-06	2	0	2	0	0	-0.06
hsa-miR-106b-5p	TFIP11	-0.192001	2.94083e-06	2	0	2	0	0	-0.02
hsa-miR-106b-5p	RYBP	-0.191922	2.99905e-06	2	0	1	1	0	-0.137
hsa-miR-106b-5p	TBX3	-0.191815	3.08062e-06	1	0	0	1	0	-0.149
hsa-miR-106b-5p	CPE	-0.19174	3.13834e-06	2	0	0	2	0	-0.04
hsa-miR-106b-5p	NINJ1	-0.191363	3.44739e-06	2	0	0	2	0	-0.04
hsa-miR-106b-5p	MBTPS1	-0.191261	3.53613e-06	1	0	1	0	0	-0.01
hsa-miR-106b-5p	IFNAR1	-0.191159	3.62682e-06	2	0	0	2	0	-0.041
hsa-miR-106b-5p	PXMP4	-0.191065	3.71296e-06	2	0	0	2	0	-0.04
hsa-miR-106b-5p	KIAA1191	-0.191032	3.74312e-06	2	1	0	1	0	-0.233
hsa-miR-106b-5p	RASA1	-0.190939	3.83134e-06	3	0	2	1	0	-0.04
hsa-miR-106b-5p	CALCRL	-0.190766	3.99908e-06	1	0	0	1	0	-0.123
hsa-miR-106b-5p	ITFG1	-0.190517	4.25382e-06	1	0	0	1	0	-0.291
hsa-miR-106b-5p	MFAP5	-0.190502	4.26957e-06	2	0	1	1	0	-0.066
hsa-miR-106b-5p	ALKBH1	-0.190406	4.37298e-06	3	1	0	2	0	-0.07
hsa-miR-106b-5p	NTRK2	-0.19023	4.56692e-06	1	0	1	0	0	-0.01
hsa-miR-106b-5p	P2RY13	-0.190181	4.62317e-06	1	0	1	0	0	-0.012
hsa-miR-106b-5p	SH3BGRL2	-0.18981	5.06626e-06	2	0	1	1	0	-0.103
hsa-miR-106b-5p	THBS2	-0.189629	5.29851e-06	1	0	0	1	0	-0.134
hsa-miR-106b-5p	NEGR1	-0.189526	5.435e-06	4	0	2	2	0	-0.06
hsa-miR-106b-5p	FHL5	-0.189252	5.81392e-06	2	0	1	1	0	-0.03
hsa-miR-106b-5p	LMO2	-0.18925	5.81719e-06	1	0	0	1	0	-0.15
hsa-miR-106b-5p	TIRAP	-0.189102	6.03259e-06	3	0	2	1	0	-0.04
hsa-miR-106b-5p	ZCCHC4	-0.189096	6.04081e-06	1	0	1	0	0	-0.08
hsa-miR-106b-5p	ZFPM2	-0.188974	6.22572e-06	1	1	0	0	0	-0.346
hsa-miR-106b-5p	OSTM1	-0.188923	6.30367e-06	2	1	0	1	0	-0.339
hsa-miR-106b-5p	SLC7A2	-0.188844	6.42725e-06	4	0	3	1	0	-0.102
hsa-miR-106b-5p	RAPGEF4	-0.188803	6.49209e-06	1	0	0	1	0	-0.263
hsa-miR-106b-5p	ABCB5	-0.188477	7.03208e-06	1	0	1	0	0	-0.012
hsa-miR-106b-5p	SNCA	-0.188375	7.21063e-06	2	0	1	1	0	-0.112
hsa-miR-106b-5p	FEM1B	-0.188299	7.34621e-06	1	0	0	1	0	-0.169
hsa-miR-106b-5p	UGDH	-0.188188	7.54916e-06	1	0	1	0	0	-0.047
hsa-miR-106b-5p	PIGK	-0.188173	7.57635e-06	2	0	2	0	0	-0.048
hsa-miR-106b-5p	NAPA	-0.187958	7.9855e-06	1	0	0	1	0	-0.061
hsa-miR-106b-5p	SCN3B	-0.187822	8.25403e-06	1	0	1	0	0	-0.01
hsa-miR-106b-5p	TSPAN4	-0.187765	8.37078e-06	1	0	0	1	0	-0.227
hsa-miR-106b-5p	TC2N	-0.18751	8.90729e-06	1	0	1	0	0	-0.01
hsa-miR-106b-5p	VAMP4	-0.187448	9.04458e-06	1	0	0	1	0	-0.192
hsa-miR-106b-5p	MOCS1	-0.187361	9.23808e-06	2	0	2	0	0	-0.037
hsa-miR-106b-5p	TTBK2	-0.187155	9.71289e-06	1	0	1	0	0	-0.01
hsa-miR-106b-5p	P2RX4	-0.187097	9.84964e-06	1	1	0	0	0	-0.254
hsa-miR-106b-5p	P4HA3	-0.187074	9.90407e-06	1	0	0	1	0	-0.047
hsa-miR-106b-5p	ANTXR1	-0.18701	1.00602e-05	1	1	0	0	0	-0.136
hsa-miR-106b-5p	CD200	-0.186719	1.07973e-05	1	0	1	0	0	-0.02
hsa-miR-106b-5p	ATOH8	-0.186705	1.08335e-05	2	0	0	2	0	-0.148
hsa-miR-106b-5p	FAF2	-0.186593	1.11326e-05	1	1	0	0	0	-0.149
hsa-miR-106b-5p	RTF1	-0.186423	1.16013e-05	1	0	0	1	0	-0.02
hsa-miR-106b-5p	ATP6V1D	-0.186329	1.18669e-05	1	0	0	1	0	-0.219
hsa-miR-106b-5p	MTHFR	-0.18624	1.21267e-05	1	0	0	1	0	-0.02
hsa-miR-106b-5p	GREB1	-0.186111	1.25125e-05	1	0	1	0	0	-0.01
hsa-miR-106b-5p	C1QTNF7	-0.185934	1.30594e-05	1	0	1	0	0	-0.01
hsa-miR-106b-5p	EEPD1	-0.185768	1.35933e-05	1	0	0	1	0	-0.09
hsa-miR-106b-5p	TACC1	-0.185767	1.35957e-05	1	0	0	1	0	-0.189
hsa-miR-106b-5p	KIAA1671	-0.18575	1.36531e-05	1	1	0	0	0	-0.143
hsa-miR-106b-5p	IQGAP1	-0.185745	1.36679e-05	1	0	1	0	0	-0.01
hsa-miR-106b-5p	F2RL2	-0.185494	1.4523e-05	3	0	2	1	0	-0.191
hsa-miR-106b-5p	CCNI	-0.185363	1.49885e-05	1	0	0	1	0	-0.229
hsa-miR-106b-5p	CDKN2AIP	-0.185231	1.54719e-05	1	0	0	1	0	-0.189
hsa-miR-106b-5p	GOLGA8M	-0.185208	1.55581e-05	1	0	1	0	0	-0.01
hsa-miR-106b-5p	EIF2AK4	-0.185177	1.56732e-05	1	0	0	1	0	-0.02
hsa-miR-106b-5p	EPDR1	-0.185166	1.57136e-05	1	0	0	1	0	-0.031
hsa-miR-106b-5p	SYT17	-0.185151	1.57711e-05	1	0	0	1	0	-0.156
hsa-miR-106b-5p	DDX3X	-0.185127	1.58623e-05	1	0	1	0	0	-0.01
hsa-miR-106b-5p	MTMR3	-0.185078	1.60513e-05	2	0	0	2	0	-0.252
hsa-miR-106b-5p	LAMTOR3	-0.185059	1.61233e-05	1	0	1	0	0	-0.04
hsa-miR-106b-5p	BICC1	-0.184743	1.73966e-05	3	1	2	0	0	-0.2
hsa-miR-106b-5p	CASP9	-0.184724	1.74764e-05	2	0	1	1	0	-0.03
hsa-miR-106b-5p	GSTCD	-0.184707	1.75487e-05	2	0	1	1	0	-0.06
hsa-miR-106b-5p	PGR	-0.184639	1.78354e-05	2	0	1	1	0	-0.03
hsa-miR-106b-5p	NEK10	-0.184587	1.80598e-05	1	0	0	1	0	-0.191
hsa-miR-106b-5p	MAPK9	-0.184479	1.85326e-05	1	0	0	1	0	-0.111
hsa-miR-106b-5p	MGST2	-0.184415	1.88203e-05	1	0	1	0	0	-0.151
hsa-miR-106b-5p	SPA17	-0.18436	1.90687e-05	1	0	1	0	0	-0.01
hsa-miR-106b-5p	EBF2	-0.184323	1.92393e-05	1	0	1	0	0	-0.01
hsa-miR-106b-5p	PIAS1	-0.183947	2.10523e-05	1	0	1	0	0	-0.01
hsa-miR-106b-5p	RAB30	-0.18372	2.22252e-05	2	0	1	1	0	-0.167
hsa-miR-106b-5p	BMPR2	-0.183643	2.26367e-05	4	0	0	4	0	-0.445
hsa-miR-106b-5p	ERBB3	-0.183572	2.30213e-05	3	0	0	3	0	-0.254
hsa-miR-106b-5p	IRAK4	-0.183144	2.54906e-05	2	0	0	2	0	-0.162
hsa-miR-106b-5p	MRPS14	-0.183018	2.6269e-05	1	0	0	1	0	-0.126
hsa-miR-106b-5p	DIS3L	-0.182917	2.69029e-05	1	0	0	1	0	-0.02
hsa-miR-106b-5p	DNAJC27	-0.182767	2.78838e-05	2	1	0	1	0	-0.402
hsa-miR-106b-5p	SASH1	-0.182719	2.81987e-05	1	0	0	1	0	-0.186
hsa-miR-106b-5p	F3	-0.182546	2.93819e-05	1	1	0	0	0	-0.438
hsa-miR-106b-5p	ARHGEF6	-0.182123	3.24826e-05	2	0	2	0	0	-0.02
hsa-miR-106b-5p	CD36	-0.182103	3.2634e-05	1	0	0	1	0	-0.02
hsa-miR-106b-5p	LONP2	-0.181401	3.85081e-05	6	2	1	2	1	-0.155
hsa-miR-106b-5p	TTC28	-0.181365	3.88418e-05	1	0	1	0	0	-0.01
hsa-miR-106b-5p	UBE2Q2	-0.18129	3.95337e-05	1	0	0	1	0	-0.305
hsa-miR-106b-5p	ADHFE1	-0.181224	4.01472e-05	2	0	1	1	0	-0.223
hsa-miR-106b-5p	FAM13C	-0.181141	4.09437e-05	1	1	0	0	0	-0.291
hsa-miR-106b-5p	KLHL28	-0.181018	4.21403e-05	3	1	0	2	0	-0.335
hsa-miR-106b-5p	MIEF2	-0.180878	4.35455e-05	2	0	0	2	0	-0.04
hsa-miR-106b-5p	CACNA1D	-0.180791	4.44495e-05	1	0	0	1	0	-0.02
hsa-miR-106b-5p	FMN1	-0.180784	4.4517e-05	1	0	0	1	0	-0.02
hsa-miR-106b-5p	LGALS8	-0.18069	4.55139e-05	2	0	1	1	0	-0.03
hsa-miR-106b-5p	IL1R1	-0.180636	4.60909e-05	1	0	0	1	0	-0.02
hsa-miR-106b-5p	TRIM32	-0.180595	4.65363e-05	2	0	2	0	0	-0.02
hsa-miR-106b-5p	TSPAN9	-0.180494	4.76559e-05	1	0	0	1	0	-0.172
hsa-miR-106b-5p	ATG12	-0.180309	4.97596e-05	2	0	0	2	0	-0.422
hsa-miR-106b-5p	CTSK	-0.180293	4.99435e-05	2	0	0	2	0	-0.446
hsa-miR-106b-5p	FREM1	-0.180161	5.15127e-05	1	0	1	0	0	-0.01
hsa-miR-106b-5p	AP4S1	-0.179963	5.39554e-05	1	0	0	1	0	-0.02
hsa-miR-106b-5p	MRPS36	-0.179907	5.46628e-05	1	0	1	0	0	-0.076
hsa-miR-106b-5p	NEBL	-0.17979	5.61786e-05	1	0	1	0	0	-0.01
hsa-miR-106b-5p	KIF5C	-0.179783	5.62696e-05	2	0	0	2	0	-0.103
hsa-miR-106b-5p	TRAK1	-0.179682	5.76061e-05	1	0	0	1	0	-0.02
hsa-miR-106b-5p	COPS2	-0.179594	5.8811e-05	1	0	1	0	0	-0.01
hsa-miR-106b-5p	INO80	-0.17956	5.92717e-05	2	0	0	2	0	-0.158
hsa-miR-106b-5p	NPNT	-0.179418	6.12663e-05	2	0	2	0	0	-0.034
hsa-miR-106b-5p	VEGFC	-0.179416	6.12892e-05	1	1	0	0	0	-0.102
hsa-miR-106b-5p	ALKBH8	-0.179322	6.26551e-05	1	0	1	0	0	-0.01
hsa-miR-106b-5p	RNF20	-0.17931	6.28198e-05	1	0	0	1	0	-0.048
hsa-miR-106b-5p	BCL6	-0.179077	6.63173e-05	1	0	1	0	0	-0.064
hsa-miR-106b-5p	NPR1	-0.17891	6.89472e-05	3	0	0	3	0	-0.06
hsa-miR-106b-5p	NAA30	-0.178902	6.90832e-05	4	0	2	2	0	-0.387
hsa-miR-106b-5p	ACADSB	-0.178747	7.1603e-05	1	1	0	0	0	-0.273
hsa-miR-106b-5p	FGF7	-0.178722	7.20109e-05	1	1	0	0	0	-0.142
hsa-miR-106b-5p	PDCD4	-0.178721	7.2035e-05	3	0	2	1	0	-0.069
hsa-miR-106b-5p	COG7	-0.178433	7.7008e-05	1	0	0	1	0	-0.02
hsa-miR-106b-5p	ZC3H14	-0.178353	7.84432e-05	1	0	0	1	0	-0.02
hsa-miR-106b-5p	KLHL2	-0.178326	7.89443e-05	3	1	2	0	0	-0.384
hsa-miR-106b-5p	MMP19	-0.178261	8.01353e-05	1	0	0	1	0	-0.02
hsa-miR-106b-5p	SLC35A5	-0.178118	8.28258e-05	1	0	1	0	0	-0.01
hsa-miR-106b-5p	TPBG	-0.177942	8.6259e-05	1	0	1	0	0	-0.01
hsa-miR-106b-5p	ALDH3A2	-0.177756	9.00611e-05	1	0	0	1	0	-0.02
hsa-miR-106b-5p	SLC17A7	-0.177718	9.08508e-05	2	1	0	1	0	-0.483
hsa-miR-106b-5p	SLC16A12	-0.177383	9.8125e-05	2	0	0	2	0	-0.2
hsa-miR-106b-5p	TTC39A	-0.177341	9.90816e-05	2	0	0	2	0	-0.04
hsa-miR-106b-5p	PODNL1	-0.177317	9.96183e-05	1	0	0	1	0	-0.02
hsa-miR-106b-5p	LIPH	-0.177213	0.000102034	1	0	1	0	0	-0.01
hsa-miR-106b-5p	EFHC1	-0.177164	0.000103188	2	0	1	1	0	-0.056
hsa-miR-106b-5p	DOCK9	-0.177148	0.000103588	1	0	1	0	0	-0.01
hsa-miR-106b-5p	LNPEP	-0.17713	0.000104007	1	0	0	1	0	-0.02
hsa-miR-106b-5p	MYO6	-0.177112	0.000104433	1	0	0	1	0	-0.02
hsa-miR-106b-5p	MIER3	-0.176824	0.000111562	1	0	1	0	0	-0.01
hsa-miR-106b-5p	GHR	-0.176822	0.000111614	1	0	1	0	0	-0.01
hsa-miR-106b-5p	DNAJC28	-0.176743	0.000113653	2	1	1	0	0	-0.341
hsa-miR-106b-5p	ANG	-0.176672	0.000115513	1	0	0	1	0	-0.071
hsa-miR-106b-5p	GPX8	-0.176647	0.000116179	2	1	0	1	0	-0.125
hsa-miR-106b-5p	UBC	-0.176603	0.000117365	4	0	1	3	0	-0.514
hsa-miR-106b-5p	PLXDC1	-0.176476	0.000120829	2	0	0	2	0	-0.04
hsa-miR-106b-5p	FAM151B	-0.176318	0.00012526	1	0	0	1	0	-0.02
hsa-miR-106b-5p	EIF5	-0.176104	0.000131553	2	0	1	1	0	-0.052
hsa-miR-106b-5p	RAB8B	-0.175794	0.00014119	3	1	2	0	0	-0.143
hsa-miR-106b-5p	MBTPS2	-0.175493	0.000151201	1	0	1	0	0	-0.01
hsa-miR-106b-5p	ACKR4	-0.17509	0.000165738	1	0	1	0	0	-0.058
hsa-miR-106b-5p	FFAR4	-0.175026	0.000168158	1	0	1	0	0	-0.01
hsa-miR-106b-5p	ANKK1	-0.174891	0.000173386	1	0	0	1	0	-0.081
hsa-miR-106b-5p	MOCS2	-0.174852	0.000174899	1	0	1	0	0	-0.01
hsa-miR-106b-5p	APOOL	-0.174494	0.000189673	1	0	0	1	0	-0.02
hsa-miR-106b-5p	CASP7	-0.174493	0.000189713	2	0	0	2	0	-0.244
hsa-miR-106b-5p	SPOCK1	-0.17439	0.000194201	1	0	1	0	0	-0.01
hsa-miR-106b-5p	CDYL2	-0.174123	0.000206282	1	0	0	1	0	-0.02
hsa-miR-106b-5p	NR4A2	-0.173996	0.000212262	2	0	1	1	0	-0.395
hsa-miR-106b-5p	MME	-0.173938	0.000215059	1	0	1	0	0	-0.03
hsa-miR-106b-5p	CREBBP	-0.173858	0.000218979	1	0	1	0	0	-0.01
hsa-miR-106b-5p	SLC39A6	-0.173821	0.000220827	1	0	0	1	0	-0.201
hsa-miR-106b-5p	FOSL2	-0.17376	0.000223878	2	0	1	1	0	-0.125
hsa-miR-106b-5p	CUL3	-0.173589	0.000232634	1	0	0	1	0	-0.045
hsa-miR-106b-5p	SIGLEC6	-0.173534	0.000235531	1	0	0	1	0	-0.02
hsa-miR-106b-5p	FEZ2	-0.173518	0.000236375	1	0	0	1	0	-0.165
hsa-miR-106b-5p	MAGI3	-0.173516	0.000236518	2	0	1	1	0	-0.03
hsa-miR-106b-5p	SLC35D1	-0.172912	0.00027081	1	0	0	1	0	-0.087
hsa-miR-106b-5p	ANGEL1	-0.172905	0.00027125	1	0	0	1	0	-0.02
hsa-miR-106b-5p	ARPP19	-0.172723	0.000282564	1	0	1	0	0	-0.01
hsa-miR-106b-5p	NRP1	-0.172633	0.000288313	1	0	1	0	0	-0.01
hsa-miR-106b-5p	FGF2	-0.172502	0.000296873	2	0	0	2	0	-0.042
hsa-miR-106b-5p	CCDC69	-0.172439	0.000301068	1	0	0	1	0	-0.02
hsa-miR-106b-5p	SPEF2	-0.172389	0.000304473	1	0	0	1	0	-0.02
hsa-miR-106b-5p	PHF2	-0.172268	0.000312834	1	0	1	0	0	-0.01
hsa-miR-106b-5p	TBC1D8B	-0.172267	0.000312883	2	0	0	2	0	-0.276
hsa-miR-106b-5p	CFD	-0.172036	0.000329427	3	0	0	3	0	-0.06
hsa-miR-106b-5p	NBEA	-0.171974	0.000334007	2	0	0	2	0	-0.177
hsa-miR-106b-5p	LYRM7	-0.171912	0.000338675	3	0	0	3	0	-0.073
hsa-miR-106b-5p	CALCOCO2	-0.171705	0.000354656	6	0	2	4	0	-0.249
hsa-miR-106b-5p	RNF125	-0.171654	0.000358635	3	0	0	3	0	-0.115
hsa-miR-106b-5p	PPP1R3C	-0.171623	0.00036114	1	0	1	0	0	-0.011
hsa-miR-106b-5p	ATG16L1	-0.171449	0.000375366	2	1	1	0	0	-0.456
hsa-miR-106b-5p	KIF3B	-0.171395	0.000379952	3	0	1	2	0	-0.188
hsa-miR-106b-5p	TBC1D15	-0.171307	0.000387397	4	0	2	2	0	-0.324
hsa-miR-106b-5p	ARFIP2	-0.171185	0.000398026	2	0	0	2	0	-0.107
hsa-miR-106b-5p	SPCS1	-0.171008	0.000413971	4	0	1	3	0	-0.107
hsa-miR-106b-5p	GPBP1	-0.170962	0.000418243	2	0	1	1	0	-0.03
hsa-miR-106b-5p	MPPE1	-0.170946	0.000419746	1	0	0	1	0	-0.02
hsa-miR-106b-5p	LMCD1	-0.170921	0.000421996	3	0	0	3	0	-0.295
hsa-miR-106b-5p	NLRP3	-0.170879	0.000426025	1	0	0	1	0	-0.185
hsa-miR-106b-5p	METTL15	-0.170778	0.000435645	1	0	0	1	0	-0.104
hsa-miR-106b-5p	TBCK	-0.170527	0.000460461	1	1	0	0	0	-0.03
hsa-miR-106b-5p	PREX1	-0.170365	0.000477217	1	0	0	1	0	-0.104
hsa-miR-106b-5p	SHISA6	-0.170284	0.000485897	1	0	1	0	0	-0.01
hsa-miR-106b-5p	TAF7	-0.17013	0.00050268	1	0	1	0	0	-0.163
hsa-miR-106b-5p	MYZAP	-0.170024	0.000514481	1	0	1	0	0	-0.064
hsa-miR-106b-5p	SEC16A	-0.169955	0.000522445	3	0	1	2	0	-0.162
hsa-miR-106b-5p	NMNAT1	-0.169738	0.000548013	2	0	0	2	0	-0.04
hsa-miR-106b-5p	TMTC1	-0.169601	0.000564714	2	1	0	1	0	-0.05
hsa-miR-106b-5p	ITGA8	-0.169402	0.000589904	1	0	0	1	0	-0.02
hsa-miR-106b-5p	SH2B3	-0.169273	0.000606826	1	0	0	1	0	-0.086
hsa-miR-106b-5p	HIP1	-0.169162	0.000621807	3	0	0	3	0	-0.085
hsa-miR-106b-5p	IGFBP7	-0.16914	0.000624827	1	0	1	0	0	-0.156
hsa-miR-106b-5p	SYNE1	-0.16905	0.00063723	1	0	0	1	0	-0.194
hsa-miR-106b-5p	TMEM45B	-0.169001	0.00064412	2	0	0	2	0	-0.04
hsa-miR-106b-5p	GCNT4	-0.168874	0.000662244	2	0	0	2	0	-0.158
hsa-miR-106b-5p	FLT1	-0.168871	0.000662718	1	1	0	0	0	-0.124
hsa-miR-106b-5p	NRDE2	-0.168848	0.000666003	1	0	0	1	0	-0.02
hsa-miR-106b-5p	FGL2	-0.168824	0.000669614	4	1	1	2	0	-0.856
hsa-miR-106b-5p	ZFYVE26	-0.168794	0.000674024	2	2	0	0	0	-0.397
hsa-miR-106b-5p	PTP4A2	-0.168786	0.000675089	1	0	0	1	0	-0.125
hsa-miR-106b-5p	ACVR1B	-0.168659	0.000694146	1	0	1	0	0	-0.081
hsa-miR-106b-5p	SREK1IP1	-0.16845	0.000726579	3	1	1	1	0	-0.111
hsa-miR-106b-5p	TRPC1	-0.168411	0.000732747	1	0	1	0	0	-0.026
hsa-miR-106b-5p	ZNF189	-0.168145	0.000776445	1	0	0	1	0	-0.02
hsa-miR-106b-5p	ACSF2	-0.168123	0.00078023	1	0	0	1	0	-0.02
hsa-miR-106b-5p	ILDR1	-0.167997	0.000801987	2	0	1	1	0	-0.165
hsa-miR-106b-5p	TBC1D8	-0.167587	0.000876582	1	0	1	0	0	-0.072
hsa-miR-106b-5p	RAB21	-0.167585	0.000877113	2	0	1	1	0	-0.221
hsa-miR-106b-5p	CERS2	-0.167503	0.000892857	1	0	1	0	0	-0.01
hsa-miR-106b-5p	CHDH	-0.167441	0.000904939	2	0	0	2	0	-0.04
hsa-miR-106b-5p	RPS6KA5	-0.167362	0.000920574	3	2	0	1	0	-0.458
hsa-miR-106b-5p	BCDIN3D	-0.167336	0.000925652	1	0	0	1	0	-0.02
hsa-miR-106b-5p	TCF4	-0.167327	0.00092742	2	0	0	2	0	-0.218
hsa-miR-106b-5p	NEDD4L	-0.16719	0.000955432	2	1	0	1	0	-0.405
hsa-miR-106b-5p	MAP3K12	-0.166883	0.00102092	1	0	0	1	0	-0.269
hsa-miR-106b-5p	ZNF25	-0.166867	0.00102451	1	1	0	0	0	-0.152
hsa-miR-106b-5p	RAB11A	-0.166822	0.00103452	2	0	0	2	0	-0.162
hsa-miR-106b-5p	CDS2	-0.166639	0.00107614	3	1	1	1	0	-0.06
hsa-miR-106b-5p	PSD4	-0.166523	0.00110339	2	0	0	2	0	-0.04
hsa-miR-106b-5p	PDE1B	-0.166517	0.00110489	1	1	0	0	0	-0.111
hsa-miR-106b-5p	SSPN	-0.166503	0.00110816	1	0	1	0	0	-0.01
hsa-miR-106b-5p	PPP1R3B	-0.16648	0.00111384	4	1	1	2	0	-0.338
hsa-miR-106b-5p	OSBPL5	-0.166369	0.00114066	2	1	1	0	0	-0.303
hsa-miR-106b-5p	LIAS	-0.166351	0.00114514	1	1	0	0	0	-0.211
hsa-miR-106b-5p	AP2B1	-0.166181	0.0011879	2	1	0	1	0	-0.329
hsa-miR-106b-5p	CLK4	-0.166177	0.00118872	1	0	1	0	0	-0.049
hsa-miR-106b-5p	METTL24	-0.16607	0.00121663	3	0	1	2	0	-0.05
hsa-miR-106b-5p	OCIAD1	-0.166023	0.00122887	1	0	0	1	0	-0.033
hsa-miR-106b-5p	TP53INP1	-0.165897	0.00126256	3	0	1	2	0	-0.299
hsa-miR-106b-5p	TNKS2	-0.165691	0.00131958	2	1	1	0	0	-0.243
hsa-miR-106b-5p	FOXN3	-0.165657	0.00132928	1	0	1	0	0	-0.01
hsa-miR-106b-5p	COL4A5	-0.165566	0.00135562	1	0	1	0	0	-0.019
hsa-miR-106b-5p	KLHL3	-0.165531	0.00136581	1	0	0	1	0	-0.02
hsa-miR-106b-5p	HGF	-0.165514	0.00137072	1	0	1	0	0	-0.01
hsa-miR-106b-5p	SLC30A1	-0.165381	0.00141033	1	0	0	1	0	-0.169
hsa-miR-106b-5p	SLC25A16	-0.16508	0.00150414	5	0	1	4	0	-0.09
hsa-miR-106b-5p	C16orf72	-0.165	0.00152995	1	0	0	1	0	-0.267
hsa-miR-106b-5p	DACT3	-0.164612	0.0016622	1	0	0	1	0	-0.02
hsa-miR-106b-5p	ZFP36L2	-0.16455	0.00168434	1	0	1	0	0	-0.01
hsa-miR-106b-5p	RGMB	-0.164549	0.00168455	1	1	0	0	0	-0.496
hsa-miR-106b-5p	CPD	-0.164289	0.00178025	1	0	0	1	0	-0.02
hsa-miR-106b-5p	VPS13C	-0.164244	0.00179734	1	1	0	0	0	-0.221
hsa-miR-106b-5p	NCEH1	-0.164142	0.00183679	2	0	0	2	0	-0.283
hsa-miR-106b-5p	PTGER4	-0.164142	0.00183682	1	0	0	1	0	-0.156
hsa-miR-106b-5p	ETV1	-0.164064	0.00186733	1	1	0	0	0	-0.275
hsa-miR-106b-5p	ZNF225	-0.163868	0.00194675	1	0	1	0	0	-0.01
hsa-miR-106b-5p	DKK2	-0.163796	0.00197686	1	0	1	0	0	-0.01
hsa-miR-106b-5p	GPR107	-0.163519	0.00209622	1	0	0	1	0	-0.034
hsa-miR-106b-5p	METTL7A	-0.163416	0.00214224	1	0	0	1	0	-0.02
hsa-miR-106b-5p	RBM23	-0.163076	0.00230189	1	0	0	1	0	-0.02
hsa-miR-106b-5p	TNS4	-0.163031	0.00232379	1	0	0	1	0	-0.02
hsa-miR-106b-5p	COL8A1	-0.162678	0.0025033	1	0	0	1	0	-0.02
hsa-miR-106b-5p	TPPP	-0.162628	0.00252993	1	0	1	0	0	-0.01
hsa-miR-106b-5p	GLI2	-0.162444	0.00262944	1	0	1	0	0	-0.01
hsa-miR-106b-5p	THAP6	-0.1624	0.00265423	2	0	0	2	0	-0.153
hsa-miR-106b-5p	GBP3	-0.162355	0.00267957	1	1	0	0	0	-0.266
hsa-miR-106b-5p	ZNF280D	-0.16202	0.00287468	2	0	1	1	0	-0.03
hsa-miR-106b-5p	TAF9B	-0.16199	0.00289271	1	0	1	0	0	-0.01
hsa-miR-106b-5p	TRIM66	-0.161874	0.00296381	3	0	1	2	0	-0.253
hsa-miR-106b-5p	DNAJB4	-0.161726	0.00305746	4	0	0	4	0	-0.08
hsa-miR-106b-5p	GCSAML	-0.161666	0.00309588	1	0	0	1	0	-0.134
hsa-miR-106b-5p	TMOD3	-0.161369	0.00329431	3	0	0	3	0	-0.075
hsa-miR-106b-5p	DUSP18	-0.161313	0.00333313	1	1	0	0	0	-0.204
hsa-miR-106b-5p	KITLG	-0.161056	0.00351629	1	0	1	0	0	-0.01
hsa-miR-106b-5p	TANGO6	-0.160908	0.00362648	1	0	1	0	0	-0.01
hsa-miR-106b-5p	AP5M1	-0.160725	0.00376728	2	0	1	1	0	-0.078
hsa-miR-106b-5p	RNH1	-0.160629	0.00384308	2	0	1	1	0	-0.451
hsa-miR-106b-5p	APOLD1	-0.160559	0.00389944	2	0	1	1	0	-0.084
hsa-miR-106b-5p	ZZEF1	-0.160479	0.0039646	1	0	0	1	0	-0.025
hsa-miR-106b-5p	TBCEL	-0.160387	0.00404062	3	0	0	3	0	-0.521
hsa-miR-106b-5p	CERS6	-0.160231	0.00417429	1	1	0	0	0	-0.089
hsa-miR-106b-5p	GTF2H2C	-0.160102	0.00428694	2	0	1	1	0	-0.058
hsa-miR-106b-5p	SMCR8	-0.159732	0.00462846	1	0	1	0	0	-0.01
hsa-miR-106b-5p	ARHGEF28	-0.15971	0.00464919	1	0	0	1	0	-0.377
hsa-miR-106b-5p	PDK4	-0.159599	0.00475699	2	0	2	0	0	-0.068
hsa-miR-106b-5p	PLIN1	-0.159474	0.00488094	1	0	0	1	0	-0.172
hsa-miR-106b-5p	MMAA	-0.159381	0.00497551	1	1	0	0	0	-0.18
hsa-miR-106b-5p	SLFN12	-0.159338	0.00502031	3	1	0	2	0	-0.07
hsa-miR-106b-5p	SNX21	-0.15924	0.00512278	1	0	0	1	0	-0.254
hsa-miR-106b-5p	FAM8A1	-0.159112	0.00525909	4	1	2	1	0	-0.122
hsa-miR-106b-5p	LAMC1	-0.159035	0.00534362	2	0	1	1	0	-0.03
hsa-miR-106b-5p	STON2	-0.158983	0.00540027	3	0	1	2	0	-0.05
hsa-miR-106b-5p	SLCO1C1	-0.158956	0.00543016	2	0	2	0	0	-0.106
hsa-miR-106b-5p	CERCAM	-0.15894	0.00544785	2	1	1	0	0	-0.379
hsa-miR-106b-5p	PLXNA4	-0.158663	0.00576769	2	0	2	0	0	-0.02
hsa-miR-106b-5p	DENND4C	-0.158557	0.00589458	1	0	0	1	0	-0.02
hsa-miR-106b-5p	PURA	-0.158368	0.00612692	5	2	2	1	0	-0.206
hsa-miR-106b-5p	KLHL5	-0.158051	0.00653819	2	0	1	1	0	-0.03
hsa-miR-106b-5p	NACC2	-0.15788	0.00677057	1	1	0	0	0	-0.134
hsa-miR-106b-5p	PRRC1	-0.157734	0.00697499	1	0	1	0	0	-0.01
hsa-miR-106b-5p	TPT1	-0.15764	0.00710961	1	0	1	0	0	-0.063
hsa-miR-106b-5p	CRBN	-0.157638	0.00711283	1	0	1	0	0	-0.01
hsa-miR-106b-5p	MICU3	-0.157594	0.00717739	1	0	0	1	0	-0.166
hsa-miR-106b-5p	KCNE4	-0.157524	0.0072808	1	0	1	0	0	-0.01
hsa-miR-106b-5p	MKNK2	-0.157415	0.0074433	2	1	1	0	0	-0.339
hsa-miR-106b-5p	SLC12A6	-0.157361	0.00752579	2	0	0	2	0	-0.04
hsa-miR-106b-5p	SPTY2D1	-0.157196	0.00778346	2	0	0	2	0	-0.208
hsa-miR-106b-5p	ARRB1	-0.157121	0.00790257	1	0	1	0	0	-0.01
hsa-miR-106b-5p	ADAMTS15	-0.156951	0.00818031	1	0	1	0	0	-0.01
hsa-miR-106b-5p	TMEM130	-0.15688	0.00829829	1	0	0	1	0	-0.02
hsa-miR-106b-5p	NFATC2	-0.15686	0.00833231	1	0	0	1	0	-0.047
hsa-miR-106b-5p	ACOX3	-0.156775	0.00847684	1	0	1	0	0	-0.059
hsa-miR-106b-5p	NKIRAS1	-0.156747	0.0085253	1	1	0	0	0	-0.61
hsa-miR-106b-5p	GIT2	-0.15628	0.00937036	1	1	0	0	0	-0.06
hsa-miR-106b-5p	CIC	-0.156258	0.00941223	2	0	1	1	0	-0.091
hsa-miR-106b-5p	UGCG	-0.156209	0.00950502	2	0	2	0	0	-0.073
hsa-miR-106b-5p	PNPO	-0.156107	0.00970339	1	1	0	0	0	-0.307
hsa-miR-106b-5p	LRG1	-0.156008	0.00989858	1	0	0	1	0	-0.061
hsa-miR-106b-5p	PPP6C	-0.155993	0.0099298	2	1	0	1	0	-0.543
hsa-miR-106b-5p	TMEM167A	-0.155748	0.0104308	1	1	0	0	0	-0.48
hsa-miR-106b-5p	ZSCAN29	-0.155332	0.0113429	1	0	1	0	0	-0.01
hsa-miR-106b-5p	SYNE3	-0.155319	0.0113713	1	0	0	1	0	-0.02
hsa-miR-106b-5p	ATP7B	-0.155189	0.0116743	1	0	0	1	0	-0.104
hsa-miR-106b-5p	ALDH2	-0.155173	0.0117106	1	0	0	1	0	-0.023
hsa-miR-106b-5p	LNX2	-0.155029	0.0120552	1	0	1	0	0	-0.01
hsa-miR-106b-5p	PFKFB3	-0.154952	0.0122426	1	0	0	1	0	-0.216
hsa-miR-106b-5p	VPS13D	-0.154859	0.0124723	2	0	1	1	0	-0.037
hsa-miR-106b-5p	STRN3	-0.154839	0.0125209	1	0	0	1	0	-0.02
hsa-miR-106b-5p	VEZT	-0.154764	0.0127116	2	0	1	1	0	-0.03
hsa-miR-106b-5p	C6orf89	-0.154746	0.0127554	1	0	0	1	0	-0.02
hsa-miR-106b-5p	MYO1D	-0.154702	0.0128676	1	0	0	1	0	-0.244
hsa-miR-106b-5p	KIF3A	-0.15457	0.013211	1	0	0	1	0	-0.02
hsa-miR-106b-5p	SLC25A12	-0.154561	0.0132362	1	0	1	0	0	-0.01
hsa-miR-106b-5p	CHD9	-0.154483	0.0134424	3	0	1	2	0	-0.312
hsa-miR-106b-5p	TPRG1	-0.154403	0.0136585	1	0	1	0	0	-0.053
hsa-miR-106b-5p	PHLDA3	-0.154344	0.0138223	1	0	0	1	0	-0.02
hsa-miR-106b-5p	ZNF106	-0.154259	0.0140579	1	0	0	1	0	-0.02
hsa-miR-106b-5p	EPM2AIP1	-0.153981	0.0148582	2	0	1	1	0	-0.03
hsa-miR-106b-5p	RNF13	-0.15398	0.0148628	1	0	1	0	0	-0.01
hsa-miR-106b-5p	GLB1L	-0.153785	0.0154486	1	0	0	1	0	-0.062
hsa-miR-106b-5p	GPD1	-0.153709	0.015686	1	0	0	1	0	-0.089
hsa-miR-106b-5p	BZW1	-0.153558	0.0161616	1	0	1	0	0	-0.01
hsa-miR-106b-5p	KY	-0.153452	0.0165045	1	0	1	0	0	-0.01
hsa-miR-106b-5p	PPP2R2A	-0.15332	0.0169423	2	0	0	2	0	-0.317
hsa-miR-106b-5p	ZFAND4	-0.153112	0.0176572	1	1	0	0	0	-0.435
hsa-miR-106b-5p	TBC1D19	-0.152868	0.0185286	1	0	1	0	0	-0.01
hsa-miR-106b-5p	CLEC1A	-0.15285	0.0185955	1	0	1	0	0	-0.01
hsa-miR-106b-5p	PHF1	-0.152791	0.0188127	1	0	0	1	0	-0.227
hsa-miR-106b-5p	FAM160B1	-0.152761	0.0189241	2	0	1	1	0	-0.139
hsa-miR-106b-5p	ZMAT3	-0.152722	0.0190732	2	0	1	1	0	-0.03
hsa-miR-106b-5p	MIDN	-0.152671	0.0192643	1	1	0	0	0	-0.27
hsa-miR-106b-5p	ZNF45	-0.15252	0.0198486	1	0	1	0	0	-0.021
hsa-miR-106b-5p	SLC31A2	-0.15248	0.0200056	1	0	1	0	0	-0.062
hsa-miR-106b-5p	ZNF174	-0.15247	0.0200441	1	0	0	1	0	-0.051
hsa-miR-106b-5p	TRIM3	-0.152427	0.020213	1	1	0	0	0	-0.417
hsa-miR-106b-5p	EPB41L5	-0.152152	0.0213398	1	0	0	1	0	-0.072
hsa-miR-106b-5p	DMGDH	-0.152142	0.0213783	1	0	0	1	0	-0.02
hsa-miR-106b-5p	FBXL7	-0.152116	0.0214911	1	0	0	1	0	-0.099
hsa-miR-106b-5p	CNOT6L	-0.152093	0.0215859	1	1	0	0	0	-0.228
hsa-miR-106b-5p	ZC3H10	-0.151932	0.0222812	1	1	0	0	0	-0.03
hsa-miR-106b-5p	NAP1L5	-0.151741	0.0231308	1	0	1	0	0	-0.01
hsa-miR-106b-5p	GLYAT	-0.151723	0.0232149	4	0	2	2	0	-0.06
hsa-miR-106b-5p	DICER1	-0.151462	0.0244354	1	0	1	0	0	-0.01
hsa-miR-106b-5p	MINK1	-0.151214	0.0256463	1	1	0	0	0	-0.315
hsa-miR-106b-5p	ANKRD29	-0.151071	0.0263745	2	1	0	1	0	-0.426
hsa-miR-106b-5p	HEPACAM	-0.1508	0.027809	1	0	0	1	0	-0.119
hsa-miR-106b-5p	ZNFX1	-0.150644	0.0286682	4	2	0	2	0	-0.449
hsa-miR-106b-5p	SIK2	-0.150473	0.0296373	2	0	0	2	0	-0.062
hsa-miR-106b-5p	ZNF747	-0.150384	0.0301519	1	0	1	0	0	-0.01
hsa-miR-106b-5p	ZNF770	-0.150358	0.0303077	1	0	0	1	0	-0.02
hsa-miR-106b-5p	PREPL	-0.150319	0.0305358	2	0	1	1	0	-0.03
hsa-miR-106b-5p	SRCAP	-0.150133	0.0316579	2	0	0	2	0	-0.04
hsa-miR-106b-5p	ST6GAL2	-0.150059	0.0321162	1	0	1	0	0	-0.01
hsa-miR-106b-5p	SLC22A23	-0.149762	0.0340185	1	1	0	0	0	-0.246
hsa-miR-106b-5p	CDC14B	-0.149747	0.0341172	3	0	0	3	0	-0.235
hsa-miR-106b-5p	MOSPD2	-0.14968	0.0345624	1	1	0	0	0	-0.336
hsa-miR-106b-5p	PPIC	-0.149328	0.0369954	1	0	0	1	0	-0.02
hsa-miR-106b-5p	THG1L	-0.149312	0.0371115	1	0	0	1	0	-0.02
hsa-miR-106b-5p	ZNF561	-0.149291	0.0372618	3	0	2	1	0	-0.04
hsa-miR-106b-5p	GAB1	-0.149285	0.0373044	3	0	1	2	0	-0.36
hsa-miR-106b-5p	KLB	-0.14928	0.0373416	2	0	0	2	0	-0.04
hsa-miR-106b-5p	GJA1	-0.149077	0.038834	1	0	0	1	0	-0.221
hsa-miR-106b-5p	BOD1L1	-0.14907	0.0388854	1	0	1	0	0	-0.052
hsa-miR-106b-5p	SEMA4B	-0.149026	0.0392159	1	1	0	0	0	-0.414
hsa-miR-106b-5p	MICA	-0.148931	0.0399393	2	0	1	1	0	-0.204
hsa-miR-106b-5p	BDH2	-0.148864	0.0404561	1	0	0	1	0	-0.02
hsa-miR-106b-5p	PARM1	-0.14861	0.0424777	1	0	1	0	0	-0.01
hsa-miR-106b-5p	RNF41	-0.148357	0.0445906	2	0	0	2	0	-0.04
hsa-miR-106b-5p	NPHP1	-0.148197	0.0459809	1	0	1	0	0	-0.122
hsa-miR-106b-5p	KATNAL1	-0.14779	0.0496992	3	1	0	2	0	-0.628
hsa-miR-106b-5p	ZNF326	0.147804	0.0495726	2	0	0	2	0	-0.04
hsa-miR-106b-5p	SLC25A43	0.147953	0.0481799	2	0	2	0	0	-0.077
hsa-miR-106b-5p	AGFG1	0.148049	0.0473058	2	1	1	0	0	-0.086
hsa-miR-106b-5p	TFAM	0.148117	0.0466873	3	1	2	0	0	-0.194
hsa-miR-106b-5p	RAD52	0.148407	0.0441694	1	0	0	1	0	-0.146
hsa-miR-106b-5p	LY6G5B	0.148444	0.0438578	1	0	0	1	0	-0.02
hsa-miR-106b-5p	TNFRSF9	0.148507	0.0433266	3	0	1	2	0	-0.05
hsa-miR-106b-5p	NT5DC3	0.148555	0.04293	1	0	1	0	0	-0.01
hsa-miR-106b-5p	PUS10	0.148956	0.0397437	1	0	0	1	0	-0.063
hsa-miR-106b-5p	NAA25	0.149063	0.038939	1	0	1	0	0	-0.01
hsa-miR-106b-5p	BACE2	0.149228	0.0377165	1	0	0	1	0	-0.02
hsa-miR-106b-5p	BNIP3	0.149321	0.0370434	1	0	0	1	0	-0.02
hsa-miR-106b-5p	AARD	0.149483	0.0359023	2	0	0	2	0	-0.079
hsa-miR-106b-5p	TDRKH	0.149568	0.0353177	1	0	0	1	0	-0.124
hsa-miR-106b-5p	MPZL2	0.149667	0.0346528	1	0	0	1	0	-0.226
hsa-miR-106b-5p	GPR158	0.149727	0.0342473	1	0	0	1	0	-0.053
hsa-miR-106b-5p	FUBP1	0.149784	0.0338751	1	0	1	0	0	-0.01
hsa-miR-106b-5p	AGO1	0.149986	0.0325731	3	0	1	2	0	-0.18
hsa-miR-106b-5p	GATA6	0.150334	0.0304499	1	0	1	0	0	-0.012
hsa-miR-106b-5p	HNRNPR	0.150494	0.0295149	2	0	1	1	0	-0.123
hsa-miR-106b-5p	TRAPPC2	0.150829	0.0276518	1	0	1	0	0	-0.031
hsa-miR-106b-5p	MAP3K11	0.151128	0.026083	1	0	0	1	0	-0.245
hsa-miR-106b-5p	ZNF623	0.151669	0.0234616	2	0	0	2	0	-0.04
hsa-miR-106b-5p	CIAO1	0.151896	0.0224401	1	0	0	1	0	-0.02
hsa-miR-106b-5p	UBE2J1	0.151975	0.0220959	1	1	0	0	0	-0.276
hsa-miR-106b-5p	PDRG1	0.152266	0.0208653	1	0	0	1	0	-0.259
hsa-miR-106b-5p	VTA1	0.152513	0.0198741	1	0	0	1	0	-0.02
hsa-miR-106b-5p	COA1	0.15266	0.0193056	1	0	0	1	0	-0.043
hsa-miR-106b-5p	FCHO1	0.152709	0.019122	1	0	1	0	0	-0.125
hsa-miR-106b-5p	ZNF239	0.152791	0.0188142	1	0	0	1	0	-0.253
hsa-miR-106b-5p	BMP7	0.153397	0.0166884	1	0	0	1	0	-0.02
hsa-miR-106b-5p	COL19A1	0.15353	0.0162525	1	0	0	1	0	-0.077
hsa-miR-106b-5p	PLCG2	0.153855	0.0152371	1	0	0	1	0	-0.02
hsa-miR-106b-5p	CDC42BPG	0.153927	0.0150207	1	0	0	1	0	-0.02
hsa-miR-106b-5p	RPP30	0.154173	0.014301	1	0	1	0	0	-0.013
hsa-miR-106b-5p	RPL32	0.154441	0.0135578	1	0	0	1	0	-0.16
hsa-miR-106b-5p	PRDM12	0.154755	0.0127335	1	0	1	0	0	-0.042
hsa-miR-106b-5p	PATE2	0.154813	0.0125863	1	0	0	1	0	-0.198
hsa-miR-106b-5p	AEBP2	0.155336	0.0113329	1	0	1	0	0	-0.01
hsa-miR-106b-5p	CDC42SE1	0.155388	0.0112169	1	0	0	1	0	-0.106
hsa-miR-106b-5p	INTS7	0.155458	0.011058	2	0	1	1	0	-0.03
hsa-miR-106b-5p	ANKRD62	0.155506	0.0109533	1	0	0	1	0	-0.02
hsa-miR-106b-5p	MAPRE1	0.155508	0.0109487	1	0	0	1	0	-0.248
hsa-miR-106b-5p	FOXQ1	0.155781	0.0103626	1	0	0	1	0	-0.271
hsa-miR-106b-5p	FAM218A	0.155954	0.0100072	1	0	0	1	0	-0.143
hsa-miR-106b-5p	CPOX	0.155992	0.00993184	2	0	0	2	0	-0.186
hsa-miR-106b-5p	LOH12CR2	0.156292	0.00934749	1	0	0	1	0	-0.097
hsa-miR-106b-5p	MTMR8	0.156401	0.00914438	1	0	1	0	0	-0.01
hsa-miR-106b-5p	RIOK3	0.156502	0.00895912	1	0	0	1	0	-0.02
hsa-miR-106b-5p	GOLGA6L10	0.156532	0.00890356	1	0	1	0	0	-0.01
hsa-miR-106b-5p	ZBED6CL	0.156539	0.00889116	1	0	0	1	0	-0.073
hsa-miR-106b-5p	ZNF391	0.156767	0.00849	1	0	0	1	0	-0.088
hsa-miR-106b-5p	PIAS2	0.156887	0.00828719	4	0	1	3	0	-0.081
hsa-miR-106b-5p	ZBTB9	0.157102	0.00793364	1	1	0	0	0	-0.331
hsa-miR-106b-5p	MAPKAPK5	0.15717	0.00782474	1	0	0	1	0	-0.02
hsa-miR-106b-5p	CACNA1E	0.157191	0.00779063	1	0	0	1	0	-0.02
hsa-miR-106b-5p	SNX16	0.157349	0.00754462	1	1	0	0	0	-0.321
hsa-miR-106b-5p	SRGAP2	0.157548	0.00724505	1	0	1	0	0	-0.01
hsa-miR-106b-5p	PTCHD1	0.157684	0.00704602	4	0	3	1	0	-0.05
hsa-miR-106b-5p	ADRA2B	0.157723	0.00699112	1	0	0	1	0	-0.02
hsa-miR-106b-5p	PLXNA1	0.157838	0.00682815	1	1	0	0	0	-0.03
hsa-miR-106b-5p	SMTNL2	0.157945	0.00668093	3	0	0	3	0	-0.176
hsa-miR-106b-5p	ZNF878	0.158123	0.0064417	1	0	0	1	0	-0.02
hsa-miR-106b-5p	RPL5	0.158183	0.0063634	1	0	1	0	0	-0.01
hsa-miR-106b-5p	ZNF384	0.158195	0.00634846	1	0	0	1	0	-0.02
hsa-miR-106b-5p	UNK	0.158351	0.00614768	2	0	1	1	0	-0.306
hsa-miR-106b-5p	NAGK	0.158407	0.00607811	2	1	0	1	0	-0.704
hsa-miR-106b-5p	DARS2	0.158596	0.00584703	4	0	0	4	0	-0.08
hsa-miR-106b-5p	EXT1	0.158635	0.00580117	2	1	1	0	0	-0.12
hsa-miR-106b-5p	EFNA2	0.158685	0.00574149	1	0	1	0	0	-0.03
hsa-miR-106b-5p	BEND4	0.158829	0.00557457	1	0	0	1	0	-0.02
hsa-miR-106b-5p	HGFAC	0.158888	0.00550691	1	0	0	1	0	-0.02
hsa-miR-106b-5p	HPSE	0.159177	0.00518906	1	0	0	1	0	-0.02
hsa-miR-106b-5p	RWDD2B	0.159395	0.00496133	1	0	1	0	0	-0.01
hsa-miR-106b-5p	SPIB	0.159489	0.00486556	3	0	0	3	0	-0.06
hsa-miR-106b-5p	RASGEF1A	0.159692	0.00466622	1	0	0	1	0	-0.193
hsa-miR-106b-5p	LRRC55	0.159779	0.00458289	2	0	0	2	0	-0.262
hsa-miR-106b-5p	ZDHHC9	0.159835	0.00453009	2	0	0	2	0	-0.25
hsa-miR-106b-5p	TMEM106C	0.159935	0.00443751	1	0	0	1	0	-0.02
hsa-miR-106b-5p	CDC5L	0.160262	0.00414706	3	0	1	2	0	-0.12
hsa-miR-106b-5p	SUGP1	0.160458	0.00398234	1	0	0	1	0	-0.067
hsa-miR-106b-5p	FIGN	0.160496	0.00395036	2	0	1	1	0	-0.14
hsa-miR-106b-5p	ZNF532	0.160701	0.00378563	1	0	0	1	0	-0.14
hsa-miR-106b-5p	DENR	0.160705	0.00378265	1	0	0	1	0	-0.02
hsa-miR-106b-5p	EMC2	0.16108	0.00349846	2	0	2	0	0	-0.02
hsa-miR-106b-5p	SDHAF2	0.161146	0.00345079	1	0	0	1	0	-0.262
hsa-miR-106b-5p	FASTK	0.161179	0.00342699	2	0	0	2	0	-0.37
hsa-miR-106b-5p	STEAP3	0.161218	0.0033996	1	0	0	1	0	-0.02
hsa-miR-106b-5p	BCAT1	0.161557	0.0031674	2	0	2	0	0	-0.02
hsa-miR-106b-5p	GAN	0.161571	0.00315816	7	0	3	4	0	-0.208
hsa-miR-106b-5p	PRIM1	0.161658	0.0031007	2	0	0	2	0	-0.04
hsa-miR-106b-5p	NRG3	0.161888	0.00295518	1	0	1	0	0	-0.038
hsa-miR-106b-5p	MID1	0.162021	0.00287411	1	0	0	1	0	-0.176
hsa-miR-106b-5p	TIFA	0.162394	0.00265729	2	0	2	0	0	-0.02
hsa-miR-106b-5p	NETO2	0.162442	0.00263099	2	0	1	1	0	-0.323
hsa-miR-106b-5p	CXorf56	0.162506	0.00259543	3	2	1	0	0	-0.312
hsa-miR-106b-5p	ATXN7L1	0.162716	0.00248322	1	1	0	0	0	-0.03
hsa-miR-106b-5p	C15orf61	0.163051	0.00231397	2	0	1	1	0	-0.129
hsa-miR-106b-5p	CREM	0.163086	0.00229705	1	0	0	1	0	-0.15
hsa-miR-106b-5p	PARP6	0.163274	0.00220737	1	0	0	1	0	-0.241
hsa-miR-106b-5p	CEP128	0.163461	0.00212181	2	1	1	0	0	-0.305
hsa-miR-106b-5p	HILPDA	0.163533	0.00208976	1	0	0	1	0	-0.121
hsa-miR-106b-5p	GDF11	0.164262	0.00179051	2	1	0	1	0	-0.236
hsa-miR-106b-5p	HSPA4L	0.164265	0.00178941	4	0	0	4	0	-0.08
hsa-miR-106b-5p	KANK4	0.16433	0.00176483	2	0	0	2	0	-0.079
hsa-miR-106b-5p	PAX6	0.164377	0.00174754	1	0	0	1	0	-0.16
hsa-miR-106b-5p	OSGIN2	0.164703	0.00163021	2	0	2	0	0	-0.041
hsa-miR-106b-5p	B3GALNT2	0.164852	0.00157928	2	0	1	1	0	-0.051
hsa-miR-106b-5p	DUSP2	0.164974	0.00153875	2	1	0	1	0	-0.503
hsa-miR-106b-5p	PKDREJ	0.165041	0.00151671	1	0	1	0	0	-0.01
hsa-miR-106b-5p	ZNF566	0.165728	0.00130935	2	0	0	2	0	-0.23
hsa-miR-106b-5p	ANKS1A	0.166209	0.00118059	1	1	0	0	0	-0.03
hsa-miR-106b-5p	CPSF6	0.16654	0.00109955	1	0	1	0	0	-0.01
hsa-miR-106b-5p	RRP15	0.166614	0.001082	2	0	1	1	0	-0.198
hsa-miR-106b-5p	FBXL13	0.166641	0.00107568	1	0	0	1	0	-0.02
hsa-miR-106b-5p	RNF165	0.166669	0.00106938	1	0	0	1	0	-0.02
hsa-miR-106b-5p	KLHDC7B	0.166741	0.0010528	1	0	0	1	0	-0.095
hsa-miR-106b-5p	IL12A	0.166754	0.00104991	1	0	1	0	0	-0.074
hsa-miR-106b-5p	BRCA1	0.167191	0.000955238	1	0	0	1	0	-0.02
hsa-miR-106b-5p	RPL13	0.167352	0.000922545	1	0	0	1	0	-0.088
hsa-miR-106b-5p	PDE6A	0.167403	0.000912407	1	0	0	1	0	-0.02
hsa-miR-106b-5p	GABBR2	0.167429	0.000907272	1	1	0	0	0	-0.116
hsa-miR-106b-5p	VMA21	0.167911	0.000817035	1	0	1	0	0	-0.01
hsa-miR-106b-5p	TMEM138	0.168017	0.00079838	1	1	0	0	0	-0.484
hsa-miR-106b-5p	MOCOS	0.168018	0.000798241	1	0	0	1	0	-0.02
hsa-miR-106b-5p	TFCP2L1	0.168108	0.00078279	1	0	1	0	0	-0.01
hsa-miR-106b-5p	TMEM17	0.168167	0.000772706	1	0	0	1	0	-0.02
hsa-miR-106b-5p	SH3BP2	0.168367	0.000739838	1	0	0	1	0	-0.02
hsa-miR-106b-5p	TNFRSF21	0.168667	0.000692902	2	1	0	1	0	-0.474
hsa-miR-106b-5p	ERP44	0.168691	0.000689283	2	0	2	0	0	-0.02
hsa-miR-106b-5p	ACOT13	0.169132	0.000625884	1	0	1	0	0	-0.056
hsa-miR-106b-5p	PERP	0.169293	0.00060416	1	0	1	0	0	-0.066
hsa-miR-106b-5p	RTP4	0.169325	0.000600031	1	0	1	0	0	-0.052
hsa-miR-106b-5p	NOL4	0.16946	0.000582481	1	0	0	1	0	-0.241
hsa-miR-106b-5p	ZNF730	0.169606	0.000564057	2	0	0	2	0	-0.043
hsa-miR-106b-5p	MAP3K7	0.169667	0.000556556	2	0	1	1	0	-0.046
hsa-miR-106b-5p	NUDC	0.169743	0.000547301	1	0	0	1	0	-0.05
hsa-miR-106b-5p	FUT4	0.170458	0.000467543	2	1	1	0	0	-0.04
hsa-miR-106b-5p	HNRNPU	0.17054	0.000459172	2	0	1	1	0	-0.03
hsa-miR-106b-5p	WAC	0.170659	0.000447239	1	0	0	1	0	-0.257
hsa-miR-106b-5p	KLHL7	0.170666	0.000446544	2	0	0	2	0	-0.04
hsa-miR-106b-5p	DCX	0.171162	0.000400096	1	0	1	0	0	-0.01
hsa-miR-106b-5p	ZNF526	0.171346	0.000384067	1	0	0	1	0	-0.02
hsa-miR-106b-5p	ACOT9	0.171369	0.000382092	5	0	0	5	0	-0.1
hsa-miR-106b-5p	EMC1	0.171534	0.000368352	2	0	0	2	0	-0.04
hsa-miR-106b-5p	SERPINH1	0.171614	0.000361868	1	0	1	0	0	-0.01
hsa-miR-106b-5p	USP49	0.171703	0.000354797	2	0	1	1	0	-0.03
hsa-miR-106b-5p	ATP1B3	0.171849	0.000343398	1	0	0	1	0	-0.02
hsa-miR-106b-5p	AEN	0.171997	0.000332273	1	1	0	0	0	-0.197
hsa-miR-106b-5p	GPR137C	0.172	0.000332065	4	1	1	2	0	-0.822
hsa-miR-106b-5p	ITPA	0.172005	0.000331737	2	0	0	2	0	-0.04
hsa-miR-106b-5p	PLSCR1	0.172349	0.000307201	4	0	2	2	0	-0.071
hsa-miR-106b-5p	ODF2	0.172599	0.000290497	1	0	1	0	0	-0.01
hsa-miR-106b-5p	CISD2	0.172787	0.000278523	3	0	2	1	0	-0.04
hsa-miR-106b-5p	TNIP3	0.173019	0.000264393	1	0	0	1	0	-0.02
hsa-miR-106b-5p	TECPR1	0.173423	0.000241476	1	0	0	1	0	-0.02
hsa-miR-106b-5p	ZNF829	0.173589	0.000232653	1	0	0	1	0	-0.02
hsa-miR-106b-5p	RNF24	0.173628	0.00023061	4	0	1	3	0	-0.276
hsa-miR-106b-5p	CEP57	0.173709	0.000226446	1	0	0	1	0	-0.262
hsa-miR-106b-5p	PSMB5	0.173937	0.0002151	2	0	0	2	0	-0.264
hsa-miR-106b-5p	MEX3D	0.17399	0.000212541	1	0	0	1	0	-0.274
hsa-miR-106b-5p	EBPL	0.174181	0.000203607	1	0	0	1	0	-0.07
hsa-miR-106b-5p	TOP3A	0.174243	0.000200779	1	0	0	1	0	-0.02
hsa-miR-106b-5p	ACSL6	0.174415	0.000193107	1	0	0	1	0	-0.02
hsa-miR-106b-5p	DROSHA	0.174948	0.000171142	1	0	1	0	0	-0.01
hsa-miR-106b-5p	DYNLT1	0.175036	0.000167759	1	0	0	1	0	-0.226
hsa-miR-106b-5p	ZNF607	0.175391	0.00015476	1	0	0	1	0	-0.02
hsa-miR-106b-5p	MAP4K2	0.175514	0.000150486	5	1	1	3	0	-0.123
hsa-miR-106b-5p	FBXO27	0.175711	0.000143881	2	0	0	2	0	-0.04
hsa-miR-106b-5p	RPS17	0.175721	0.000143562	1	0	0	1	0	-0.206
hsa-miR-106b-5p	URI1	0.175874	0.000138649	1	1	0	0	0	-0.369
hsa-miR-106b-5p	EIF3M	0.175877	0.000138562	2	1	0	1	0	-0.28
hsa-miR-106b-5p	OPTN	0.17642	0.000122367	1	0	0	1	0	-0.02
hsa-miR-106b-5p	MRPL42	0.176757	0.000113299	1	0	1	0	0	-0.08
hsa-miR-106b-5p	POLR3F	0.176939	0.000108671	2	0	1	1	0	-0.03
hsa-miR-106b-5p	FZD7	0.177089	0.000104992	1	0	1	0	0	-0.01
hsa-miR-106b-5p	PPARGC1B	0.177265	0.000100825	2	0	0	2	0	-0.128
hsa-miR-106b-5p	ABCA13	0.177393	9.79086e-05	1	0	1	0	0	-0.01
hsa-miR-106b-5p	C1orf50	0.177411	9.74885e-05	1	0	0	1	0	-0.02
hsa-miR-106b-5p	RSPH10B	0.177796	8.92246e-05	1	0	0	1	0	-0.175
hsa-miR-106b-5p	CD300E	0.178229	8.07218e-05	1	0	1	0	0	-0.01
hsa-miR-106b-5p	GBP1	0.178278	7.98257e-05	1	0	1	0	0	-0.01
hsa-miR-106b-5p	SSR1	0.178629	7.35879e-05	3	0	1	2	0	-0.05
hsa-miR-106b-5p	PLEKHA8	0.178986	6.77361e-05	1	0	0	1	0	-0.159
hsa-miR-106b-5p	SPRY3	0.17899	6.76741e-05	1	0	1	0	0	-0.01
hsa-miR-106b-5p	FAM53A	0.179419	6.12499e-05	1	0	0	1	0	-0.227
hsa-miR-106b-5p	ATP2B3	0.179589	5.88792e-05	1	0	1	0	0	-0.01
hsa-miR-106b-5p	TFRC	0.179729	5.69861e-05	1	0	1	0	0	-0.01
hsa-miR-106b-5p	ZNF8	0.179826	5.57144e-05	2	0	0	2	0	-0.04
hsa-miR-106b-5p	TFB1M	0.179971	5.38604e-05	1	0	1	0	0	-0.049
hsa-miR-106b-5p	KIAA1586	0.180307	4.9784e-05	2	1	0	1	0	-0.05
hsa-miR-106b-5p	MRPS10	0.180458	4.80532e-05	2	0	0	2	0	-0.04
hsa-miR-106b-5p	GIGYF1	0.181168	4.06777e-05	1	1	0	0	0	-0.084
hsa-miR-106b-5p	SPIC	0.181395	3.85676e-05	1	0	1	0	0	-0.01
hsa-miR-106b-5p	NABP2	0.181761	3.53823e-05	1	0	0	1	0	-0.02
hsa-miR-106b-5p	CAMSAP1	0.181959	3.37611e-05	1	0	1	0	0	-0.01
hsa-miR-106b-5p	HSPE1-MOB4	0.181984	3.35661e-05	1	0	0	1	0	-0.02
hsa-miR-106b-5p	HIP1R	0.182007	3.33815e-05	1	0	0	1	0	-0.148
hsa-miR-106b-5p	ERGIC2	0.182311	3.10627e-05	3	1	2	0	0	-0.085
hsa-miR-106b-5p	SPATS2	0.182331	3.09221e-05	4	0	1	3	0	-0.07
hsa-miR-106b-5p	QPCTL	0.182476	2.98722e-05	2	0	0	2	0	-0.04
hsa-miR-106b-5p	IBA57	0.182541	2.94193e-05	2	0	0	2	0	-0.04
hsa-miR-106b-5p	ASB6	0.182673	2.85112e-05	1	0	1	0	0	-0.01
hsa-miR-106b-5p	THAP8	0.182739	2.80701e-05	1	0	0	1	0	-0.02
hsa-miR-106b-5p	MAP3K13	0.18316	2.53968e-05	1	0	0	1	0	-0.099
hsa-miR-106b-5p	TRAF4	0.183243	2.48973e-05	1	1	0	0	0	-0.206
hsa-miR-106b-5p	MPZL1	0.183361	2.4211e-05	1	0	0	1	0	-0.02
hsa-miR-106b-5p	NIPAL4	0.183602	2.28591e-05	1	1	0	0	0	-0.067
hsa-miR-106b-5p	CELF1	0.183702	2.23203e-05	1	0	0	1	0	-0.02
hsa-miR-106b-5p	TMEM41A	0.184019	2.06927e-05	1	0	0	1	0	-0.059
hsa-miR-106b-5p	KCNN1	0.184152	2.00433e-05	1	0	0	1	0	-0.02
hsa-miR-106b-5p	GCAT	0.184225	1.96963e-05	1	0	0	1	0	-0.081
hsa-miR-106b-5p	RARS2	0.184365	1.90471e-05	1	0	0	1	0	-0.02
hsa-miR-106b-5p	PAQR3	0.18446	1.86177e-05	2	1	0	1	0	-0.142
hsa-miR-106b-5p	SMURF1	0.184614	1.79442e-05	1	0	1	0	0	-0.01
hsa-miR-106b-5p	FADS6	0.185027	1.62482e-05	3	0	0	3	0	-0.141
hsa-miR-106b-5p	ABI1	0.185214	1.55365e-05	1	0	0	1	0	-0.1
hsa-miR-106b-5p	PARP1	0.185484	1.45559e-05	1	0	0	1	0	-0.13
hsa-miR-106b-5p	AGPAT4	0.185578	1.42312e-05	2	0	2	0	0	-0.02
hsa-miR-106b-5p	RPL37A	0.185899	1.31696e-05	2	1	0	1	0	-0.354
hsa-miR-106b-5p	MALSU1	0.186331	1.18617e-05	3	0	1	2	0	-0.21
hsa-miR-106b-5p	NCBP1	0.18693	1.02589e-05	1	0	0	1	0	-0.02
hsa-miR-106b-5p	EFTUD2	0.187105	9.82984e-06	1	0	0	1	0	-0.02
hsa-miR-106b-5p	KRT81	0.187519	8.88789e-06	1	0	0	1	0	-0.202
hsa-miR-106b-5p	LSMEM1	0.187683	8.5398e-06	1	0	1	0	0	-0.101
hsa-miR-106b-5p	RPL7L1	0.188122	7.67098e-06	2	0	1	1	0	-0.03
hsa-miR-106b-5p	TRIM24	0.188127	7.66286e-06	3	0	0	3	0	-0.06
hsa-miR-106b-5p	PTPN12	0.188128	7.65978e-06	1	0	1	0	0	-0.054
hsa-miR-106b-5p	GRK1	0.188406	7.15696e-06	1	0	0	1	0	-0.035
hsa-miR-106b-5p	ERVMER34-1	0.188541	6.92292e-06	3	0	0	3	0	-0.122
hsa-miR-106b-5p	KDM1B	0.188617	6.7965e-06	1	0	1	0	0	-0.01
hsa-miR-106b-5p	SMIM12	0.188739	6.59518e-06	2	0	0	2	0	-0.207
hsa-miR-106b-5p	NPY4R	0.188762	6.55831e-06	1	0	0	1	0	-0.02
hsa-miR-106b-5p	PPM1E	0.188893	6.35034e-06	2	0	2	0	0	-0.02
hsa-miR-106b-5p	KRT23	0.188898	6.34317e-06	1	0	0	1	0	-0.282
hsa-miR-106b-5p	JRKL	0.189007	6.17446e-06	1	0	0	1	0	-0.245
hsa-miR-106b-5p	DLGAP3	0.18905	6.11002e-06	1	1	0	0	0	-0.03
hsa-miR-106b-5p	PIK3R2	0.189068	6.0826e-06	1	0	0	1	0	-0.02
hsa-miR-106b-5p	LYRM2	0.189103	6.03048e-06	3	0	2	1	0	-0.212
hsa-miR-106b-5p	SLC15A2	0.189238	5.83433e-06	1	0	0	1	0	-0.02
hsa-miR-106b-5p	MANEAL	0.189267	5.79281e-06	3	0	0	3	0	-0.06
hsa-miR-106b-5p	AKIRIN1	0.189715	5.18672e-06	3	1	0	2	0	-0.235
hsa-miR-106b-5p	PAQR6	0.189762	5.12676e-06	1	0	0	1	0	-0.247
hsa-miR-106b-5p	GADD45GIP1	0.18991	4.94294e-06	1	0	1	0	0	-0.01
hsa-miR-106b-5p	GATAD2B	0.189965	4.87683e-06	1	0	0	1	0	-0.173
hsa-miR-106b-5p	ATG4B	0.190168	4.63782e-06	1	0	0	1	0	-0.02
hsa-miR-106b-5p	TMEM217	0.19019	4.61266e-06	1	0	0	1	0	-0.188
hsa-miR-106b-5p	TEAD3	0.19055	4.2198e-06	1	0	0	1	0	-0.02
hsa-miR-106b-5p	GLO1	0.190631	4.13572e-06	1	1	0	0	0	-0.303
hsa-miR-106b-5p	DMRTA2	0.19078	3.98508e-06	2	0	0	2	0	-0.248
hsa-miR-106b-5p	RPS24	0.191039	3.73743e-06	1	0	0	1	0	-0.076
hsa-miR-106b-5p	METAP1	0.191296	3.50568e-06	2	0	0	2	0	-0.401
hsa-miR-106b-5p	RUNX3	0.191545	3.29438e-06	2	1	0	1	0	-0.204
hsa-miR-106b-5p	SH2D5	0.191695	3.17417e-06	1	1	0	0	0	-0.209
hsa-miR-106b-5p	CLPP	0.19172	3.15401e-06	1	0	0	1	0	-0.085
hsa-miR-106b-5p	UPP1	0.191749	3.13179e-06	1	0	1	0	0	-0.117
hsa-miR-106b-5p	COPS5	0.191816	3.07963e-06	1	0	1	0	0	-0.107
hsa-miR-106b-5p	ONECUT2	0.19193	2.99326e-06	3	0	3	0	0	-0.03
hsa-miR-106b-5p	SLC25A37	0.191942	2.9845e-06	1	0	0	1	0	-0.02
hsa-miR-106b-5p	CEP70	0.192121	2.85361e-06	1	0	0	1	0	-0.225
hsa-miR-106b-5p	ZNF786	0.192675	2.48378e-06	1	0	0	1	0	-0.02
hsa-miR-106b-5p	RAX	0.192692	2.47314e-06	1	0	0	1	0	-0.153
hsa-miR-106b-5p	NIPAL1	0.192797	2.4092e-06	4	0	1	3	0	-0.175
hsa-miR-106b-5p	MTG2	0.192908	2.34269e-06	1	0	0	1	0	-0.02
hsa-miR-106b-5p	PLEKHG1	0.192951	2.31771e-06	1	1	0	0	0	-0.187
hsa-miR-106b-5p	IPO5	0.193707	1.91633e-06	3	0	2	1	0	-0.04
hsa-miR-106b-5p	TAF13	0.193861	1.84325e-06	2	0	0	2	0	-0.046
hsa-miR-106b-5p	RAD1	0.194736	1.4774e-06	2	0	1	1	0	-0.03
hsa-miR-106b-5p	ZNF682	0.195002	1.38073e-06	1	0	0	1	0	-0.02
hsa-miR-106b-5p	GMEB1	0.195038	1.3682e-06	4	1	0	3	0	-0.09
hsa-miR-106b-5p	ICOSLG	0.195355	1.26236e-06	1	1	0	0	0	-0.03
hsa-miR-106b-5p	APEX2	0.195637	1.17496e-06	2	0	0	2	0	-0.165
hsa-miR-106b-5p	BYSL	0.195826	1.11948e-06	1	0	0	1	0	-0.02
hsa-miR-106b-5p	LRP6	0.195827	1.11937e-06	1	0	0	1	0	-0.02
hsa-miR-106b-5p	KCNV1	0.19601	1.06814e-06	1	0	1	0	0	-0.01
hsa-miR-106b-5p	TRPV6	0.196099	1.04413e-06	1	1	0	0	0	-0.362
hsa-miR-106b-5p	ODF2L	0.196437	9.57695e-07	1	0	0	1	0	-0.02
hsa-miR-106b-5p	GPR180	0.196605	9.17574e-07	2	0	1	1	0	-0.03
hsa-miR-106b-5p	NCOA7	0.197063	8.15789e-07	2	0	1	1	0	-0.03
hsa-miR-106b-5p	DMBX1	0.197069	8.14598e-07	1	0	0	1	0	-0.02
hsa-miR-106b-5p	SAMD10	0.197181	7.91419e-07	1	0	0	1	0	-0.177
hsa-miR-106b-5p	PSMB1	0.197339	7.59922e-07	1	1	0	0	0	-0.41
hsa-miR-106b-5p	SPEM1	0.197369	7.5418e-07	1	0	0	1	0	-0.02
hsa-miR-106b-5p	SRSF10	0.197533	7.22992e-07	1	0	0	1	0	-0.02
hsa-miR-106b-5p	GPR61	0.197597	7.11213e-07	1	0	0	1	0	-0.14
hsa-miR-106b-5p	SPIRE2	0.197612	7.08497e-07	1	0	0	1	0	-0.02
hsa-miR-106b-5p	DNTTIP2	0.197658	7.00078e-07	1	0	1	0	0	-0.01
hsa-miR-106b-5p	PLAGL2	0.19787	6.62829e-07	2	0	1	1	0	-0.189
hsa-miR-106b-5p	PF4V1	0.198795	5.21834e-07	1	0	0	1	0	-0.367
hsa-miR-106b-5p	DFFA	0.198864	5.12711e-07	3	0	0	3	0	-0.06
hsa-miR-106b-5p	HLA-DOB	0.199553	4.28638e-07	2	0	1	1	0	-0.03
hsa-miR-106b-5p	FLVCR1	0.199666	4.16161e-07	3	0	0	3	0	-0.06
hsa-miR-106b-5p	DDX51	0.199716	4.10836e-07	3	0	0	3	0	-0.06
hsa-miR-106b-5p	RRAGD	0.200039	3.77642e-07	5	0	1	4	0	-0.562
hsa-miR-106b-5p	CALU	0.200153	3.66577e-07	1	0	1	0	0	-0.01
hsa-miR-106b-5p	CDK5R1	0.200201	3.62005e-07	2	0	1	1	0	-0.03
hsa-miR-106b-5p	EXOSC1	0.200504	3.3449e-07	1	0	0	1	0	-0.223
hsa-miR-106b-5p	NOL9	0.200737	3.14652e-07	3	0	1	2	0	-0.05
hsa-miR-106b-5p	IRGQ	0.200912	3.00577e-07	1	0	0	1	0	-0.02
hsa-miR-106b-5p	XKRX	0.200916	3.00307e-07	1	0	1	0	0	-0.011
hsa-miR-106b-5p	ZNF362	0.201014	2.92653e-07	1	0	0	1	0	-0.2
hsa-miR-106b-5p	CAPN15	0.201203	2.78485e-07	1	1	0	0	0	-0.151
hsa-miR-106b-5p	FAM3A	0.201501	2.57549e-07	1	0	0	1	0	-0.059
hsa-miR-106b-5p	ZNF560	0.201692	2.44907e-07	1	0	0	1	0	-0.027
hsa-miR-106b-5p	LYN	0.202014	2.25007e-07	1	0	0	1	0	-0.02
hsa-miR-106b-5p	MYCN	0.202219	2.13158e-07	1	0	0	1	0	-0.263
hsa-miR-106b-5p	ZNF519	0.202402	2.03117e-07	1	0	1	0	0	-0.03
hsa-miR-106b-5p	MFF	0.202419	2.02189e-07	1	0	0	1	0	-0.089
hsa-miR-106b-5p	CHST6	0.202512	1.97288e-07	1	0	0	1	0	-0.045
hsa-miR-106b-5p	TEX15	0.203013	1.72797e-07	2	0	1	1	0	-0.052
hsa-miR-106b-5p	RDH10	0.203267	1.61514e-07	1	0	1	0	0	-0.01
hsa-miR-106b-5p	AGMAT	0.203503	1.51702e-07	2	0	0	2	0	-0.04
hsa-miR-106b-5p	RCOR2	0.20374	1.42471e-07	1	0	0	1	0	-0.02
hsa-miR-106b-5p	WDR3	0.204009	1.32633e-07	1	0	1	0	0	-0.01
hsa-miR-106b-5p	KCNG1	0.204216	1.2549e-07	2	0	1	1	0	-0.03
hsa-miR-106b-5p	ADAMTS3	0.204226	1.25172e-07	1	0	1	0	0	-0.01
hsa-miR-106b-5p	YWHAZ	0.204319	1.2211e-07	1	0	1	0	0	-0.01
hsa-miR-106b-5p	OPN1SW	0.204609	1.13008e-07	1	0	1	0	0	-0.076
hsa-miR-106b-5p	DNM1L	0.204736	1.09233e-07	2	0	0	2	0	-0.207
hsa-miR-106b-5p	IFNAR2	0.205122	9.85157e-08	2	0	0	2	0	-0.04
hsa-miR-106b-5p	GCFC2	0.205232	9.56467e-08	1	0	1	0	0	-0.01
hsa-miR-106b-5p	SLC29A2	0.205311	9.36421e-08	1	1	0	0	0	-0.268
hsa-miR-106b-5p	SMC1A	0.205707	8.42035e-08	2	0	2	0	0	-0.02
hsa-miR-106b-5p	FOXRED2	0.206151	7.47296e-08	2	0	0	2	0	-0.086
hsa-miR-106b-5p	RCAN3	0.206207	7.36127e-08	3	0	1	2	0	-0.097
hsa-miR-106b-5p	DHODH	0.206646	6.53898e-08	2	0	0	2	0	-0.093
hsa-miR-106b-5p	CLPB	0.206725	6.40151e-08	3	0	0	3	0	-0.186
hsa-miR-106b-5p	DPM1	0.206788	6.29213e-08	1	0	0	1	0	-0.02
hsa-miR-106b-5p	ACTR3	0.207114	5.76236e-08	1	0	0	1	0	-0.169
hsa-miR-106b-5p	TM4SF1	0.20739	5.34713e-08	1	0	1	0	0	-0.01
hsa-miR-106b-5p	ARNTL2	0.207489	5.20553e-08	2	1	1	0	0	-0.084
hsa-miR-106b-5p	MAP2	0.207493	5.20033e-08	1	0	0	1	0	-0.02
hsa-miR-106b-5p	NTMT1	0.207546	5.12502e-08	2	0	0	2	0	-0.124
hsa-miR-106b-5p	KIAA1549L	0.207752	4.84663e-08	1	0	1	0	0	-0.01
hsa-miR-106b-5p	ISL2	0.208022	4.50359e-08	1	0	1	0	0	-0.01
hsa-miR-106b-5p	HSP90B1	0.209364	3.12339e-08	1	0	1	0	0	-0.01
hsa-miR-106b-5p	PTK2	0.209739	2.81836e-08	1	0	1	0	0	-0.01
hsa-miR-106b-5p	NUP37	0.209753	2.80718e-08	1	1	0	0	0	-0.03
hsa-miR-106b-5p	ADORA2B	0.20981	2.76355e-08	1	0	0	1	0	-0.089
hsa-miR-106b-5p	CSTB	0.209825	2.75208e-08	1	1	0	0	0	-0.237
hsa-miR-106b-5p	COL9A1	0.210038	2.59569e-08	1	1	0	0	0	-0.197
hsa-miR-106b-5p	CNIH4	0.21009	2.55934e-08	1	0	1	0	0	-0.01
hsa-miR-106b-5p	ZNF485	0.210186	2.49283e-08	1	0	0	1	0	-0.02
hsa-miR-106b-5p	FAM133B	0.21063	2.20611e-08	1	0	1	0	0	-0.01
hsa-miR-106b-5p	MRPL17	0.210873	2.06309e-08	1	0	0	1	0	-0.267
hsa-miR-106b-5p	FMNL2	0.211192	1.88872e-08	1	0	1	0	0	-0.022
hsa-miR-106b-5p	RPL24	0.211223	1.8726e-08	1	0	0	1	0	-0.02
hsa-miR-106b-5p	CRCP	0.211355	1.80557e-08	7	0	0	7	0	-0.14
hsa-miR-106b-5p	COX7A2	0.211496	1.7367e-08	1	0	1	0	0	-0.166
hsa-miR-106b-5p	LSG1	0.211979	1.51913e-08	2	0	1	1	0	-0.03
hsa-miR-106b-5p	GRPEL2	0.212192	1.43189e-08	1	0	0	1	0	-0.199
hsa-miR-106b-5p	HIC2	0.212249	1.40948e-08	1	0	1	0	0	-0.01
hsa-miR-106b-5p	SLC35F3	0.212543	1.29884e-08	1	0	0	1	0	-0.181
hsa-miR-106b-5p	CALML4	0.212666	1.25506e-08	1	0	1	0	0	-0.01
hsa-miR-106b-5p	ZNF750	0.213045	1.12919e-08	1	0	0	1	0	-0.147
hsa-miR-106b-5p	SDHAF1	0.213111	1.1087e-08	2	0	0	2	0	-0.061
hsa-miR-106b-5p	METTL8	0.213117	1.10672e-08	2	0	0	2	0	-0.04
hsa-miR-106b-5p	TMEM18	0.213121	1.10571e-08	3	0	3	0	0	-0.039
hsa-miR-106b-5p	DOCK7	0.213386	1.0267e-08	2	0	1	1	0	-0.034
hsa-miR-106b-5p	TES	0.213477	1.00099e-08	1	0	1	0	0	-0.113
hsa-miR-106b-5p	UXS1	0.213748	9.27811e-09	1	0	0	1	0	-0.333
hsa-miR-106b-5p	IMMT	0.213959	8.74699e-09	1	0	0	1	0	-0.02
hsa-miR-106b-5p	NLN	0.214726	7.05257e-09	3	0	1	2	0	-0.05
hsa-miR-106b-5p	PHF6	0.214817	6.8739e-09	1	1	0	0	0	-0.164
hsa-miR-106b-5p	MED17	0.214846	6.81882e-09	2	0	1	1	0	-0.309
hsa-miR-106b-5p	ZNF195	0.215163	6.23564e-09	2	0	2	0	0	-0.02
hsa-miR-106b-5p	SCRT2	0.215259	6.06947e-09	1	0	0	1	0	-0.161
hsa-miR-106b-5p	NSMCE2	0.215451	5.7491e-09	1	0	0	1	0	-0.02
hsa-miR-106b-5p	KLK5	0.215508	5.65778e-09	1	0	0	1	0	-0.098
hsa-miR-106b-5p	IPO9	0.215597	5.51697e-09	5	1	1	3	0	-0.203
hsa-miR-106b-5p	LRP12	0.215711	5.34191e-09	2	0	2	0	0	-0.08
hsa-miR-106b-5p	CSNK1E	0.215732	5.31038e-09	1	0	0	1	0	-0.02
hsa-miR-106b-5p	NAA50	0.215838	5.15285e-09	6	1	2	3	0	-0.248
hsa-miR-106b-5p	RAB12	0.215932	5.01773e-09	1	0	0	1	0	-0.302
hsa-miR-106b-5p	NDUFA11	0.215973	4.96071e-09	1	0	1	0	0	-0.01
hsa-miR-106b-5p	KBTBD12	0.216336	4.47534e-09	1	0	1	0	0	-0.038
hsa-miR-106b-5p	AHCTF1	0.216371	4.43161e-09	1	0	0	1	0	-0.175
hsa-miR-106b-5p	AMN	0.216469	4.31017e-09	1	0	0	1	0	-0.105
hsa-miR-106b-5p	TMEM200C	0.216534	4.23123e-09	4	1	2	1	0	-0.369
hsa-miR-106b-5p	PHF14	0.21685	3.86797e-09	3	0	2	1	0	-0.085
hsa-miR-106b-5p	SLC2A6	0.216863	3.85362e-09	1	0	0	1	0	-0.039
hsa-miR-106b-5p	CNTLN	0.217165	3.53668e-09	2	0	1	1	0	-0.055
hsa-miR-106b-5p	RGS9BP	0.217265	3.437e-09	2	0	0	2	0	-0.205
hsa-miR-106b-5p	CIAPIN1	0.217362	3.34357e-09	1	0	1	0	0	-0.01
hsa-miR-106b-5p	FRMD4A	0.217539	3.17914e-09	1	0	0	1	0	-0.26
hsa-miR-106b-5p	CCDC142	0.217543	3.17568e-09	3	0	0	3	0	-0.06
hsa-miR-106b-5p	SCRG1	0.217693	3.04191e-09	1	0	0	1	0	-0.02
hsa-miR-106b-5p	TRIM10	0.21845	2.44969e-09	1	0	1	0	0	-0.01
hsa-miR-106b-5p	TET1	0.218666	2.30304e-09	1	0	0	1	0	-0.161
hsa-miR-106b-5p	MECR	0.21892	2.14094e-09	1	0	0	1	0	-0.02
hsa-miR-106b-5p	HEBP2	0.219106	2.02945e-09	2	0	0	2	0	-0.04
hsa-miR-106b-5p	JOSD1	0.219232	1.95715e-09	1	0	0	1	0	-0.244
hsa-miR-106b-5p	LAMP3	0.2194	1.86497e-09	3	1	2	0	0	-0.294
hsa-miR-106b-5p	NPM1	0.219429	1.84931e-09	1	0	0	1	0	-0.308
hsa-miR-106b-5p	UBE2D1	0.21946	1.83323e-09	2	0	2	0	0	-0.119
hsa-miR-106b-5p	GBX2	0.219583	1.76931e-09	1	0	0	1	0	-0.02
hsa-miR-106b-5p	CENPQ	0.219628	1.74646e-09	1	1	0	0	0	-0.507
hsa-miR-106b-5p	TRDMT1	0.219778	1.67271e-09	2	0	0	2	0	-0.116
hsa-miR-106b-5p	STOX2	0.220108	1.52057e-09	1	0	1	0	0	-0.01
hsa-miR-106b-5p	FBXO41	0.220393	1.40049e-09	2	0	0	2	0	-0.094
hsa-miR-106b-5p	CHMP4C	0.220546	1.33969e-09	1	0	0	1	0	-0.033
hsa-miR-106b-5p	KPNA4	0.220667	1.29383e-09	2	1	1	0	0	-0.04
hsa-miR-106b-5p	STAC	0.220695	1.28338e-09	1	0	0	1	0	-0.037
hsa-miR-106b-5p	NDUFB6	0.220737	1.26766e-09	2	0	0	2	0	-0.319
hsa-miR-106b-5p	NFKBIB	0.221455	1.02932e-09	1	0	0	1	0	-0.02
hsa-miR-106b-5p	LRRC45	0.221592	9.89082e-10	1	0	0	1	0	-0.221
hsa-miR-106b-5p	ZBTB39	0.221939	8.93988e-10	1	0	1	0	0	-0.01
hsa-miR-106b-5p	ZDHHC23	0.222015	8.74414e-10	1	0	0	1	0	-0.09
hsa-miR-106b-5p	C8orf82	0.222604	7.36106e-10	1	0	1	0	0	-0.05
hsa-miR-106b-5p	LRRC40	0.223202	6.17899e-10	3	0	1	2	0	-0.05
hsa-miR-106b-5p	SLC25A10	0.22334	5.93455e-10	1	0	0	1	0	-0.072
hsa-miR-106b-5p	SLC25A51	0.223373	5.87756e-10	2	0	0	2	0	-0.219
hsa-miR-106b-5p	FOXL1	0.223715	5.31541e-10	1	0	1	0	0	-0.01
hsa-miR-106b-5p	ESCO2	0.223822	5.15055e-10	1	0	0	1	0	-0.02
hsa-miR-106b-5p	DCC	0.224233	4.56462e-10	1	0	1	0	0	-0.01
hsa-miR-106b-5p	PGBD5	0.225017	3.62069e-10	3	0	0	3	0	-0.308
hsa-miR-106b-5p	VBP1	0.225113	3.51923e-10	1	0	0	1	0	-0.177
hsa-miR-106b-5p	SS18L1	0.225229	3.40108e-10	2	0	0	2	0	-0.225
hsa-miR-106b-5p	NAA40	0.225685	2.97093e-10	2	0	0	2	0	-0.04
hsa-miR-106b-5p	PARP2	0.225929	2.76318e-10	1	0	0	1	0	-0.02
hsa-miR-106b-5p	DNAJB6	0.226039	2.67391e-10	1	0	0	1	0	-0.35
hsa-miR-106b-5p	COPS3	0.226206	2.54478e-10	4	0	0	4	0	-0.142
hsa-miR-106b-5p	YPEL1	0.22631	2.46725e-10	2	0	0	2	0	-0.185
hsa-miR-106b-5p	PEX13	0.226365	2.42689e-10	3	0	0	3	0	-0.06
hsa-miR-106b-5p	PSMA4	0.226488	2.34001e-10	1	0	0	1	0	-0.228
hsa-miR-106b-5p	DRG1	0.22657	2.28359e-10	1	0	0	1	0	-0.02
hsa-miR-106b-5p	RPL27A	0.226987	2.0164e-10	2	0	1	1	0	-0.076
hsa-miR-106b-5p	VEGFA	0.227139	1.92665e-10	1	0	0	1	0	-0.158
hsa-miR-106b-5p	RBM48	0.227308	1.83204e-10	2	0	0	2	0	-0.04
hsa-miR-106b-5p	ZNF7	0.22739	1.78742e-10	1	0	0	1	0	-0.02
hsa-miR-106b-5p	ABCE1	0.227659	1.64936e-10	1	0	1	0	0	-0.01
hsa-miR-106b-5p	RAD18	0.227729	1.61501e-10	2	1	0	1	0	-0.05
hsa-miR-106b-5p	RRP7A	0.227922	1.52436e-10	2	0	0	2	0	-0.04
hsa-miR-106b-5p	CEP89	0.228209	1.39835e-10	1	0	0	1	0	-0.02
hsa-miR-106b-5p	ZNF670	0.228301	1.36019e-10	1	0	1	0	0	-0.027
hsa-miR-106b-5p	RBBP4	0.228442	1.30386e-10	1	0	0	1	0	-0.02
hsa-miR-106b-5p	MIOX	0.228693	1.20916e-10	1	0	0	1	0	-0.02
hsa-miR-106b-5p	CEP57L1	0.229107	1.06717e-10	1	0	0	1	0	-0.02
hsa-miR-106b-5p	UTP6	0.229241	1.02505e-10	2	0	1	1	0	-0.04
hsa-miR-106b-5p	STK33	0.22955	9.33589e-11	2	0	0	2	0	-0.257
hsa-miR-106b-5p	ZC3H8	0.229716	8.87829e-11	2	0	0	2	0	-0.04
hsa-miR-106b-5p	SPSB4	0.230208	7.6508e-11	1	0	1	0	0	-0.024
hsa-miR-106b-5p	NFIB	0.230532	6.9335e-11	2	0	0	2	0	-0.201
hsa-miR-106b-5p	ZNF488	0.230792	6.40733e-11	1	0	0	1	0	-0.2
hsa-miR-106b-5p	CARHSP1	0.230995	6.02454e-11	2	0	0	2	0	-0.127
hsa-miR-106b-5p	ZNF667	0.231142	5.75932e-11	2	0	0	2	0	-0.04
hsa-miR-106b-5p	WNK3	0.23155	5.08635e-11	2	1	0	1	0	-0.05
hsa-miR-106b-5p	CFDP1	0.231614	4.98749e-11	1	0	1	0	0	-0.131
hsa-miR-106b-5p	SCMH1	0.232166	4.21348e-11	1	0	0	1	0	-0.073
hsa-miR-106b-5p	TIMM17A	0.232177	4.19946e-11	1	0	0	1	0	-0.423
hsa-miR-106b-5p	A2ML1	0.232179	4.1966e-11	1	0	0	1	0	-0.02
hsa-miR-106b-5p	U2SURP	0.232445	3.8689e-11	3	1	2	0	0	-0.256
hsa-miR-106b-5p	DDX21	0.232605	3.68403e-11	1	0	1	0	0	-0.01
hsa-miR-106b-5p	GPR37	0.23282	3.44842e-11	2	0	2	0	0	-0.098
hsa-miR-106b-5p	TMEM38A	0.232831	3.43705e-11	1	0	0	1	0	-0.02
hsa-miR-106b-5p	C16orf87	0.23288	3.3855e-11	2	1	1	0	0	-0.094
hsa-miR-106b-5p	SIM2	0.233021	3.24204e-11	1	0	1	0	0	-0.01
hsa-miR-106b-5p	ZNF473	0.233127	3.13804e-11	1	1	0	0	0	-0.102
hsa-miR-106b-5p	FOXK1	0.233251	3.0206e-11	1	0	0	1	0	-0.02
hsa-miR-106b-5p	NPLOC4	0.234196	2.25709e-11	1	1	0	0	0	-0.466
hsa-miR-106b-5p	ZNF511	0.234371	2.13844e-11	1	0	0	1	0	-0.241
hsa-miR-106b-5p	FBLIM1	0.234567	2.01252e-11	2	0	0	2	0	-0.04
hsa-miR-106b-5p	SIRT5	0.234573	2.00921e-11	3	0	2	1	0	-0.151
hsa-miR-106b-5p	PRPSAP1	0.235017	1.75085e-11	2	0	0	2	0	-0.04
hsa-miR-106b-5p	RANGAP1	0.235316	1.59547e-11	1	0	0	1	0	-0.02
hsa-miR-106b-5p	LCTL	0.235494	1.51001e-11	2	0	1	1	0	-0.03
hsa-miR-106b-5p	GNB4	0.235698	1.41704e-11	3	1	1	1	0	-0.186
hsa-miR-106b-5p	MLC1	0.23603	1.2779e-11	1	0	0	1	0	-0.134
hsa-miR-106b-5p	IFRD2	0.236285	1.18008e-11	1	0	1	0	0	-0.057
hsa-miR-106b-5p	TSNARE1	0.23688	9.80059e-12	1	0	0	1	0	-0.09
hsa-miR-106b-5p	CCDC14	0.236885	9.78334e-12	1	0	0	1	0	-0.135
hsa-miR-106b-5p	ADM2	0.23689	9.76775e-12	1	0	0	1	0	-0.02
hsa-miR-106b-5p	EIF4EBP1	0.237013	9.40072e-12	3	0	2	1	0	-0.042
hsa-miR-106b-5p	PELI1	0.237406	8.31013e-12	1	0	1	0	0	-0.02
hsa-miR-106b-5p	APTX	0.237445	8.21076e-12	1	0	0	1	0	-0.02
hsa-miR-106b-5p	NUMBL	0.237729	7.50956e-12	1	0	0	1	0	-0.02
hsa-miR-106b-5p	TMEM105	0.237969	6.9654e-12	1	0	0	1	0	-0.081
hsa-miR-106b-5p	PTBP2	0.238378	6.12445e-12	2	0	2	0	0	-0.02
hsa-miR-106b-5p	ZNF726	0.238715	5.50554e-12	2	0	1	1	0	-0.125
hsa-miR-106b-5p	QRFPR	0.239525	4.26278e-12	1	0	0	1	0	-0.031
hsa-miR-106b-5p	BAG2	0.239559	4.21723e-12	2	1	0	1	0	-0.405
hsa-miR-106b-5p	GINS2	0.239678	4.06135e-12	2	0	1	1	0	-0.03
hsa-miR-106b-5p	CHML	0.240327	3.30548e-12	2	0	2	0	0	-0.02
hsa-miR-106b-5p	ORAI1	0.240706	2.92975e-12	1	0	0	1	0	-0.292
hsa-miR-106b-5p	GJC1	0.241332	2.39962e-12	3	1	0	2	0	-0.07
hsa-miR-106b-5p	KMT2B	0.242014	1.9295e-12	1	0	0	1	0	-0.33
hsa-miR-106b-5p	TTC9C	0.242551	1.62443e-12	2	0	0	2	0	-0.052
hsa-miR-106b-5p	MCOLN2	0.242563	1.61772e-12	2	0	1	1	0	-0.033
hsa-miR-106b-5p	DTD1	0.242568	1.61558e-12	1	0	1	0	0	-0.107
hsa-miR-106b-5p	GNG4	0.242655	1.57096e-12	1	0	0	1	0	-0.162
hsa-miR-106b-5p	ASF1A	0.242816	1.49144e-12	1	0	0	1	0	-0.247
hsa-miR-106b-5p	CEP170	0.243389	1.24043e-12	1	0	0	1	0	-0.178
hsa-miR-106b-5p	ADI1	0.244065	9.97377e-13	1	0	0	1	0	-0.02
hsa-miR-106b-5p	SYCP2L	0.244111	9.82614e-13	1	0	1	0	0	-0.039
hsa-miR-106b-5p	COX7B	0.244901	7.60643e-13	2	0	1	1	0	-0.053
hsa-miR-106b-5p	PRKD3	0.244936	7.52114e-13	1	0	1	0	0	-0.01
hsa-miR-106b-5p	RNF222	0.245073	7.19363e-13	1	0	0	1	0	-0.02
hsa-miR-106b-5p	TIMM10	0.245098	7.13674e-13	4	0	1	3	0	-0.275
hsa-miR-106b-5p	LIMK1	0.245462	6.33958e-13	2	0	1	1	0	-0.202
hsa-miR-106b-5p	TUBGCP3	0.245534	6.19217e-13	1	0	1	0	0	-0.027
hsa-miR-106b-5p	ATP11A	0.245699	5.86882e-13	2	0	1	1	0	-0.03
hsa-miR-106b-5p	NDUFAF5	0.245794	5.6899e-13	1	0	0	1	0	-0.032
hsa-miR-106b-5p	DAP3	0.245892	5.51092e-13	1	0	0	1	0	-0.027
hsa-miR-106b-5p	CLUH	0.245954	5.40112e-13	1	1	0	0	0	-0.03
hsa-miR-106b-5p	CLCN4	0.246871	4.0023e-13	1	0	1	0	0	-0.01
hsa-miR-106b-5p	TMEM123	0.246937	3.91753e-13	1	0	0	1	0	-0.249
hsa-miR-106b-5p	SART1	0.246968	3.87778e-13	1	1	0	0	0	-0.088
hsa-miR-106b-5p	PTBP1	0.246986	3.85477e-13	1	0	1	0	0	-0.029
hsa-miR-106b-5p	LAMTOR5	0.247512	3.24376e-13	1	0	0	1	0	-0.287
hsa-miR-106b-5p	DPYSL5	0.247561	3.19198e-13	3	1	0	2	0	-0.259
hsa-miR-106b-5p	ZFP82	0.247597	3.15493e-13	3	0	1	2	0	-0.05
hsa-miR-106b-5p	BRD4	0.247808	2.94372e-13	2	0	1	1	0	-0.03
hsa-miR-106b-5p	SIKE1	0.247866	2.88801e-13	2	1	1	0	0	-0.071
hsa-miR-106b-5p	CHTOP	0.247887	2.86844e-13	1	0	0	1	0	-0.176
hsa-miR-106b-5p	ZNF639	0.248082	2.69022e-13	1	0	0	1	0	-0.02
hsa-miR-106b-5p	MRS2	0.248195	2.59137e-13	1	0	0	1	0	-0.164
hsa-miR-106b-5p	S1PR2	0.24834	2.47053e-13	1	1	0	0	0	-0.043
hsa-miR-106b-5p	ZNF850	0.24848	2.35919e-13	1	0	0	1	0	-0.02
hsa-miR-106b-5p	UQCRB	0.248622	2.25173e-13	2	0	1	1	0	-0.03
hsa-miR-106b-5p	ZNF496	0.249087	1.93108e-13	1	0	0	1	0	-0.02
hsa-miR-106b-5p	DHX33	0.249175	1.87572e-13	2	0	1	1	0	-0.03
hsa-miR-106b-5p	TSEN15	0.249229	1.84232e-13	1	0	1	0	0	-0.01
hsa-miR-106b-5p	COX7A2L	0.249471	1.70055e-13	1	1	0	0	0	-0.482
hsa-miR-106b-5p	COX6B1	0.249519	1.6736e-13	2	0	0	2	0	-0.04
hsa-miR-106b-5p	RPL37	0.24964	1.60789e-13	3	0	0	3	0	-0.06
hsa-miR-106b-5p	PABPC4L	0.249826	1.51191e-13	1	0	1	0	0	-0.01
hsa-miR-106b-5p	TRNAU1AP	0.250085	1.38709e-13	1	0	1	0	0	-0.013
hsa-miR-106b-5p	DZIP1	0.250211	1.33034e-13	1	0	1	0	0	-0.01
hsa-miR-106b-5p	TTC7A	0.25046	1.2247e-13	1	0	0	1	0	-0.056
hsa-miR-106b-5p	TIMMDC1	0.251002	1.02257e-13	1	0	1	0	0	-0.135
hsa-miR-106b-5p	NOL12	0.251517	8.60935e-14	1	0	0	1	0	-0.02
hsa-miR-106b-5p	ATF5	0.251836	7.73735e-14	1	0	0	1	0	-0.056
hsa-miR-106b-5p	UBASH3B	0.2519	7.57323e-14	3	0	1	2	0	-0.095
hsa-miR-106b-5p	ZNF250	0.252072	7.149e-14	1	0	0	1	0	-0.02
hsa-miR-106b-5p	C12orf4	0.252596	5.99654e-14	2	0	1	1	0	-0.058
hsa-miR-106b-5p	FOXD3	0.253122	5.02527e-14	1	1	0	0	0	-0.098
hsa-miR-106b-5p	C1orf52	0.254202	3.49068e-14	2	1	0	1	0	-0.213
hsa-miR-106b-5p	PDK3	0.254425	3.23758e-14	2	1	1	0	0	-0.149
hsa-miR-106b-5p	MFHAS1	0.254517	3.13766e-14	1	0	0	1	0	-0.02
hsa-miR-106b-5p	UBE2G2	0.254519	3.13589e-14	2	0	0	1	1	-0.02
hsa-miR-106b-5p	TMEM183A	0.254588	3.06274e-14	1	0	0	1	0	-0.12
hsa-miR-106b-5p	CYP27C1	0.254609	3.04109e-14	2	0	0	2	0	-0.04
hsa-miR-106b-5p	FBXO10	0.255092	2.58219e-14	1	0	0	1	0	-0.144
hsa-miR-106b-5p	UMPS	0.255532	2.22319e-14	1	0	1	0	0	-0.01
hsa-miR-106b-5p	HMGB1	0.255701	2.09929e-14	3	0	1	2	0	-0.05
hsa-miR-106b-5p	F11R	0.255803	2.02763e-14	1	0	1	0	0	-0.022
hsa-miR-106b-5p	PANK1	0.255836	2.00498e-14	1	0	0	1	0	-0.02
hsa-miR-106b-5p	YOD1	0.256058	1.85893e-14	4	1	1	2	0	-0.542
hsa-miR-106b-5p	TIGD2	0.256418	1.64392e-14	3	0	1	2	0	-0.149
hsa-miR-106b-5p	MRPS25	0.25651	1.59265e-14	2	0	1	1	0	-0.03
hsa-miR-106b-5p	ZNF696	0.256679	1.50333e-14	3	0	0	3	0	-0.063
hsa-miR-106b-5p	GLRX2	0.257672	1.0698e-14	1	0	1	0	0	-0.017
hsa-miR-106b-5p	SLC30A10	0.257744	1.04359e-14	1	0	0	1	0	-0.136
hsa-miR-106b-5p	TRMT10C	0.258254	8.75764e-15	2	0	0	2	0	-0.04
hsa-miR-106b-5p	POGK	0.259098	6.54592e-15	2	0	0	2	0	-0.292
hsa-miR-106b-5p	FAM210A	0.259233	6.2478e-15	1	1	0	0	0	-0.439
hsa-miR-106b-5p	ARL16	0.259402	5.89324e-15	1	0	0	1	0	-0.152
hsa-miR-106b-5p	HMGB3	0.25975	5.22377e-15	1	0	0	1	0	-0.222
hsa-miR-106b-5p	DDOST	0.259992	4.80333e-15	1	0	0	1	0	-0.058
hsa-miR-106b-5p	POU3F2	0.260098	4.63005e-15	2	0	1	1	0	-0.03
hsa-miR-106b-5p	SSX2IP	0.26028	4.34771e-15	1	0	0	1	0	-0.261
hsa-miR-106b-5p	ZNF394	0.260718	3.73356e-15	1	0	0	1	0	-0.07
hsa-miR-106b-5p	STX10	0.261076	3.29592e-15	1	0	0	1	0	-0.159
hsa-miR-106b-5p	EPHB4	0.262065	2.33337e-15	1	0	0	1	0	-0.176
hsa-miR-106b-5p	MCF2L2	0.26214	2.27239e-15	2	0	2	0	0	-0.043
hsa-miR-106b-5p	NUDT19	0.262285	2.16025e-15	1	0	0	1	0	-0.02
hsa-miR-106b-5p	SENP5	0.26274	1.84134e-15	2	1	0	1	0	-0.05
hsa-miR-106b-5p	STX6	0.263738	1.29635e-15	1	0	0	1	0	-0.319
hsa-miR-106b-5p	METTL2B	0.263876	1.2349e-15	4	0	0	4	0	-0.08
hsa-miR-106b-5p	MPP6	0.263997	1.18295e-15	2	0	2	0	0	-0.02
hsa-miR-106b-5p	BRIP1	0.264206	1.09904e-15	1	0	0	1	0	-0.02
hsa-miR-106b-5p	MRPL48	0.264973	8.37954e-16	1	0	0	1	0	-0.077
hsa-miR-106b-5p	MCMBP	0.265166	7.82494e-16	1	0	1	0	0	-0.01
hsa-miR-106b-5p	PPARD	0.265702	6.46878e-16	1	0	1	0	0	-0.045
hsa-miR-106b-5p	NOM1	0.266836	4.3186e-16	4	0	0	4	0	-0.08
hsa-miR-106b-5p	SNX8	0.267235	3.74336e-16	1	1	0	0	0	-0.193
hsa-miR-106b-5p	TIMELESS	0.267377	3.55794e-16	2	0	0	2	0	-0.04
hsa-miR-106b-5p	SEC14L4	0.267569	3.32239e-16	1	0	0	1	0	-0.02
hsa-miR-106b-5p	ZNF71	0.26763	3.24967e-16	4	0	1	3	0	-0.081
hsa-miR-106b-5p	ZBTB8OS	0.267715	3.15218e-16	1	0	1	0	0	-0.062
hsa-miR-106b-5p	DCUN1D5	0.26777	3.09145e-16	4	0	2	2	0	-0.248
hsa-miR-106b-5p	PPP3R1	0.267942	2.90554e-16	1	1	0	0	0	-0.419
hsa-miR-106b-5p	UBQLN4	0.268061	2.7847e-16	1	0	0	1	0	-0.098
hsa-miR-106b-5p	KIF3C	0.268156	2.6914e-16	1	0	0	1	0	-0.02
hsa-miR-106b-5p	UCHL3	0.268307	2.54929e-16	1	0	0	1	0	-0.087
hsa-miR-106b-5p	BTBD3	0.26879	2.1423e-16	1	0	0	1	0	-0.105
hsa-miR-106b-5p	NUP35	0.26899	1.99357e-16	1	1	0	0	0	-0.448
hsa-miR-106b-5p	MRPL12	0.269539	1.63512e-16	1	0	0	1	0	-0.14
hsa-miR-106b-5p	PLEKHO1	0.269739	1.52089e-16	2	0	1	1	0	-0.03
hsa-miR-106b-5p	TNPO3	0.269991	1.38863e-16	2	0	1	1	0	-0.137
hsa-miR-106b-5p	RTCA	0.270067	1.35067e-16	1	0	0	1	0	-0.097
hsa-miR-106b-5p	DVL3	0.270404	1.19574e-16	1	0	0	1	0	-0.02
hsa-miR-106b-5p	AHCY	0.270527	1.14323e-16	1	0	1	0	0	-0.01
hsa-miR-106b-5p	RHBDL2	0.270644	1.09573e-16	1	0	0	1	0	-0.02
hsa-miR-106b-5p	WDR92	0.270745	1.05637e-16	2	0	0	2	0	-0.04
hsa-miR-106b-5p	THOC5	0.271067	9.39661e-17	1	0	0	1	0	-0.02
hsa-miR-106b-5p	FAM117B	0.271282	8.69216e-17	1	1	0	0	0	-0.222
hsa-miR-106b-5p	PANX2	0.27176	7.30213e-17	1	0	0	1	0	-0.198
hsa-miR-106b-5p	TMEM223	0.271777	7.2561e-17	1	0	0	1	0	-0.149
hsa-miR-106b-5p	OCIAD2	0.27195	6.81287e-17	1	0	0	1	0	-0.02
hsa-miR-106b-5p	SNX22	0.272374	5.83632e-17	1	0	0	1	0	-0.02
hsa-miR-106b-5p	GTF2IRD1	0.272896	4.81968e-17	2	0	0	2	0	-0.04
hsa-miR-106b-5p	CC2D1B	0.273297	4.16072e-17	1	0	0	1	0	-0.02
hsa-miR-106b-5p	SLC25A33	0.273511	3.84664e-17	2	0	0	2	0	-0.04
hsa-miR-106b-5p	COQ2	0.273513	3.84369e-17	1	1	0	0	0	-0.341
hsa-miR-106b-5p	CEP76	0.273549	3.79339e-17	4	0	1	3	0	-0.07
hsa-miR-106b-5p	KRI1	0.273567	3.7689e-17	1	0	0	1	0	-0.043
hsa-miR-106b-5p	ZC3H15	0.27415	3.04102e-17	1	0	0	1	0	-0.02
hsa-miR-106b-5p	IL27RA	0.274297	2.88102e-17	1	0	0	1	0	-0.049
hsa-miR-106b-5p	MRPL19	0.274617	2.55965e-17	1	1	0	0	0	-0.079
hsa-miR-106b-5p	EPHA7	0.275131	2.1172e-17	2	1	0	1	0	-0.361
hsa-miR-106b-5p	FAM161A	0.27529	1.99642e-17	1	0	1	0	0	-0.01
hsa-miR-106b-5p	ISG20L2	0.275754	1.68078e-17	1	0	0	1	0	-0.02
hsa-miR-106b-5p	MAMLD1	0.276179	1.43565e-17	2	1	1	0	0	-0.04
hsa-miR-106b-5p	LRRC8B	0.27709	1.02279e-17	1	0	0	1	0	-0.02
hsa-miR-106b-5p	SMNDC1	0.277627	8.36923e-18	1	0	0	0	1	0
hsa-miR-106b-5p	IVNS1ABP	0.277637	8.33967e-18	1	0	1	0	0	-0.01
hsa-miR-106b-5p	AMPD2	0.278276	6.56651e-18	1	0	0	1	0	-0.181
hsa-miR-106b-5p	DEDD	0.278663	5.67862e-18	1	0	0	1	0	-0.286
hsa-miR-106b-5p	XXYLT1	0.278744	5.509e-18	1	0	0	1	0	-0.02
hsa-miR-106b-5p	RBL1	0.27894	5.1167e-18	2	0	0	2	0	-0.282
hsa-miR-106b-5p	TXNDC12	0.279261	4.53549e-18	1	0	1	0	0	-0.01
hsa-miR-106b-5p	METTL4	0.279925	3.53181e-18	1	0	0	1	0	-0.176
hsa-miR-106b-5p	COCH	0.28003	3.39486e-18	1	0	0	1	0	-0.02
hsa-miR-106b-5p	LPIN1	0.280048	3.37237e-18	2	0	1	1	0	-0.045
hsa-miR-106b-5p	COPS6	0.280156	3.23749e-18	1	0	1	0	0	-0.11
hsa-miR-106b-5p	TIMM50	0.280968	2.38061e-18	2	0	0	2	0	-0.04
hsa-miR-106b-5p	AARS2	0.281088	2.27516e-18	1	0	0	1	0	-0.02
hsa-miR-106b-5p	SIRT7	0.281776	1.75248e-18	1	0	0	1	0	-0.172
hsa-miR-106b-5p	CUL1	0.282128	1.53272e-18	1	0	0	1	0	-0.126
hsa-miR-106b-5p	RPL35A	0.282134	1.5293e-18	1	1	0	0	0	-0.434
hsa-miR-106b-5p	TMEM161A	0.282468	1.34615e-18	1	0	0	1	0	-0.076
hsa-miR-106b-5p	PLCXD1	0.283246	1.00039e-18	2	0	0	2	0	-0.04
hsa-miR-106b-5p	UCHL5	0.283382	9.49473e-19	1	0	0	1	0	-0.136
hsa-miR-106b-5p	PRKRIP1	0.28343	9.32272e-19	1	0	0	1	0	-0.02
hsa-miR-106b-5p	UBE2V2	0.283453	9.24315e-19	1	0	0	1	0	-0.02
hsa-miR-106b-5p	UBXN2A	0.283692	8.4334e-19	7	0	1	6	0	-0.289
hsa-miR-106b-5p	CDK6	0.284006	7.47587e-19	1	0	0	1	0	-0.046
hsa-miR-106b-5p	NKIRAS2	0.284082	7.26226e-19	1	0	0	1	0	-0.02
hsa-miR-106b-5p	DDX55	0.284096	7.2215e-19	1	0	0	1	0	-0.023
hsa-miR-106b-5p	TOPBP1	0.284275	6.7443e-19	1	0	0	1	0	-0.02
hsa-miR-106b-5p	TBC1D1	0.284619	5.90741e-19	1	0	1	0	0	-0.01
hsa-miR-106b-5p	SLC23A3	0.285267	4.60267e-19	1	0	1	0	0	-0.039
hsa-miR-106b-5p	NUP155	0.285275	4.58945e-19	2	0	0	2	0	-0.04
hsa-miR-106b-5p	GCNT2	0.285303	4.53927e-19	1	0	0	1	0	-0.02
hsa-miR-106b-5p	SLC25A32	0.285369	4.42574e-19	2	0	0	2	0	-0.04
hsa-miR-106b-5p	MLLT11	0.286341	3.03923e-19	1	0	1	0	0	-0.088
hsa-miR-106b-5p	COMMD2	0.286664	2.68216e-19	1	0	0	1	0	-0.02
hsa-miR-106b-5p	CCDC71L	0.286893	2.45424e-19	1	1	0	0	0	-0.325
hsa-miR-106b-5p	ZBTB5	0.287045	2.31313e-19	1	0	0	1	0	-0.055
hsa-miR-106b-5p	MAP7D2	0.287563	1.89152e-19	1	0	1	0	0	-0.01
hsa-miR-106b-5p	UBA52	0.288216	1.46621e-19	1	0	0	1	0	-0.116
hsa-miR-106b-5p	STK25	0.288792	1.17068e-19	1	0	0	1	0	-0.02
hsa-miR-106b-5p	MTMR2	0.28889	1.12678e-19	1	0	1	0	0	-0.051
hsa-miR-106b-5p	TMEM14B	0.289286	9.65051e-20	1	0	0	1	0	-0.059
hsa-miR-106b-5p	MSTO1	0.289375	9.32047e-20	1	0	0	1	0	-0.276
hsa-miR-106b-5p	CCSAP	0.289772	7.97478e-20	2	0	2	0	0	-0.092
hsa-miR-106b-5p	GTPBP8	0.290264	6.57105e-20	2	0	1	1	0	-0.03
hsa-miR-106b-5p	SMIM13	0.29061	5.73548e-20	1	0	1	0	0	-0.062
hsa-miR-106b-5p	SRSF1	0.290892	5.13149e-20	1	0	0	1	0	-0.095
hsa-miR-106b-5p	ALG6	0.291274	4.41281e-20	1	0	0	1	0	-0.205
hsa-miR-106b-5p	AMD1	0.291386	4.22282e-20	1	0	0	1	0	-0.02
hsa-miR-106b-5p	TIMM8B	0.29202	3.28572e-20	1	1	0	0	0	-0.348
hsa-miR-106b-5p	SNRPD3	0.292317	2.92039e-20	4	0	0	4	0	-0.141
hsa-miR-106b-5p	TIGD5	0.292787	2.42314e-20	1	0	0	1	0	-0.02
hsa-miR-106b-5p	COX19	0.293602	1.75167e-20	1	1	0	0	0	-0.111
hsa-miR-106b-5p	ELK1	0.29391	1.54938e-20	3	0	0	3	0	-0.06
hsa-miR-106b-5p	POLR1A	0.29498	1.0095e-20	2	1	0	1	0	-0.05
hsa-miR-106b-5p	SET	0.295484	8.24781e-21	1	0	0	1	0	-0.02
hsa-miR-106b-5p	CCNE2	0.295679	7.62624e-21	1	0	1	0	0	-0.01
hsa-miR-106b-5p	HNRNPA3	0.295891	7.0032e-21	1	0	0	1	0	-0.02
hsa-miR-106b-5p	GMDS	0.295961	6.80706e-21	1	0	1	0	0	-0.107
hsa-miR-106b-5p	PDK1	0.297793	3.24697e-21	1	1	0	0	0	-0.03
hsa-miR-106b-5p	MYO19	0.298079	2.89192e-21	1	0	0	1	0	-0.211
hsa-miR-106b-5p	SLC45A4	0.2982	2.7527e-21	3	0	0	2	1	-0.23
hsa-miR-106b-5p	C12orf65	0.298241	2.70725e-21	1	0	0	1	0	-0.062
hsa-miR-106b-5p	GTF3C6	0.29848	2.45664e-21	2	0	0	2	0	-0.04
hsa-miR-106b-5p	OLFM2	0.298537	2.40029e-21	1	0	0	1	0	-0.02
hsa-miR-106b-5p	GNB1L	0.29868	2.26463e-21	1	0	1	0	0	-0.01
hsa-miR-106b-5p	CRIPT	0.299559	1.5831e-21	2	0	1	1	0	-0.478
hsa-miR-106b-5p	RSPO4	0.300048	1.29628e-21	1	0	1	0	0	-0.01
hsa-miR-106b-5p	SHCBP1	0.300733	9.78966e-22	1	0	0	1	0	-0.02
hsa-miR-106b-5p	PTCD3	0.300945	8.97375e-22	1	0	0	1	0	-0.02
hsa-miR-106b-5p	RBM8A	0.301742	6.46755e-22	1	0	0	1	0	-0.02
hsa-miR-106b-5p	ANKRD39	0.301936	5.96967e-22	1	0	1	0	0	-0.051
hsa-miR-106b-5p	GPR161	0.302367	4.99776e-22	1	0	0	1	0	-0.02
hsa-miR-106b-5p	MEA1	0.303755	2.81335e-22	1	0	1	0	0	-0.08
hsa-miR-106b-5p	CALR	0.304145	2.39281e-22	1	0	0	1	0	-0.02
hsa-miR-106b-5p	SCLT1	0.305267	1.49895e-22	1	0	0	1	0	-0.289
hsa-miR-106b-5p	RAP2B	0.30604	1.085e-22	2	0	1	1	0	-0.055
hsa-miR-106b-5p	MTCH2	0.306157	1.03332e-22	2	0	0	2	0	-0.243
hsa-miR-106b-5p	NPFFR1	0.306323	9.6373e-23	3	0	0	3	0	-0.06
hsa-miR-106b-5p	GRM6	0.307089	6.98814e-23	2	0	1	1	0	-0.03
hsa-miR-106b-5p	CCDC137	0.307783	5.21595e-23	2	0	0	2	0	-0.211
hsa-miR-106b-5p	TTF2	0.308054	4.65335e-23	2	0	0	2	0	-0.04
hsa-miR-106b-5p	IQCG	0.308326	4.14787e-23	1	0	1	0	0	-0.01
hsa-miR-106b-5p	TMEM158	0.308613	3.67372e-23	1	0	1	0	0	-0.03
hsa-miR-106b-5p	DSN1	0.308898	3.25701e-23	3	0	0	3	0	-0.06
hsa-miR-106b-5p	MPLKIP	0.308934	3.20651e-23	2	0	0	2	0	-0.04
hsa-miR-106b-5p	AADAT	0.309344	2.69535e-23	1	0	0	1	0	-0.02
hsa-miR-106b-5p	WDR75	0.309501	2.52202e-23	1	0	0	1	0	-0.098
hsa-miR-106b-5p	AGK	0.310013	2.02871e-23	2	0	2	0	0	-0.02
hsa-miR-106b-5p	GPRIN2	0.310355	1.75402e-23	1	0	0	1	0	-0.02
hsa-miR-106b-5p	DESI1	0.311049	1.3049e-23	1	0	0	1	0	-0.02
hsa-miR-106b-5p	TGS1	0.311163	1.24283e-23	1	0	0	1	0	-0.02
hsa-miR-106b-5p	SH3GL3	0.311388	1.12886e-23	1	0	1	0	0	-0.051
hsa-miR-106b-5p	ZNF783	0.311683	9.94747e-24	1	0	0	1	0	-0.02
hsa-miR-106b-5p	VASH2	0.312017	8.62363e-24	3	1	1	1	0	-0.389
hsa-miR-106b-5p	BMS1	0.312762	6.26145e-24	1	0	0	1	0	-0.02
hsa-miR-106b-5p	GOLGA6L9	0.312793	6.18e-24	2	0	2	0	0	-0.02
hsa-miR-106b-5p	FAXC	0.312881	5.95166e-24	1	1	0	0	0	-0.097
hsa-miR-106b-5p	FANCC	0.313201	5.18593e-24	1	0	0	1	0	-0.02
hsa-miR-106b-5p	PNP	0.313561	4.43919e-24	2	0	0	2	0	-0.04
hsa-miR-106b-5p	FAM216A	0.313593	4.37985e-24	2	0	1	1	0	-0.03
hsa-miR-106b-5p	YES1	0.314167	3.4176e-24	2	0	1	1	0	-0.204
hsa-miR-106b-5p	SLC16A10	0.31487	2.52114e-24	8	0	1	7	0	-0.152
hsa-miR-106b-5p	CDH24	0.315059	2.3228e-24	1	0	1	0	0	-0.097
hsa-miR-106b-5p	IL12RB2	0.315153	2.23076e-24	3	0	0	3	0	-0.063
hsa-miR-106b-5p	EEF1E1	0.315237	2.15055e-24	1	1	0	0	0	-0.307
hsa-miR-106b-5p	GINS4	0.315604	1.83352e-24	2	1	0	1	0	-0.172
hsa-miR-106b-5p	UBE2E3	0.315607	1.83169e-24	3	0	2	1	0	-0.203
hsa-miR-106b-5p	SBK1	0.316127	1.46053e-24	1	0	0	1	0	-0.02
hsa-miR-106b-5p	SF3B3	0.31663	1.17294e-24	2	0	0	2	0	-0.04
hsa-miR-106b-5p	LPAR2	0.316747	1.11488e-24	3	0	1	2	0	-0.05
hsa-miR-106b-5p	FBXO45	0.317397	8.39153e-25	1	0	0	1	0	-0.02
hsa-miR-106b-5p	KNTC1	0.317915	6.68847e-25	1	0	0	1	0	-0.122
hsa-miR-106b-5p	EIF5B	0.318165	5.99426e-25	2	0	0	2	0	-0.422
hsa-miR-106b-5p	ZNF280B	0.318675	4.79124e-25	1	1	0	0	0	-0.142
hsa-miR-106b-5p	ZMIZ2	0.319095	3.9831e-25	1	0	0	1	0	-0.02
hsa-miR-106b-5p	XK	0.319169	3.85518e-25	1	0	1	0	0	-0.026
hsa-miR-106b-5p	GEMIN6	0.319214	3.77938e-25	3	1	0	2	0	-0.121
hsa-miR-106b-5p	MLXIP	0.31926	3.70365e-25	3	1	0	2	0	-0.07
hsa-miR-106b-5p	MRPL39	0.3198	2.91827e-25	2	0	1	1	0	-0.03
hsa-miR-106b-5p	AGTPBP1	0.32014	2.51162e-25	2	1	0	1	0	-0.244
hsa-miR-106b-5p	DCPS	0.320341	2.29794e-25	1	0	0	1	0	-0.02
hsa-miR-106b-5p	STK38	0.321735	1.23783e-25	1	1	0	0	0	-0.25
hsa-miR-106b-5p	KPNA2	0.321836	1.18345e-25	1	0	0	1	0	-0.376
hsa-miR-106b-5p	LARP4B	0.322579	8.50078e-26	1	0	1	0	0	-0.01
hsa-miR-106b-5p	EXO5	0.323557	5.48922e-26	2	0	0	2	0	-0.111
hsa-miR-106b-5p	PFKP	0.32366	5.24109e-26	1	1	0	0	0	-0.537
hsa-miR-106b-5p	POC1A	0.324486	3.61809e-26	2	0	0	2	0	-0.04
hsa-miR-106b-5p	MCUR1	0.324562	3.49633e-26	3	0	1	2	0	-0.05
hsa-miR-106b-5p	CCNF	0.324693	3.29729e-26	1	0	1	0	0	-0.01
hsa-miR-106b-5p	SOX4	0.324886	3.02331e-26	1	0	0	1	0	-0.279
hsa-miR-106b-5p	CYCS	0.324967	2.91497e-26	3	0	0	3	0	-0.06
hsa-miR-106b-5p	DRAXIN	0.325648	2.14385e-26	3	1	0	2	0	-0.07
hsa-miR-106b-5p	CBFB	0.325701	2.09322e-26	1	0	1	0	0	-0.01
hsa-miR-106b-5p	RPN1	0.326097	1.75045e-26	1	0	0	1	0	-0.02
hsa-miR-106b-5p	ZNF454	0.326267	1.62068e-26	2	0	1	1	0	-0.125
hsa-miR-106b-5p	RGMA	0.32638	1.53994e-26	1	1	0	0	0	-0.464
hsa-miR-106b-5p	ADSL	0.32727	1.02862e-26	1	0	0	1	0	-0.133
hsa-miR-106b-5p	SRM	0.327311	1.00997e-26	1	0	0	1	0	-0.02
hsa-miR-106b-5p	RAVER2	0.328889	4.92119e-27	1	0	0	1	0	-0.023
hsa-miR-106b-5p	ITGB3BP	0.329681	3.42461e-27	1	0	1	0	0	-0.01
hsa-miR-106b-5p	SMAGP	0.32974	3.33273e-27	1	0	0	1	0	-0.02
hsa-miR-106b-5p	ZC4H2	0.329995	2.9653e-27	1	0	1	0	0	-0.01
hsa-miR-106b-5p	NDUFAF7	0.33014	2.77461e-27	1	0	0	1	0	-0.02
hsa-miR-106b-5p	SLC16A1	0.330226	2.66667e-27	1	0	0	1	0	-0.098
hsa-miR-106b-5p	METTL21A	0.330811	2.03839e-27	1	0	1	0	0	-0.023
hsa-miR-106b-5p	CEP72	0.330945	1.91616e-27	2	0	1	1	0	-0.03
hsa-miR-106b-5p	RRP36	0.331134	1.75653e-27	4	0	0	4	0	-0.08
hsa-miR-106b-5p	RRM2	0.332059	1.14633e-27	2	1	0	1	0	-0.301
hsa-miR-106b-5p	ZNF280C	0.332184	1.08163e-27	2	0	2	0	0	-0.044
hsa-miR-106b-5p	IRAK1	0.332972	7.51102e-28	1	0	0	1	0	-0.02
hsa-miR-106b-5p	NINL	0.33327	6.5394e-28	1	0	0	1	0	-0.02
hsa-miR-106b-5p	CKAP2	0.33386	4.9707e-28	2	0	2	0	0	-0.034
hsa-miR-106b-5p	NUP62	0.333904	4.8705e-28	1	0	0	1	0	-0.02
hsa-miR-106b-5p	NR2C2AP	0.334063	4.52193e-28	1	0	0	1	0	-0.304
hsa-miR-106b-5p	PRPF38A	0.334396	3.8719e-28	2	0	0	2	0	-0.04
hsa-miR-106b-5p	RACGAP1	0.334871	3.10264e-28	3	0	0	3	0	-0.324
hsa-miR-106b-5p	ADAT2	0.335284	2.55707e-28	2	0	1	1	0	-0.276
hsa-miR-106b-5p	SMC1B	0.33542	2.4e-28	1	0	1	0	0	-0.01
hsa-miR-106b-5p	BTG3	0.335896	1.92014e-28	1	1	0	0	0	-0.647
hsa-miR-106b-5p	LTV1	0.336198	1.66641e-28	1	1	0	0	0	-0.325
hsa-miR-106b-5p	EBNA1BP2	0.336285	1.59955e-28	1	0	1	0	0	-0.01
hsa-miR-106b-5p	LYRM4	0.336361	1.54332e-28	2	0	0	2	0	-0.04
hsa-miR-106b-5p	PAICS	0.336965	1.16188e-28	3	0	1	2	0	-0.057
hsa-miR-106b-5p	ELAVL2	0.337451	9.23837e-29	2	0	1	1	0	-0.159
hsa-miR-106b-5p	KIAA1841	0.338842	4.78571e-29	1	0	0	1	0	-0.02
hsa-miR-106b-5p	NIP7	0.339386	3.69747e-29	1	0	0	1	0	-0.02
hsa-miR-106b-5p	ZBTB8B	0.340338	2.35078e-29	3	0	1	2	0	-0.05
hsa-miR-106b-5p	TTL	0.340429	2.25098e-29	7	0	3	4	0	-0.124
hsa-miR-106b-5p	MRPL47	0.341869	1.13055e-29	1	0	1	0	0	-0.024
hsa-miR-106b-5p	CLCN5	0.342904	6.87579e-30	1	0	1	0	0	-0.01
hsa-miR-106b-5p	NUDT3	0.343561	5.01049e-30	5	0	0	5	0	-0.134
hsa-miR-106b-5p	ACBD7	0.343937	4.17904e-30	1	0	0	1	0	-0.02
hsa-miR-106b-5p	UBA2	0.344518	3.15615e-30	2	0	0	2	0	-0.04
hsa-miR-106b-5p	ATAD2	0.344826	2.71813e-30	1	0	0	1	0	-0.307
hsa-miR-106b-5p	ST8SIA1	0.345119	2.35913e-30	1	0	1	0	0	-0.01
hsa-miR-106b-5p	TCF7L1	0.345696	1.78208e-30	2	1	0	1	0	-0.33
hsa-miR-106b-5p	GLRX3	0.345916	1.60135e-30	1	0	1	0	0	-0.01
hsa-miR-106b-5p	EXOSC5	0.346245	1.36413e-30	1	0	1	0	0	-0.17
hsa-miR-106b-5p	ZNF367	0.34631	1.32171e-30	3	0	1	2	0	-0.542
hsa-miR-106b-5p	PPP1R14C	0.346792	1.04491e-30	1	0	1	0	0	-0.01
hsa-miR-106b-5p	ARMC10	0.346879	1.00148e-30	1	0	0	1	0	-0.02
hsa-miR-106b-5p	WDR53	0.347825	6.30737e-31	1	0	0	1	0	-0.02
hsa-miR-106b-5p	PVR	0.348467	4.60281e-31	2	1	0	1	0	-0.136
hsa-miR-106b-5p	EXOSC2	0.348501	4.52549e-31	2	0	0	2	0	-0.04
hsa-miR-106b-5p	CBS	0.349569	2.67677e-31	1	0	0	1	0	-0.02
hsa-miR-106b-5p	NCK2	0.349793	2.3965e-31	1	0	1	0	0	-0.038
hsa-miR-106b-5p	ABCF1	0.349943	2.225e-31	1	0	0	1	0	-0.02
hsa-miR-106b-5p	KXD1	0.350311	1.85541e-31	1	0	0	1	0	-0.02
hsa-miR-106b-5p	TXNL4A	0.350952	1.35079e-31	2	0	0	2	0	-0.132
hsa-miR-106b-5p	TRIM65	0.351121	1.24221e-31	1	0	0	1	0	-0.02
hsa-miR-106b-5p	RBM28	0.351561	9.9888e-32	3	1	0	2	0	-0.087
hsa-miR-106b-5p	TTC13	0.351953	8.22131e-32	1	0	0	1	0	-0.02
[truncated: 3,744 more rows]

## Sheet: miRNA-protein correlation
MicroRNA	Antibody probe	Gene symbol	Pearson's r	p-adj	Antibody validation status	Antibody source company	Catalog number
hsa-miR-106b-3p	INPP4B-G-E	INPP4B	-0.461725	2.05151e-11	Under Evaluation	Santa Cruz	SC-12318
hsa-miR-106b-3p	ER-alpha-R-V	ESR1	-0.435916	6.88382e-49	Validated	Lab Vision	RM-9101-S
hsa-miR-106b-3p	ER-alpha-R-V	ESR1	-0.435916	6.88382e-49	Validated	Lab Vision	RM-9101-S
hsa-miR-106b-3p	INPP4B-G-C	INPP4B	-0.379201	1.41955e-19	Under Evaluation	Santa Cruz	SC-12318
hsa-miR-106b-3p	AR-R-V	AR	-0.35164	1.21384e-29	Validated	Epitomics	1852-1
hsa-miR-106b-3p	AR-R-V	AR	-0.35164	1.21384e-29	Validated	Epitomics	1852-1
hsa-miR-106b-3p	GATA3-M-V	GATA3	-0.35129	1.42188e-29	Validated	BD Biosciences	558686
hsa-miR-106b-3p	GATA3-M-V	GATA3	-0.35129	1.42188e-29	Validated	BD Biosciences	558686
hsa-miR-106b-3p	JNK2-R-C	MAPK9	-0.330672	1.11876e-25	Use with Caution	CST	4672
hsa-miR-106b-3p	JNK2-R-C	MAPK9	-0.330672	1.11876e-25	Use with Caution	CST	4672
hsa-miR-106b-3p	PREX1-R-E	PREX1	-0.292904	2.79992e-19	Under Evaluation	Abcam	ab102739
hsa-miR-106b-3p	PREX1-R-E	PREX1	-0.292904	2.79992e-19	Under Evaluation	Abcam	ab102739
hsa-miR-106b-3p	Bcl-2-M-V	BCL2	-0.282936	9.63651e-18	Validated	Dako	Dako M0887
hsa-miR-106b-3p	Bcl-2-M-V	BCL2	-0.282936	9.63651e-18	Validated	Dako	Dako M0887
hsa-miR-106b-3p	PDK1_pS241-R-V	PDK1	-0.257969	3.68711e-14	Validated	CST	3061
hsa-miR-106b-3p	PDK1_pS241-R-V	PDK1	-0.257969	3.68711e-14	Validated	CST	3061
hsa-miR-106b-3p	Annexin_VII-M-V	ANXA7	-0.25525	8.59552e-14	Validated	BD Biosciences	610668
hsa-miR-106b-3p	Annexin_VII-M-V	ANXA7	-0.25525	8.59552e-14	Validated	BD Biosciences	610668
hsa-miR-106b-3p	Caveolin-1-R-V	CAV1	-0.25396	1.27994e-13	Validated	CST	3238
hsa-miR-106b-3p	Caveolin-1-R-V	CAV1	-0.25396	1.27994e-13	Validated	CST	3238
hsa-miR-106b-3p	PDK1-R-V	PDK1	-0.240453	7.23965e-12	Validated	CST	3062
hsa-miR-106b-3p	PDK1-R-V	PDK1	-0.240453	7.23965e-12	Validated	CST	3062
hsa-miR-106b-3p	ER-alpha_pS118-R-V	ESR1	-0.233795	4.83961e-11	Validated	Epitomics	1091-1
hsa-miR-106b-3p	ER-alpha_pS118-R-V	ESR1	-0.233795	4.83961e-11	Validated	Epitomics	1091-1
hsa-miR-106b-3p	PR-R-V	PGR	-0.233242	5.65255e-11	Validated	Epitomics	1483-1
hsa-miR-106b-3p	PR-R-V	PGR	-0.233242	5.65255e-11	Validated	Epitomics	1483-1
hsa-miR-106b-3p	PEA15-R-V	PEA15	-0.214615	8.35817e-09	Validated	CST	2780
hsa-miR-106b-3p	PEA15-R-V	PEA15	-0.214615	8.35817e-09	Validated	CST	2780
hsa-miR-106b-3p	p38_MAPK-R-C	MAPK14	-0.212591	0.000810901	Validated	CST	9212
hsa-miR-106b-3p	FASN-R-V	FASN	-0.202836	1.56638e-07	Validated	CST	3180
hsa-miR-106b-3p	FASN-R-V	FASN	-0.202836	1.56638e-07	Validated	CST	3180
hsa-miR-106b-3p	Rad50-M-C	RAD50	-0.196163	0.00863184	Validated	Millipore	05-525
hsa-miR-106b-3p	Collagen_VI-R-V	COL6A1	-0.170749	0.000191721	Validated	Santa Cruz	SC-20649
hsa-miR-106b-3p	Collagen_VI-R-V	COL6A1	-0.170749	0.000191721	Validated	Santa Cruz	SC-20649
hsa-miR-106b-3p	AMPK_pT172-R-V	PRKAA1	-0.170599	0.000197612	Validated	CST	2535
hsa-miR-106b-3p	AMPK_pT172-R-V	PRKAA1	-0.170599	0.000197612	Validated	CST	2535
hsa-miR-106b-3p	MAPK_pT202_Y204-R-V	MAPK1 MAPK3	-0.168572	0.000296738	Validated	CST	4377
hsa-miR-106b-3p	MAPK_pT202_Y204-R-V	MAPK1 MAPK3	-0.168572	0.000296738	Validated	CST	4377
hsa-miR-106b-3p	PTEN-R-V	PTEN	-0.168046	0.000329461	Validated	CST	9552
hsa-miR-106b-3p	PTEN-R-V	PTEN	-0.168046	0.000329461	Validated	CST	9552
hsa-miR-106b-3p	eEF2K-R-V	EEF2K	-0.156729	0.00289296	Validated	CST	3692
hsa-miR-106b-3p	eEF2K-R-V	EEF2K	-0.156729	0.00289296	Validated	CST	3692
hsa-miR-106b-3p	DIRAS3-M-E	DIRAS3	-0.154017	0.00476061	Under Evaluation	Dr. Robert C Bast Jr.	Customer made
hsa-miR-106b-3p	DIRAS3-M-E	DIRAS3	-0.154017	0.00476061	Under Evaluation	Dr. Robert C Bast Jr.	Customer made
hsa-miR-106b-3p	PI3K-p85-R-V	PIK3R1 PIK3R2	-0.148532	0.0126891	Validated	Upstate (Millipore)	06-195
hsa-miR-106b-3p	PI3K-p85-R-V	PIK3R1 PIK3R2	-0.148532	0.0126891	Validated	Upstate (Millipore)	06-195
hsa-miR-106b-3p	mTOR_pS2448-R-C	MTOR	-0.145929	0.019951	Use with Caution	CST	2971
hsa-miR-106b-3p	mTOR_pS2448-R-C	MTOR	-0.145929	0.019951	Use with Caution	CST	2971
hsa-miR-106b-3p	MYH11-R-V	MYH11	-0.142557	0.035478	Validated	SDI / Novus	21370002
hsa-miR-106b-3p	MYH11-R-V	MYH11	-0.142557	0.035478	Validated	SDI / Novus	21370002
hsa-miR-106b-3p	Stathmin-R-V	STMN1	0.141551	0.0420029	Validated	Epitomics	1972-1
hsa-miR-106b-3p	Stathmin-R-V	STMN1	0.141551	0.0420029	Validated	Epitomics	1972-1
hsa-miR-106b-3p	TSC1-R-C	TSC1	0.147201	0.016006	Use with Caution	CST	4906
hsa-miR-106b-3p	TSC1-R-C	TSC1	0.147201	0.016006	Use with Caution	CST	4906
hsa-miR-106b-3p	BRCA2-R-C	BRCA2	0.150106	0.00961462	Use with Caution	CST	9012
hsa-miR-106b-3p	BRCA2-R-C	BRCA2	0.150106	0.00961462	Use with Caution	CST	9012
hsa-miR-106b-3p	Caspase-7_cleavedD198-R-C	CASP7	0.151355	0.00769472	Use with Caution	CST	9491
hsa-miR-106b-3p	Caspase-7_cleavedD198-R-C	CASP7	0.151355	0.00769472	Use with Caution	CST	9491
hsa-miR-106b-3p	NDRG1_pT346-R-V	NDRG1	0.153835	0.00492092	Validated	CST	3217
hsa-miR-106b-3p	NDRG1_pT346-R-V	NDRG1	0.153835	0.00492092	Validated	CST	3217
hsa-miR-106b-3p	p27_pT198-R-V	CDKN1B	0.160824	0.00134174	Validated	Abcam	ab64949
hsa-miR-106b-3p	p27_pT198-R-V	CDKN1B	0.160824	0.00134174	Validated	Abcam	ab64949
hsa-miR-106b-3p	Acetyl-a-Tubulin-Lys40-R-E	TUBA1B	0.16101	0.0174068	Under Evaluation	CST	5335
hsa-miR-106b-3p	4E-BP1_pS65-R-V	EIF4EBP1	0.168776	0.000284936	Validated	CST	9456
hsa-miR-106b-3p	4E-BP1_pS65-R-V	EIF4EBP1	0.168776	0.000284936	Validated	CST	9456
hsa-miR-106b-3p	4E-BP1-R-V	EIF4EBP1	0.175757	6.86848e-05	Validated	CST	9452
hsa-miR-106b-3p	4E-BP1-R-V	EIF4EBP1	0.175757	6.86848e-05	Validated	CST	9452
hsa-miR-106b-3p	GAB2-R-V	GAB2	0.181679	1.96065e-05	Validated	CST	3239
hsa-miR-106b-3p	GAB2-R-V	GAB2	0.181679	1.96065e-05	Validated	CST	3239
hsa-miR-106b-3p	Chk1_pS345-R-C	CHEK1	0.183509	1.31961e-05	Use with Caution	CST	2348
hsa-miR-106b-3p	Chk1_pS345-R-C	CHEK1	0.183509	1.31961e-05	Use with Caution	CST	2348
hsa-miR-106b-3p	EGFR-R-V	EGFR	0.186111	0.00101662	Validated	CST	2232
hsa-miR-106b-3p	EGFR-R-V	EGFR	0.186111	0.00101662	Validated	CST	2232
hsa-miR-106b-3p	MIG-6-M-V	ERRFI1	0.192965	1.59704e-06	Validated	Sigma	WH0054206M1
hsa-miR-106b-3p	MIG-6-M-V	ERRFI1	0.192965	1.59704e-06	Validated	Sigma	WH0054206M1
hsa-miR-106b-3p	eIF4G-R-C	EIF4G1	0.195741	8.41616e-07	Use with Caution	CST	2498
hsa-miR-106b-3p	eIF4G-R-C	EIF4G1	0.195741	8.41616e-07	Use with Caution	CST	2498
hsa-miR-106b-3p	ADAR1-M-V	ADAR	0.195875	8.1568e-07	Validated	Abcam	ab88574
hsa-miR-106b-3p	ADAR1-M-V	ADAR	0.195875	8.1568e-07	Validated	Abcam	ab88574
hsa-miR-106b-3p	Cyclin_E2-R-C	CCNE2	0.2008	2.55353e-07	Use with Caution	Epitomics	1142
hsa-miR-106b-3p	Cyclin_E2-R-C	CCNE2	0.2008	2.55353e-07	Use with Caution	Epitomics	1142
hsa-miR-106b-3p	PCNA-M-V	PCNA	0.201699	0.00397677	Use with Caution	Abcam	ab29
hsa-miR-106b-3p	c-Kit-R-V	KIT	0.2064	6.57302e-08	Validated	Epitomics	1522
hsa-miR-106b-3p	c-Kit-R-V	KIT	0.2064	6.57302e-08	Validated	Epitomics	1522
hsa-miR-106b-3p	RBM15-R-V	RBM15	0.208171	4.24489e-08	Validated	SDI / Novus	21390002
hsa-miR-106b-3p	RBM15-R-V	RBM15	0.208171	4.24489e-08	Validated	SDI / Novus	21390002
hsa-miR-106b-3p	P-Cadherin-R-C	CDH3	0.208662	3.75805e-08	Under Evaluation	CST	2130
hsa-miR-106b-3p	P-Cadherin-R-C	CDH3	0.208662	3.75805e-08	Under Evaluation	CST	2130
hsa-miR-106b-3p	S6-R-E	RPS6	0.215455	6.73736e-09	Under Evaluation	CST	2217
hsa-miR-106b-3p	p53-R-V	TP53	0.223105	0.000160797	Under Evaluation	CST	9282
hsa-miR-106b-3p	Chk2_pT68-R-C	CHEK2	0.236646	1.04642e-06	Under Evaluation	CST	2197
hsa-miR-106b-3p	CDK1-R-V	CDK1	0.237361	1.76249e-11	Validated	CST	9112
hsa-miR-106b-3p	CDK1-R-V	CDK1	0.237361	1.76249e-11	Validated	CST	9112
hsa-miR-106b-3p	Caspase-3-R-C	CASP3	0.241011	1.13535e-10	Use with Caution	Abcam	ab32042
hsa-miR-106b-3p	Caspase-3-R-C	CASP3	0.241011	1.13535e-10	Use with Caution	Abcam	ab32042
hsa-miR-106b-3p	GAPDH-M-C	GAPDH	0.24366	2.83893e-12	Use with Caution	Ambion	AM4300
hsa-miR-106b-3p	GAPDH-M-C	GAPDH	0.24366	2.83893e-12	Use with Caution	Ambion	AM4300
hsa-miR-106b-3p	TFRC-R-V	TFRC	0.244651	2.12026e-12	Validated	SDI / Novus	22500002
hsa-miR-106b-3p	TFRC-R-V	TFRC	0.244651	2.12026e-12	Validated	SDI / Novus	22500002
hsa-miR-106b-3p	eEF2-R-C	EEF2	0.2454	0.00189541	Use with Caution	CST	2332
hsa-miR-106b-3p	eEF2-R-V	EEF2	0.251665	1.29658e-06	Use with Caution	CST	2332
hsa-miR-106b-3p	MSH2-M-V	MSH2	0.308902	6.78544e-16	Validated	CST	2850
hsa-miR-106b-3p	Notch1-R-V	NOTCH1	0.355819	1.80919e-30	Validated	CST	3268
hsa-miR-106b-3p	Notch1-R-V	NOTCH1	0.355819	1.80919e-30	Validated	CST	3268
hsa-miR-106b-3p	Cyclin_E1-M-V	CCNE1	0.42405	7.84221e-46	Validated	Santa Cruz	SC-247
hsa-miR-106b-3p	Cyclin_E1-M-V	CCNE1	0.42405	7.84221e-46	Validated	Santa Cruz	SC-247
hsa-miR-106b-3p	Cyclin_B1-R-V	CCNB1	0.43097	1.33882e-47	Validated	Epitomics	1495-1
hsa-miR-106b-3p	Cyclin_B1-R-V	CCNB1	0.43097	1.33882e-47	Validated	Epitomics	1495-1
hsa-miR-106b-3p	ASNS-R-V	ASNS	0.441465	2.32398e-50	Validated	Sigma	HPA029318
hsa-miR-106b-3p	ASNS-R-V	ASNS	0.441465	2.32398e-50	Validated	Sigma	HPA029318
hsa-miR-106b-3p	MSH6-R-C	MSH6	0.462248	7.30024e-42	Use with Caution	Novus Biologicals	22030002
hsa-miR-106b-3p	MSH6-R-C	MSH6	0.462248	7.30024e-42	Use with Caution	Novus Biologicals	22030002
hsa-miR-106b-3p	FoxM1-R-V	FOXM1	0.507806	3.14347e-70	Validated	CST	5436
hsa-miR-106b-3p	FoxM1-R-V	FOXM1	0.507806	3.14347e-70	Validated	CST	5436
hsa-miR-106b-5p	INPP4B-G-E	INPP4B	-0.442144	4.30258e-10	Under Evaluation	Santa Cruz	SC-12318
hsa-miR-106b-5p	ER-alpha-R-V	ESR1	-0.359623	3.11714e-31	Validated	Lab Vision	RM-9101-S
hsa-miR-106b-5p	ER-alpha-R-V	ESR1	-0.359623	3.11714e-31	Validated	Lab Vision	RM-9101-S
hsa-miR-106b-5p	INPP4B-G-C	INPP4B	-0.353081	2.134e-16	Under Evaluation	Santa Cruz	SC-12318
hsa-miR-106b-5p	JNK2-R-C	MAPK9	-0.304919	3.25105e-21	Use with Caution	CST	4672
hsa-miR-106b-5p	JNK2-R-C	MAPK9	-0.304919	3.25105e-21	Use with Caution	CST	4672
hsa-miR-106b-5p	GATA3-M-V	GATA3	-0.30246	8.23183e-21	Validated	BD Biosciences	558686
hsa-miR-106b-5p	GATA3-M-V	GATA3	-0.30246	8.23183e-21	Validated	BD Biosciences	558686
hsa-miR-106b-5p	AR-R-V	AR	-0.302248	8.91512e-21	Validated	Epitomics	1852-1
hsa-miR-106b-5p	AR-R-V	AR	-0.302248	8.91512e-21	Validated	Epitomics	1852-1
hsa-miR-106b-5p	Caveolin-1-R-V	CAV1	-0.272373	3.51236e-16	Validated	CST	3238
hsa-miR-106b-5p	Caveolin-1-R-V	CAV1	-0.272373	3.51236e-16	Validated	CST	3238
hsa-miR-106b-5p	PREX1-R-E	PREX1	-0.241656	5.10493e-12	Under Evaluation	Abcam	ab102739
hsa-miR-106b-5p	PREX1-R-E	PREX1	-0.241656	5.10493e-12	Under Evaluation	Abcam	ab102739
hsa-miR-106b-5p	PR-R-V	PGR	-0.236744	2.10176e-11	Validated	Epitomics	1483-1
hsa-miR-106b-5p	PR-R-V	PGR	-0.236744	2.10176e-11	Validated	Epitomics	1483-1
hsa-miR-106b-5p	Bcl-2-M-V	BCL2	-0.220087	2.01774e-09	Validated	Dako	Dako M0887
hsa-miR-106b-5p	Bcl-2-M-V	BCL2	-0.220087	2.01774e-09	Validated	Dako	Dako M0887
hsa-miR-106b-5p	PEA15-R-V	PEA15	-0.217602	3.86595e-09	Validated	CST	2780
hsa-miR-106b-5p	PEA15-R-V	PEA15	-0.217602	3.86595e-09	Validated	CST	2780
hsa-miR-106b-5p	MAPK_pT202_Y204-R-V	MAPK1 MAPK3	-0.215893	6.01831e-09	Validated	CST	4377
hsa-miR-106b-5p	MAPK_pT202_Y204-R-V	MAPK1 MAPK3	-0.215893	6.01831e-09	Validated	CST	4377
hsa-miR-106b-5p	Annexin_VII-M-V	ANXA7	-0.212755	1.34332e-08	Validated	BD Biosciences	610668
hsa-miR-106b-5p	Annexin_VII-M-V	ANXA7	-0.212755	1.34332e-08	Validated	BD Biosciences	610668
hsa-miR-106b-5p	p38_MAPK-R-C	MAPK14	-0.209025	0.00137774	Validated	CST	9212
hsa-miR-106b-5p	PDK1_pS241-R-V	PDK1	-0.203774	1.24821e-07	Validated	CST	3061
hsa-miR-106b-5p	PDK1_pS241-R-V	PDK1	-0.203774	1.24821e-07	Validated	CST	3061
hsa-miR-106b-5p	AMPK_alpha-R-C	PRKAA1	-0.200051	3.05259e-07	Use with Caution	CST	2532
hsa-miR-106b-5p	AMPK_alpha-R-C	PRKAA1	-0.200051	3.05259e-07	Use with Caution	CST	2532
hsa-miR-106b-5p	AMPK_pT172-R-V	PRKAA1	-0.197884	5.09845e-07	Validated	CST	2535
hsa-miR-106b-5p	AMPK_pT172-R-V	PRKAA1	-0.197884	5.09845e-07	Validated	CST	2535
hsa-miR-106b-5p	Collagen_VI-R-V	COL6A1	-0.195796	8.30863e-07	Validated	Santa Cruz	SC-20649
hsa-miR-106b-5p	Collagen_VI-R-V	COL6A1	-0.195796	8.30863e-07	Validated	Santa Cruz	SC-20649
hsa-miR-106b-5p	PDK1-R-V	PDK1	-0.188899	4.01476e-06	Validated	CST	3062
hsa-miR-106b-5p	PDK1-R-V	PDK1	-0.188899	4.01476e-06	Validated	CST	3062
hsa-miR-106b-5p	MYH11-R-V	MYH11	-0.183992	1.18762e-05	Validated	SDI / Novus	21370002
hsa-miR-106b-5p	MYH11-R-V	MYH11	-0.183992	1.18762e-05	Validated	SDI / Novus	21370002
hsa-miR-106b-5p	ER-alpha_pS118-R-V	ESR1	-0.179656	3.0234e-05	Validated	Epitomics	1091-1
hsa-miR-106b-5p	ER-alpha_pS118-R-V	ESR1	-0.179656	3.0234e-05	Validated	Epitomics	1091-1
hsa-miR-106b-5p	JNK_pT183_pY185-R-V	MAPK8	-0.17703	0.0394012	Validated	CST	4668
hsa-miR-106b-5p	JNK_pT183_pY185-R-V	MAPK8	-0.17703	0.0394012	Validated	CST	4668
hsa-miR-106b-5p	FASN-R-V	FASN	-0.176447	5.94675e-05	Validated	CST	3180
hsa-miR-106b-5p	FASN-R-V	FASN	-0.176447	5.94675e-05	Validated	CST	3180
hsa-miR-106b-5p	MEK1-R-V	MAP2K1	-0.167573	0.000361862	Validated	Epitomics	1235-1
hsa-miR-106b-5p	MEK1-R-V	MAP2K1	-0.167573	0.000361862	Validated	Epitomics	1235-1
hsa-miR-106b-5p	Src_pY527-R-V	SRC	-0.160393	0.00145597	Validated	CST	2105
hsa-miR-106b-5p	Src_pY527-R-V	SRC	-0.160393	0.00145597	Validated	CST	2105
hsa-miR-106b-5p	DIRAS3-M-E	DIRAS3	-0.160147	0.00152541	Under Evaluation	Dr. Robert C Bast Jr.	Customer made
hsa-miR-106b-5p	DIRAS3-M-E	DIRAS3	-0.160147	0.00152541	Under Evaluation	Dr. Robert C Bast Jr.	Customer made
hsa-miR-106b-5p	eEF2K-R-V	EEF2K	-0.159036	0.00188123	Validated	CST	3692
hsa-miR-106b-5p	eEF2K-R-V	EEF2K	-0.159036	0.00188123	Validated	CST	3692
hsa-miR-106b-5p	Tuberin_pT1462-R-V	TSC2	-0.150572	0.00884937	Validated	CST	3617
hsa-miR-106b-5p	Tuberin_pT1462-R-V	TSC2	-0.150572	0.00884937	Validated	CST	3617
hsa-miR-106b-5p	Stathmin-R-V	STMN1	0.148014	0.0138943	Validated	Epitomics	1972-1
hsa-miR-106b-5p	Stathmin-R-V	STMN1	0.148014	0.0138943	Validated	Epitomics	1972-1
hsa-miR-106b-5p	MIG-6-M-V	ERRFI1	0.149129	0.0114258	Validated	Sigma	WH0054206M1
hsa-miR-106b-5p	MIG-6-M-V	ERRFI1	0.149129	0.0114258	Validated	Sigma	WH0054206M1
hsa-miR-106b-5p	Ku80-R-C	XRCC5	0.149613	0.010492	Under Evaluation	CST	2180
hsa-miR-106b-5p	Ku80-R-C	XRCC5	0.149613	0.010492	Under Evaluation	CST	2180
hsa-miR-106b-5p	PARP_cleaved-M-E	PARP1	0.155421	0.0036825	**Used for QC**	CST	9546
hsa-miR-106b-5p	PARP_cleaved-M-E	PARP1	0.155421	0.0036825	**Used for QC**	CST	9546
hsa-miR-106b-5p	c-Kit-R-V	KIT	0.157242	0.00263104	Validated	Epitomics	1522
hsa-miR-106b-5p	c-Kit-R-V	KIT	0.157242	0.00263104	Validated	Epitomics	1522
hsa-miR-106b-5p	p27_pT198-R-V	CDKN1B	0.15746	0.00252612	Validated	Abcam	ab64949
hsa-miR-106b-5p	p27_pT198-R-V	CDKN1B	0.15746	0.00252612	Validated	Abcam	ab64949
hsa-miR-106b-5p	Bap1-c-4-M-V	BAP1	0.158288	0.0075921	Ender Evaluation	Alomine	APC-125
hsa-miR-106b-5p	CDK1-R-V	CDK1	0.16438	0.00067728	Validated	CST	9112
hsa-miR-106b-5p	CDK1-R-V	CDK1	0.16438	0.00067728	Validated	CST	9112
hsa-miR-106b-5p	TFRC-R-V	TFRC	0.166848	0.000417689	Validated	SDI / Novus	22500002
hsa-miR-106b-5p	TFRC-R-V	TFRC	0.166848	0.000417689	Validated	SDI / Novus	22500002
hsa-miR-106b-5p	4E-BP1_pS65-R-V	EIF4EBP1	0.178154	4.15622e-05	Validated	CST	9456
hsa-miR-106b-5p	4E-BP1_pS65-R-V	EIF4EBP1	0.178154	4.15622e-05	Validated	CST	9456
hsa-miR-106b-5p	Caspase-7_cleavedD198-R-C	CASP7	0.185179	9.16141e-06	Use with Caution	CST	9491
hsa-miR-106b-5p	Caspase-7_cleavedD198-R-C	CASP7	0.185179	9.16141e-06	Use with Caution	CST	9491
hsa-miR-106b-5p	p53-R-V	TP53	0.190306	0.0191137	Under Evaluation	CST	9282
hsa-miR-106b-5p	Cyclin_E2-R-C	CCNE2	0.195178	9.59105e-07	Use with Caution	Epitomics	1142
hsa-miR-106b-5p	Cyclin_E2-R-C	CCNE2	0.195178	9.59105e-07	Use with Caution	Epitomics	1142
hsa-miR-106b-5p	eIF4G-R-C	EIF4G1	0.196438	7.15447e-07	Use with Caution	CST	2498
hsa-miR-106b-5p	eIF4G-R-C	EIF4G1	0.196438	7.15447e-07	Use with Caution	CST	2498
hsa-miR-106b-5p	4E-BP1-R-V	EIF4EBP1	0.202576	1.66765e-07	Validated	CST	9452
hsa-miR-106b-5p	4E-BP1-R-V	EIF4EBP1	0.202576	1.66765e-07	Validated	CST	9452
hsa-miR-106b-5p	Syk-M-V	SYK	0.207971	4.46054e-08	Validated	Santa Cruz	sc-1240
hsa-miR-106b-5p	Syk-M-V	SYK	0.207971	4.46054e-08	Validated	Santa Cruz	sc-1240
hsa-miR-106b-5p	ADAR1-M-V	ADAR	0.209918	2.74686e-08	Validated	Abcam	ab88574
hsa-miR-106b-5p	ADAR1-M-V	ADAR	0.209918	2.74686e-08	Validated	Abcam	ab88574
hsa-miR-106b-5p	GAPDH-M-C	GAPDH	0.211601	1.79971e-08	Use with Caution	Ambion	AM4300
hsa-miR-106b-5p	GAPDH-M-C	GAPDH	0.211601	1.79971e-08	Use with Caution	Ambion	AM4300
hsa-miR-106b-5p	TSC1-R-C	TSC1	0.2186	2.98025e-09	Use with Caution	CST	4906
hsa-miR-106b-5p	TSC1-R-C	TSC1	0.2186	2.98025e-09	Use with Caution	CST	4906
hsa-miR-106b-5p	PCNA-M-V	PCNA	0.222508	0.000176642	Use with Caution	Abcam	ab29
hsa-miR-106b-5p	Chk2_pT68-R-C	CHEK2	0.224358	1.04062e-05	Under Evaluation	CST	2197
hsa-miR-106b-5p	Caspase-3-R-C	CASP3	0.225436	6.1767e-09	Use with Caution	Abcam	ab32042
hsa-miR-106b-5p	Caspase-3-R-C	CASP3	0.225436	6.1767e-09	Use with Caution	Abcam	ab32042
hsa-miR-106b-5p	P-Cadherin-R-C	CDH3	0.239199	1.04011e-11	Under Evaluation	CST	2130
hsa-miR-106b-5p	P-Cadherin-R-C	CDH3	0.239199	1.04011e-11	Under Evaluation	CST	2130
hsa-miR-106b-5p	eEF2-R-V	EEF2	0.23936	1.11703e-05	Use with Caution	CST	2332
hsa-miR-106b-5p	S6-R-E	RPS6	0.245691	1.55861e-12	Under Evaluation	CST	2217
hsa-miR-106b-5p	Notch1-R-V	NOTCH1	0.249211	5.43765e-13	Validated	CST	3268
hsa-miR-106b-5p	Notch1-R-V	NOTCH1	0.249211	5.43765e-13	Validated	CST	3268
hsa-miR-106b-5p	RBM15-R-V	RBM15	0.270134	7.37627e-16	Validated	SDI / Novus	21390002
hsa-miR-106b-5p	RBM15-R-V	RBM15	0.270134	7.37627e-16	Validated	SDI / Novus	21390002
hsa-miR-106b-5p	MSH2-M-V	MSH2	0.325858	4.02962e-18	Validated	CST	2850
hsa-miR-106b-5p	Cyclin_B1-R-V	CCNB1	0.421781	2.9188e-45	Validated	Epitomics	1495-1
hsa-miR-106b-5p	Cyclin_B1-R-V	CCNB1	0.421781	2.9188e-45	Validated	Epitomics	1495-1
hsa-miR-106b-5p	ASNS-R-V	ASNS	0.435832	7.24262e-49	Validated	Sigma	HPA029318
hsa-miR-106b-5p	ASNS-R-V	ASNS	0.435832	7.24262e-49	Validated	Sigma	HPA029318
hsa-miR-106b-5p	Cyclin_E1-M-V	CCNE1	0.439338	8.58347e-50	Validated	Santa Cruz	SC-247
hsa-miR-106b-5p	Cyclin_E1-M-V	CCNE1	0.439338	8.58347e-50	Validated	Santa Cruz	SC-247
hsa-miR-106b-5p	FoxM1-R-V	FOXM1	0.462326	3.83151e-56	Validated	CST	5436
hsa-miR-106b-5p	FoxM1-R-V	FOXM1	0.462326	3.83151e-56	Validated	CST	5436
hsa-miR-106b-5p	MSH6-R-C	MSH6	0.512079	1.21214e-53	Use with Caution	Novus Biologicals	22030002
hsa-miR-106b-5p	MSH6-R-C	MSH6	0.512079	1.21214e-53	Use with Caution	Novus Biologicals	22030002
hsa-miR-21-3p	Smad4-M-V	SMAD4	-0.250445	2.22176e-07	Validated	Santa Cruz	sc-7966
hsa-miR-21-3p	Smad4-M-V	SMAD4	-0.250445	2.22176e-07	Validated	Santa Cruz	sc-7966
hsa-miR-21-3p	Bcl-2-M-V	BCL2	-0.200997	2.43607e-07	Validated	Dako	Dako M0887
hsa-miR-21-3p	Bcl-2-M-V	BCL2	-0.200997	2.43607e-07	Validated	Dako	Dako M0887
hsa-miR-21-3p	p27-R-V	CDKN1B	-0.181527	2.02571e-05	Validated	Epitomics	1591-1
hsa-miR-21-3p	p27-R-V	CDKN1B	-0.181527	2.02571e-05	Validated	Epitomics	1591-1
hsa-miR-21-3p	c-Met-M-E	MET	-0.18113	2.20616e-05	**Used for QC**	CST	3127
hsa-miR-21-3p	c-Met-M-E	MET	-0.18113	2.20616e-05	**Used for QC**	CST	3127
hsa-miR-21-3p	14-3-3_epsilon-M-C	YWHAE	-0.162604	0.000954434	Use with Caution	Santa Cruz	sc-23957
hsa-miR-21-3p	14-3-3_epsilon-M-C	YWHAE	-0.162604	0.000954434	Use with Caution	Santa Cruz	sc-23957
hsa-miR-21-3p	Collagen_VI-R-V	COL6A1	-0.160693	0.00137541	Validated	Santa Cruz	SC-20649
hsa-miR-21-3p	Collagen_VI-R-V	COL6A1	-0.160693	0.00137541	Validated	Santa Cruz	SC-20649
hsa-miR-21-3p	DIRAS3-M-E	DIRAS3	-0.147777	0.01448	Under Evaluation	Dr. Robert C Bast Jr.	Customer made
hsa-miR-21-3p	DIRAS3-M-E	DIRAS3	-0.147777	0.01448	Under Evaluation	Dr. Robert C Bast Jr.	Customer made
hsa-miR-21-3p	PDCD4-R-C	PDCD4	-0.1436	0.0297426	Use with Caution	Rockland	600-401-965
hsa-miR-21-3p	PDCD4-R-C	PDCD4	-0.1436	0.0297426	Use with Caution	Rockland	600-401-965
hsa-miR-21-3p	eIF4G-R-C	EIF4G1	0.141086	0.0453899	Use with Caution	CST	2498
hsa-miR-21-3p	eIF4G-R-C	EIF4G1	0.141086	0.0453899	Use with Caution	CST	2498
hsa-miR-21-3p	S6_pS240_S244-R-V	RPS6	0.147246	0.0158827	Validated	CST	2215
hsa-miR-21-3p	S6_pS240_S244-R-V	RPS6	0.147246	0.0158827	Validated	CST	2215
hsa-miR-21-3p	TSC1-R-C	TSC1	0.147602	0.0149264	Use with Caution	CST	4906
hsa-miR-21-3p	TSC1-R-C	TSC1	0.147602	0.0149264	Use with Caution	CST	4906
hsa-miR-21-3p	ASNS-R-V	ASNS	0.148054	0.0137985	Validated	Sigma	HPA029318
hsa-miR-21-3p	ASNS-R-V	ASNS	0.148054	0.0137985	Validated	Sigma	HPA029318
hsa-miR-21-3p	EGFR_pY1068-R-C	EGFR	0.148347	0.0131076	Use with Caution	CST	2234
hsa-miR-21-3p	G6PD-M-V	G6PD	0.149638	0.0104468	Validated	Santa Cruz	sc-373887
hsa-miR-21-3p	G6PD-M-V	G6PD	0.149638	0.0104468	Validated	Santa Cruz	sc-373887
hsa-miR-21-3p	ADAR1-M-V	ADAR	0.152209	0.00660117	Validated	Abcam	ab88574
hsa-miR-21-3p	ADAR1-M-V	ADAR	0.152209	0.00660117	Validated	Abcam	ab88574
hsa-miR-21-3p	Cyclin_E2-R-C	CCNE2	0.154637	0.00425098	Use with Caution	Epitomics	1142
hsa-miR-21-3p	Cyclin_E2-R-C	CCNE2	0.154637	0.00425098	Use with Caution	Epitomics	1142
hsa-miR-21-3p	Myosin-IIa_pS1943-R-V	MYH9	0.15734	0.00258328	Validated	CST	5026
hsa-miR-21-3p	Myosin-IIa_pS1943-R-V	MYH9	0.15734	0.00258328	Validated	CST	5026
hsa-miR-21-3p	TFRC-R-V	TFRC	0.172992	0.000121545	Validated	SDI / Novus	22500002
hsa-miR-21-3p	TFRC-R-V	TFRC	0.172992	0.000121545	Validated	SDI / Novus	22500002
hsa-miR-21-3p	HER2-M-V	ERBB2	0.176681	5.66435e-05	Validated	Lab Vision	MS-325-P1
hsa-miR-21-3p	HER2-M-V	ERBB2	0.176681	5.66435e-05	Validated	Lab Vision	MS-325-P1
hsa-miR-21-3p	Bcl-xL-R-V	BCL2L1	0.177651	0.0362199	Validated	CST	2762
hsa-miR-21-3p	Bcl-xL-R-V	BCL2L1	0.177651	0.0362199	Validated	CST	2762
hsa-miR-21-3p	Cyclin_B1-R-V	CCNB1	0.188876	4.0355e-06	Validated	Epitomics	1495-1
hsa-miR-21-3p	Cyclin_B1-R-V	CCNB1	0.188876	4.0355e-06	Validated	Epitomics	1495-1
hsa-miR-21-3p	Syk-M-V	SYK	0.192293	1.86213e-06	Validated	Santa Cruz	sc-1240
hsa-miR-21-3p	Syk-M-V	SYK	0.192293	1.86213e-06	Validated	Santa Cruz	sc-1240
hsa-miR-21-3p	Caspase-7_cleavedD198-R-C	CASP7	0.208815	3.61809e-08	Use with Caution	CST	9491
hsa-miR-21-3p	Caspase-7_cleavedD198-R-C	CASP7	0.208815	3.61809e-08	Use with Caution	CST	9491
hsa-miR-21-3p	p62-LCK-ligand-M-E	SQSTM1	0.241305	1.9583e-09	Under Evaluation	BD Transduction Lab	610833
hsa-miR-21-3p	eEF2-R-C	EEF2	0.242027	0.00287105	Use with Caution	CST	2332
hsa-miR-21-3p	HER2_pY1248-R-V	ERBB2	0.281174	0.000197424	Use with Caution	Upstate (Millipore)	06-229
hsa-miR-21-3p	p70S6K-R-V	RPS6KB1	0.384532	1.7045e-36	Validated	Epitomics	1494-1
hsa-miR-21-3p	p70S6K-R-V	RPS6KB1	0.384532	1.7045e-36	Validated	Epitomics	1494-1
hsa-miR-21-5p	Beclin-G-C	BECN1	-0.328743	8.38735e-09	Use with Caution	Santa Cruz	sc-10086
hsa-miR-21-5p	MSH2-M-V	MSH2	-0.268251	4.02682e-11	Validated	CST	2850
hsa-miR-21-5p	SF2-M-V	SRSF1	-0.214428	8.76789e-09	Validated	Invitrogen	32-4500
hsa-miR-21-5p	SF2-M-V	SRSF1	-0.214428	8.76789e-09	Validated	Invitrogen	32-4500
hsa-miR-21-5p	XBP1-G-C	XBP1	-0.209121	3.35234e-08	Use with Caution	Santa Cruz	sc-32136
hsa-miR-21-5p	XBP1-G-C	XBP1	-0.209121	3.35234e-08	Use with Caution	Santa Cruz	sc-32136
hsa-miR-21-5p	SETD2-R-E	SETD2	-0.207315	5.2473e-08	**Used for QC**	Abcam	ab69836
hsa-miR-21-5p	SETD2-R-E	SETD2	-0.207315	5.2473e-08	**Used for QC**	Abcam	ab69836
hsa-miR-21-5p	JAB1-M-C	COPS5	-0.20555	8.0968e-08	Use with Caution	Santa Cruz	sc-13157
hsa-miR-21-5p	JAB1-M-C	COPS5	-0.20555	8.0968e-08	Use with Caution	Santa Cruz	sc-13157
hsa-miR-21-5p	Smad4-M-V	SMAD4	-0.194946	0.00307838	Validated	Santa Cruz	sc-7966
hsa-miR-21-5p	Smad4-M-V	SMAD4	-0.194946	0.00307838	Validated	Santa Cruz	sc-7966
hsa-miR-21-5p	c-Met-M-E	MET	-0.183217	1.40591e-05	**Used for QC**	CST	3127
hsa-miR-21-5p	c-Met-M-E	MET	-0.183217	1.40591e-05	**Used for QC**	CST	3127
hsa-miR-21-5p	ARID1A-M-V	ARID1A	-0.161032	0.0173457	Validated	Abgent	AT1188a
hsa-miR-21-5p	Rab25-R-V	RAB25	-0.151611	0.00735007	Validated	CST	4314
hsa-miR-21-5p	Rab25-R-V	RAB25	-0.151611	0.00735007	Validated	CST	4314
hsa-miR-21-5p	N-Ras-M-V	NRAS	-0.149507	0.0106902	Validated	Santa Cruz	sc-31
hsa-miR-21-5p	N-Ras-M-V	NRAS	-0.149507	0.0106902	Validated	Santa Cruz	sc-31
hsa-miR-21-5p	AMPK_alpha-R-C	PRKAA1	-0.149289	0.0111096	Use with Caution	CST	2532
hsa-miR-21-5p	AMPK_alpha-R-C	PRKAA1	-0.149289	0.0111096	Use with Caution	CST	2532
hsa-miR-21-5p	DIRAS3-M-E	DIRAS3	-0.143745	0.02902	Under Evaluation	Dr. Robert C Bast Jr.	Customer made
hsa-miR-21-5p	DIRAS3-M-E	DIRAS3	-0.143745	0.02902	Under Evaluation	Dr. Robert C Bast Jr.	Customer made
hsa-miR-21-5p	p90RSK-R-C	RPS6KA1	-0.140792	0.0476537	Use with Caution	CST	9347
hsa-miR-21-5p	p90RSK-R-C	RPS6KA1	-0.140792	0.0476537	Use with Caution	CST	9347
hsa-miR-21-5p	PI3K-p85-R-V	PIK3R1 PIK3R2	0.140746	0.0480225	Validated	Upstate (Millipore)	06-195
hsa-miR-21-5p	PI3K-p85-R-V	PIK3R1 PIK3R2	0.140746	0.0480225	Validated	Upstate (Millipore)	06-195
hsa-miR-21-5p	Src-M-V	SRC	0.170025	0.000221786	Validated	Upstate (Millipore)	05-184
hsa-miR-21-5p	Src-M-V	SRC	0.170025	0.000221786	Validated	Upstate (Millipore)	05-184
hsa-miR-21-5p	Syk-M-V	SYK	0.170334	0.000208459	Validated	Santa Cruz	sc-1240
hsa-miR-21-5p	Syk-M-V	SYK	0.170334	0.000208459	Validated	Santa Cruz	sc-1240
hsa-miR-21-5p	Myosin-IIa_pS1943-R-V	MYH9	0.196727	6.68878e-07	Validated	CST	5026
hsa-miR-21-5p	Myosin-IIa_pS1943-R-V	MYH9	0.196727	6.68878e-07	Validated	CST	5026
hsa-miR-21-5p	Bax-R-V	BAX	0.201915	1.95546e-07	Validated	CST	2772
hsa-miR-21-5p	Bax-R-V	BAX	0.201915	1.95546e-07	Validated	CST	2772
hsa-miR-21-5p	Fibronectin-R-V	FN1	0.20423	1.11759e-07	Use with Caution	Epitomics	1574-1
hsa-miR-21-5p	p21-R-C	CDKN1A	0.215684	0.0005078	Validated	Santa Cruz	SC-397
hsa-miR-21-5p	HER2_pY1248-R-V	ERBB2	0.233034	0.0475609	Use with Caution	Upstate (Millipore)	06-229
hsa-miR-21-5p	p38_MAPK-R-V	MAPK14	0.236357	0.00568865	Validated	CST	9212
hsa-miR-21-5p	p70S6K-R-V	RPS6KB1	0.271104	5.35398e-16	Validated	Epitomics	1494-1
hsa-miR-21-5p	p70S6K-R-V	RPS6KB1	0.271104	5.35398e-16	Validated	Epitomics	1494-1
hsa-miR-25-3p	INPP4B-G-E	INPP4B	-0.330793	0.000506189	Under Evaluation	Santa Cruz	SC-12318
hsa-miR-25-3p	JNK2-R-C	MAPK9	-0.300918	1.46758e-20	Use with Caution	CST	4672
hsa-miR-25-3p	JNK2-R-C	MAPK9	-0.300918	1.46758e-20	Use with Caution	CST	4672
hsa-miR-25-3p	ER-alpha-R-V	ESR1	-0.29637	7.91336e-20	Validated	Lab Vision	RM-9101-S
hsa-miR-25-3p	ER-alpha-R-V	ESR1	-0.29637	7.91336e-20	Validated	Lab Vision	RM-9101-S
hsa-miR-25-3p	INPP4B-G-C	INPP4B	-0.26697	7.53996e-08	Under Evaluation	Santa Cruz	SC-12318
hsa-miR-25-3p	AR-R-V	AR	-0.250088	4.1734e-13	Validated	Epitomics	1852-1
hsa-miR-25-3p	AR-R-V	AR	-0.250088	4.1734e-13	Validated	Epitomics	1852-1
hsa-miR-25-3p	p38_MAPK-R-C	MAPK14	-0.244987	4.23473e-06	Validated	CST	9212
hsa-miR-25-3p	GATA3-M-V	GATA3	-0.236418	2.30577e-11	Validated	BD Biosciences	558686
hsa-miR-25-3p	GATA3-M-V	GATA3	-0.236418	2.30577e-11	Validated	BD Biosciences	558686
hsa-miR-25-3p	PDK1_pS241-R-V	PDK1	-0.228177	2.29902e-10	Validated	CST	3061
hsa-miR-25-3p	PDK1_pS241-R-V	PDK1	-0.228177	2.29902e-10	Validated	CST	3061
hsa-miR-25-3p	PR-R-V	PGR	-0.220338	1.88864e-09	Validated	Epitomics	1483-1
hsa-miR-25-3p	PR-R-V	PGR	-0.220338	1.88864e-09	Validated	Epitomics	1483-1
hsa-miR-25-3p	PREX1-R-E	PREX1	-0.201452	2.18499e-07	Under Evaluation	Abcam	ab102739
hsa-miR-25-3p	PREX1-R-E	PREX1	-0.201452	2.18499e-07	Under Evaluation	Abcam	ab102739
hsa-miR-25-3p	ER-alpha_pS118-R-V	ESR1	-0.187235	5.81872e-06	Validated	Epitomics	1091-1
hsa-miR-25-3p	ER-alpha_pS118-R-V	ESR1	-0.187235	5.81872e-06	Validated	Epitomics	1091-1
hsa-miR-25-3p	Annexin_VII-M-V	ANXA7	-0.184497	1.06358e-05	Validated	BD Biosciences	610668
hsa-miR-25-3p	Annexin_VII-M-V	ANXA7	-0.184497	1.06358e-05	Validated	BD Biosciences	610668
hsa-miR-25-3p	Caveolin-1-R-V	CAV1	-0.178215	4.10284e-05	Validated	CST	3238
hsa-miR-25-3p	Caveolin-1-R-V	CAV1	-0.178215	4.10284e-05	Validated	CST	3238
hsa-miR-25-3p	PEA15-R-V	PEA15	-0.174977	8.07554e-05	Validated	CST	2780
hsa-miR-25-3p	PEA15-R-V	PEA15	-0.174977	8.07554e-05	Validated	CST	2780
hsa-miR-25-3p	PI3K-p85-R-V	PIK3R1 PIK3R2	-0.1701	0.000218495	Validated	Upstate (Millipore)	06-195
hsa-miR-25-3p	PI3K-p85-R-V	PIK3R1 PIK3R2	-0.1701	0.000218495	Validated	Upstate (Millipore)	06-195
hsa-miR-25-3p	Bcl-2-M-V	BCL2	-0.168529	0.000299316	Validated	Dako	Dako M0887
hsa-miR-25-3p	Bcl-2-M-V	BCL2	-0.168529	0.000299316	Validated	Dako	Dako M0887
hsa-miR-25-3p	Akt-R-V	AKT1 AKT2 AKT3	-0.167559	0.000362875	Validated	CST	9272
hsa-miR-25-3p	Akt-R-V	AKT1 AKT2 AKT3	-0.167559	0.000362875	Validated	CST	9272
hsa-miR-25-3p	eEF2K-R-V	EEF2K	-0.165728	0.000520422	Validated	CST	3692
hsa-miR-25-3p	eEF2K-R-V	EEF2K	-0.165728	0.000520422	Validated	CST	3692
hsa-miR-25-3p	PDK1-R-V	PDK1	-0.165046	0.000594684	Validated	CST	3062
hsa-miR-25-3p	PDK1-R-V	PDK1	-0.165046	0.000594684	Validated	CST	3062
hsa-miR-25-3p	PTEN-R-V	PTEN	-0.162698	0.000937486	Validated	CST	9552
hsa-miR-25-3p	PTEN-R-V	PTEN	-0.162698	0.000937486	Validated	CST	9552
hsa-miR-25-3p	AMPK_pT172-R-V	PRKAA1	-0.154133	0.00466149	Validated	CST	2535
hsa-miR-25-3p	AMPK_pT172-R-V	PRKAA1	-0.154133	0.00466149	Validated	CST	2535
hsa-miR-25-3p	MAPK_pT202_Y204-R-V	MAPK1 MAPK3	-0.149453	0.0107927	Validated	CST	4377
hsa-miR-25-3p	MAPK_pT202_Y204-R-V	MAPK1 MAPK3	-0.149453	0.0107927	Validated	CST	4377
hsa-miR-25-3p	Chk1_pS345-R-C	CHEK1	0.142571	0.0353928	Use with Caution	CST	2348
hsa-miR-25-3p	Chk1_pS345-R-C	CHEK1	0.142571	0.0353928	Use with Caution	CST	2348
hsa-miR-25-3p	BRCA2-R-C	BRCA2	0.1471	0.0162899	Use with Caution	CST	9012
hsa-miR-25-3p	BRCA2-R-C	BRCA2	0.1471	0.0162899	Use with Caution	CST	9012
hsa-miR-25-3p	GAPDH-M-C	GAPDH	0.152815	0.00591866	Use with Caution	Ambion	AM4300
hsa-miR-25-3p	GAPDH-M-C	GAPDH	0.152815	0.00591866	Use with Caution	Ambion	AM4300
hsa-miR-25-3p	S6-R-E	RPS6	0.15486	0.00408102	Under Evaluation	CST	2217
hsa-miR-25-3p	Stathmin-R-V	STMN1	0.166052	0.000488407	Validated	Epitomics	1972-1
hsa-miR-25-3p	Stathmin-R-V	STMN1	0.166052	0.000488407	Validated	Epitomics	1972-1
hsa-miR-25-3p	TFRC-R-V	TFRC	0.177248	5.0286e-05	Validated	SDI / Novus	22500002
hsa-miR-25-3p	TFRC-R-V	TFRC	0.177248	5.0286e-05	Validated	SDI / Novus	22500002
hsa-miR-25-3p	Caspase-3-R-C	CASP3	0.178345	0.000195795	Use with Caution	Abcam	ab32042
hsa-miR-25-3p	Caspase-3-R-C	CASP3	0.178345	0.000195795	Use with Caution	Abcam	ab32042
hsa-miR-25-3p	Chk2_pT68-R-C	CHEK2	0.179723	0.0148125	Under Evaluation	CST	2197
hsa-miR-25-3p	p53-R-V	TP53	0.185239	0.0373199	Under Evaluation	CST	9282
hsa-miR-25-3p	4E-BP1-R-V	EIF4EBP1	0.198446	4.46588e-07	Validated	CST	9452
hsa-miR-25-3p	4E-BP1-R-V	EIF4EBP1	0.198446	4.46588e-07	Validated	CST	9452
hsa-miR-25-3p	CDK1-R-V	CDK1	0.20581	7.59792e-08	Validated	CST	9112
hsa-miR-25-3p	CDK1-R-V	CDK1	0.20581	7.59792e-08	Validated	CST	9112
hsa-miR-25-3p	PCNA-M-V	PCNA	0.218616	0.000323935	Use with Caution	Abcam	ab29
hsa-miR-25-3p	Notch1-R-V	NOTCH1	0.219846	2.14961e-09	Validated	CST	3268
hsa-miR-25-3p	Notch1-R-V	NOTCH1	0.219846	2.14961e-09	Validated	CST	3268
hsa-miR-25-3p	MSH2-M-V	MSH2	0.260489	2.68808e-10	Validated	CST	2850
hsa-miR-25-3p	Cyclin_B1-R-V	CCNB1	0.341029	1.34459e-27	Validated	Epitomics	1495-1
hsa-miR-25-3p	Cyclin_B1-R-V	CCNB1	0.341029	1.34459e-27	Validated	Epitomics	1495-1
hsa-miR-25-3p	MSH6-R-C	MSH6	0.34571	6.50422e-21	Use with Caution	Novus Biologicals	22030002
hsa-miR-25-3p	MSH6-R-C	MSH6	0.34571	6.50422e-21	Use with Caution	Novus Biologicals	22030002
hsa-miR-25-3p	ASNS-R-V	ASNS	0.3562	1.51858e-30	Validated	Sigma	HPA029318
hsa-miR-25-3p	ASNS-R-V	ASNS	0.3562	1.51858e-30	Validated	Sigma	HPA029318
hsa-miR-25-3p	FoxM1-R-V	FOXM1	0.368754	4.15128e-33	Validated	CST	5436
hsa-miR-25-3p	FoxM1-R-V	FOXM1	0.368754	4.15128e-33	Validated	CST	5436
hsa-miR-25-3p	Cyclin_E1-M-V	CCNE1	0.376006	1.21581e-34	Validated	Santa Cruz	SC-247
hsa-miR-25-3p	Cyclin_E1-M-V	CCNE1	0.376006	1.21581e-34	Validated	Santa Cruz	SC-247
hsa-miR-25-5p	Caveolin-1-R-V	CAV1	-0.199419	3.54766e-07	Validated	CST	3238
hsa-miR-25-5p	Caveolin-1-R-V	CAV1	-0.199419	3.54766e-07	Validated	CST	3238
hsa-miR-25-5p	ER-alpha-R-V	ESR1	-0.196707	6.71912e-07	Validated	Lab Vision	RM-9101-S
hsa-miR-25-5p	ER-alpha-R-V	ESR1	-0.196707	6.71912e-07	Validated	Lab Vision	RM-9101-S
hsa-miR-25-5p	INPP4B-G-C	INPP4B	-0.189541	0.0211729	Under Evaluation	Santa Cruz	SC-12318
hsa-miR-25-5p	AR-R-V	AR	-0.173675	0.000105637	Validated	Epitomics	1852-1
hsa-miR-25-5p	AR-R-V	AR	-0.173675	0.000105637	Validated	Epitomics	1852-1
hsa-miR-25-5p	JNK2-R-C	MAPK9	-0.168298	0.000313296	Use with Caution	CST	4672
hsa-miR-25-5p	JNK2-R-C	MAPK9	-0.168298	0.000313296	Use with Caution	CST	4672
hsa-miR-25-5p	MYH11-R-V	MYH11	-0.16543	0.000551702	Validated	SDI / Novus	21370002
hsa-miR-25-5p	MYH11-R-V	MYH11	-0.16543	0.000551702	Validated	SDI / Novus	21370002
hsa-miR-25-5p	STAT3_pY705-R-V	STAT3	-0.153807	0.00494585	Validated	CST	9131
hsa-miR-25-5p	STAT3_pY705-R-V	STAT3	-0.153807	0.00494585	Validated	CST	9131
hsa-miR-25-5p	Annexin_VII-M-V	ANXA7	-0.153478	0.00524985	Validated	BD Biosciences	610668
hsa-miR-25-5p	Annexin_VII-M-V	ANXA7	-0.153478	0.00524985	Validated	BD Biosciences	610668
hsa-miR-25-5p	PEA15-R-V	PEA15	-0.153185	0.00553461	Validated	CST	2780
hsa-miR-25-5p	PEA15-R-V	PEA15	-0.153185	0.00553461	Validated	CST	2780
hsa-miR-25-5p	GATA3-M-V	GATA3	-0.153045	0.00567761	Validated	BD Biosciences	558686
hsa-miR-25-5p	GATA3-M-V	GATA3	-0.153045	0.00567761	Validated	BD Biosciences	558686
hsa-miR-25-5p	MAPK_pT202_Y204-R-V	MAPK1 MAPK3	-0.142998	0.0329335	Validated	CST	4377
hsa-miR-25-5p	MAPK_pT202_Y204-R-V	MAPK1 MAPK3	-0.142998	0.0329335	Validated	CST	4377
hsa-miR-25-5p	4E-BP1-R-V	EIF4EBP1	0.140512	0.0499259	Validated	CST	9452
hsa-miR-25-5p	4E-BP1-R-V	EIF4EBP1	0.140512	0.0499259	Validated	CST	9452
hsa-miR-25-5p	TSC1-R-C	TSC1	0.142191	0.0377298	Use with Caution	CST	4906
hsa-miR-25-5p	TSC1-R-C	TSC1	0.142191	0.0377298	Use with Caution	CST	4906
hsa-miR-25-5p	S6-R-E	RPS6	0.142474	0.0359715	Under Evaluation	CST	2217
hsa-miR-25-5p	Notch1-R-V	NOTCH1	0.143722	0.0291352	Validated	CST	3268
hsa-miR-25-5p	Notch1-R-V	NOTCH1	0.143722	0.0291352	Validated	CST	3268
hsa-miR-25-5p	Caspase-7_cleavedD198-R-C	CASP7	0.147962	0.0140215	Use with Caution	CST	9491
hsa-miR-25-5p	Caspase-7_cleavedD198-R-C	CASP7	0.147962	0.0140215	Use with Caution	CST	9491
hsa-miR-25-5p	GAB2-R-V	GAB2	0.163218	0.000848159	Validated	CST	3239
hsa-miR-25-5p	GAB2-R-V	GAB2	0.163218	0.000848159	Validated	CST	3239
hsa-miR-25-5p	Cyclin_E2-R-C	CCNE2	0.177614	4.65667e-05	Use with Caution	Epitomics	1142
hsa-miR-25-5p	Cyclin_E2-R-C	CCNE2	0.177614	4.65667e-05	Use with Caution	Epitomics	1142
hsa-miR-25-5p	RBM15-R-V	RBM15	0.185567	8.41434e-06	Validated	SDI / Novus	21390002
hsa-miR-25-5p	RBM15-R-V	RBM15	0.185567	8.41434e-06	Validated	SDI / Novus	21390002
hsa-miR-25-5p	Syk-M-V	SYK	0.194262	1.18528e-06	Validated	Santa Cruz	sc-1240
hsa-miR-25-5p	Syk-M-V	SYK	0.194262	1.18528e-06	Validated	Santa Cruz	sc-1240
hsa-miR-25-5p	PCNA-M-V	PCNA	0.19765	0.00702453	Use with Caution	Abcam	ab29
hsa-miR-25-5p	MSH2-M-V	MSH2	0.210112	1.37723e-05	Validated	CST	2850
hsa-miR-25-5p	Cyclin_E1-M-V	CCNE1	0.253634	1.415e-13	Validated	Santa Cruz	SC-247
hsa-miR-25-5p	Cyclin_E1-M-V	CCNE1	0.253634	1.415e-13	Validated	Santa Cruz	SC-247
hsa-miR-25-5p	Cyclin_B1-R-V	CCNB1	0.293024	2.68163e-19	Validated	Epitomics	1495-1
hsa-miR-25-5p	Cyclin_B1-R-V	CCNB1	0.293024	2.68163e-19	Validated	Epitomics	1495-1
hsa-miR-25-5p	FoxM1-R-V	FOXM1	0.296342	7.99449e-20	Validated	CST	5436
hsa-miR-25-5p	FoxM1-R-V	FOXM1	0.296342	7.99449e-20	Validated	CST	5436
hsa-miR-25-5p	MSH6-R-C	MSH6	0.312592	2.28692e-16	Use with Caution	Novus Biologicals	22030002
hsa-miR-25-5p	MSH6-R-C	MSH6	0.312592	2.28692e-16	Use with Caution	Novus Biologicals	22030002
hsa-miR-25-5p	ASNS-R-V	ASNS	0.336186	1.08531e-26	Validated	Sigma	HPA029318
hsa-miR-25-5p	ASNS-R-V	ASNS	0.336186	1.08531e-26	Validated	Sigma	HPA029318
hsa-miR-93-3p	INPP4B-G-E	INPP4B	-0.373862	4.22628e-06	Under Evaluation	Santa Cruz	SC-12318
hsa-miR-93-3p	ER-alpha-R-V	ESR1	-0.351811	1.12388e-29	Validated	Lab Vision	RM-9101-S
hsa-miR-93-3p	ER-alpha-R-V	ESR1	-0.351811	1.12388e-29	Validated	Lab Vision	RM-9101-S
hsa-miR-93-3p	INPP4B-G-C	INPP4B	-0.331296	5.77267e-14	Under Evaluation	Santa Cruz	SC-12318
hsa-miR-93-3p	AR-R-V	AR	-0.330896	1.01866e-25	Validated	Epitomics	1852-1
hsa-miR-93-3p	AR-R-V	AR	-0.330896	1.01866e-25	Validated	Epitomics	1852-1
hsa-miR-93-3p	Caveolin-1-R-V	CAV1	-0.30398	4.64121e-21	Validated	CST	3238
hsa-miR-93-3p	Caveolin-1-R-V	CAV1	-0.30398	4.64121e-21	Validated	CST	3238
hsa-miR-93-3p	Annexin_VII-M-V	ANXA7	-0.271074	5.40631e-16	Validated	BD Biosciences	610668
hsa-miR-93-3p	Annexin_VII-M-V	ANXA7	-0.271074	5.40631e-16	Validated	BD Biosciences	610668
hsa-miR-93-3p	GATA3-M-V	GATA3	-0.26743	1.79068e-15	Validated	BD Biosciences	558686
hsa-miR-93-3p	GATA3-M-V	GATA3	-0.26743	1.79068e-15	Validated	BD Biosciences	558686
hsa-miR-93-3p	JNK2-R-C	MAPK9	-0.266547	2.38705e-15	Use with Caution	CST	4672
hsa-miR-93-3p	JNK2-R-C	MAPK9	-0.266547	2.38705e-15	Use with Caution	CST	4672
hsa-miR-93-3p	PEA15-R-V	PEA15	-0.266115	2.74644e-15	Validated	CST	2780
hsa-miR-93-3p	PEA15-R-V	PEA15	-0.266115	2.74644e-15	Validated	CST	2780
hsa-miR-93-3p	PDK1-R-V	PDK1	-0.258289	3.33464e-14	Validated	CST	3062
hsa-miR-93-3p	PDK1-R-V	PDK1	-0.258289	3.33464e-14	Validated	CST	3062
hsa-miR-93-3p	PDK1_pS241-R-V	PDK1	-0.235369	3.1047e-11	Validated	CST	3061
hsa-miR-93-3p	PDK1_pS241-R-V	PDK1	-0.235369	3.1047e-11	Validated	CST	3061
hsa-miR-93-3p	Collagen_VI-R-V	COL6A1	-0.22795	2.44659e-10	Validated	Santa Cruz	SC-20649
hsa-miR-93-3p	Collagen_VI-R-V	COL6A1	-0.22795	2.44659e-10	Validated	Santa Cruz	SC-20649
hsa-miR-93-3p	PREX1-R-E	PREX1	-0.220016	2.05536e-09	Under Evaluation	Abcam	ab102739
hsa-miR-93-3p	PREX1-R-E	PREX1	-0.220016	2.05536e-09	Under Evaluation	Abcam	ab102739
hsa-miR-93-3p	Bcl-2-M-V	BCL2	-0.218729	2.8811e-09	Validated	Dako	Dako M0887
hsa-miR-93-3p	Bcl-2-M-V	BCL2	-0.218729	2.8811e-09	Validated	Dako	Dako M0887
hsa-miR-93-3p	MYH11-R-V	MYH11	-0.210496	2.37654e-08	Validated	SDI / Novus	21370002
hsa-miR-93-3p	MYH11-R-V	MYH11	-0.210496	2.37654e-08	Validated	SDI / Novus	21370002
hsa-miR-93-3p	MAPK_pT202_Y204-R-V	MAPK1 MAPK3	-0.21018	2.57308e-08	Validated	CST	4377
hsa-miR-93-3p	MAPK_pT202_Y204-R-V	MAPK1 MAPK3	-0.21018	2.57308e-08	Validated	CST	4377
hsa-miR-93-3p	FASN-R-V	FASN	-0.193075	1.55748e-06	Validated	CST	3180
hsa-miR-93-3p	FASN-R-V	FASN	-0.193075	1.55748e-06	Validated	CST	3180
hsa-miR-93-3p	JNK_pT183_pY185-R-V	MAPK8	-0.192639	0.00433551	Validated	CST	4668
hsa-miR-93-3p	JNK_pT183_pY185-R-V	MAPK8	-0.192639	0.00433551	Validated	CST	4668
hsa-miR-93-3p	p38_MAPK-R-C	MAPK14	-0.191461	0.0163727	Validated	CST	9212
hsa-miR-93-3p	DIRAS3-M-E	DIRAS3	-0.179213	3.32108e-05	Under Evaluation	Dr. Robert C Bast Jr.	Customer made
hsa-miR-93-3p	DIRAS3-M-E	DIRAS3	-0.179213	3.32108e-05	Under Evaluation	Dr. Robert C Bast Jr.	Customer made
hsa-miR-93-3p	STAT3_pY705-R-V	STAT3	-0.177712	4.56256e-05	Validated	CST	9131
hsa-miR-93-3p	STAT3_pY705-R-V	STAT3	-0.177712	4.56256e-05	Validated	CST	9131
hsa-miR-93-3p	PR-R-V	PGR	-0.175578	7.12744e-05	Validated	Epitomics	1483-1
hsa-miR-93-3p	PR-R-V	PGR	-0.175578	7.12744e-05	Validated	Epitomics	1483-1
hsa-miR-93-3p	MEK1-R-V	MAP2K1	-0.174624	8.68769e-05	Validated	Epitomics	1235-1
hsa-miR-93-3p	MEK1-R-V	MAP2K1	-0.174624	8.68769e-05	Validated	Epitomics	1235-1
hsa-miR-93-3p	Rab11-R-E	RAB11A RAB11B	-0.174271	0.00523088	Under Evaluation	CST	3539
hsa-miR-93-3p	Caspase-8-M-E	CASP8	-0.17018	0.000215029	**Used for QC**	CST	9746
hsa-miR-93-3p	Caspase-8-M-E	CASP8	-0.17018	0.000215029	**Used for QC**	CST	9746
hsa-miR-93-3p	Src_pY527-R-V	SRC	-0.159549	0.00170792	Validated	CST	2105
hsa-miR-93-3p	Src_pY527-R-V	SRC	-0.159549	0.00170792	Validated	CST	2105
hsa-miR-93-3p	MEK1_pS217_S221-R-V	MAP2K1	-0.156881	0.00281297	Validated	CST	9154
hsa-miR-93-3p	MEK1_pS217_S221-R-V	MAP2K1	-0.156881	0.00281297	Validated	CST	9154
hsa-miR-93-3p	14-3-3_beta-R-V	YWHAB	-0.148228	0.0133845	Validated	Santa Cruz	sc-628
hsa-miR-93-3p	14-3-3_beta-R-V	YWHAB	-0.148228	0.0133845	Validated	Santa Cruz	sc-628
hsa-miR-93-3p	beta-Catenin-R-V	CTNNB1	0.142741	0.0343998	Validated	CST	9562
hsa-miR-93-3p	beta-Catenin-R-V	CTNNB1	0.142741	0.0343998	Validated	CST	9562
hsa-miR-93-3p	Stathmin-R-V	STMN1	0.144416	0.0258877	Validated	Epitomics	1972-1
hsa-miR-93-3p	Stathmin-R-V	STMN1	0.144416	0.0258877	Validated	Epitomics	1972-1
hsa-miR-93-3p	P-Cadherin-R-C	CDH3	0.144816	0.0241709	Under Evaluation	CST	2130
hsa-miR-93-3p	P-Cadherin-R-C	CDH3	0.144816	0.0241709	Under Evaluation	CST	2130
hsa-miR-93-3p	MIG-6-M-V	ERRFI1	0.148948	0.0117944	Validated	Sigma	WH0054206M1
hsa-miR-93-3p	MIG-6-M-V	ERRFI1	0.148948	0.0117944	Validated	Sigma	WH0054206M1
hsa-miR-93-3p	YB-1-R-V	YBX1	0.154103	0.0046867	Validated	SDI	1725.00.02
hsa-miR-93-3p	YB-1-R-V	YBX1	0.154103	0.0046867	Validated	SDI	1725.00.02
hsa-miR-93-3p	Caspase-7_cleavedD198-R-C	CASP7	0.155365	0.00372094	Use with Caution	CST	9491
hsa-miR-93-3p	Caspase-7_cleavedD198-R-C	CASP7	0.155365	0.00372094	Use with Caution	CST	9491
hsa-miR-93-3p	C-Raf-R-V	RAF1	0.157031	0.00273588	Validated	Millipore	05-739
hsa-miR-93-3p	C-Raf-R-V	RAF1	0.157031	0.00273588	Validated	Millipore	05-739
hsa-miR-93-3p	PARP_cleaved-M-E	PARP1	0.158141	0.00222429	**Used for QC**	CST	9546
hsa-miR-93-3p	PARP_cleaved-M-E	PARP1	0.158141	0.00222429	**Used for QC**	CST	9546
hsa-miR-93-3p	BRCA2-R-C	BRCA2	0.162627	0.000950274	Use with Caution	CST	9012
hsa-miR-93-3p	BRCA2-R-C	BRCA2	0.162627	0.000950274	Use with Caution	CST	9012
hsa-miR-93-3p	Dvl3-R-V	DVL3	0.164922	0.000609259	Validated	CST	3218
hsa-miR-93-3p	Dvl3-R-V	DVL3	0.164922	0.000609259	Validated	CST	3218
hsa-miR-93-3p	p27_pT198-R-V	CDKN1B	0.184914	9.7099e-06	Validated	Abcam	ab64949
hsa-miR-93-3p	p27_pT198-R-V	CDKN1B	0.184914	9.7099e-06	Validated	Abcam	ab64949
hsa-miR-93-3p	TFRC-R-V	TFRC	0.187427	5.57591e-06	Validated	SDI / Novus	22500002
hsa-miR-93-3p	TFRC-R-V	TFRC	0.187427	5.57591e-06	Validated	SDI / Novus	22500002
hsa-miR-93-3p	GAB2-R-V	GAB2	0.192519	1.76875e-06	Validated	CST	3239
hsa-miR-93-3p	GAB2-R-V	GAB2	0.192519	1.76875e-06	Validated	CST	3239
hsa-miR-93-3p	Acetyl-a-Tubulin-Lys40-R-E	TUBA1B	0.192722	6.94721e-05	Under Evaluation	CST	5335
hsa-miR-93-3p	CDK1-R-V	CDK1	0.196483	7.07938e-07	Validated	CST	9112
hsa-miR-93-3p	CDK1-R-V	CDK1	0.196483	7.07938e-07	Validated	CST	9112
hsa-miR-93-3p	ARID1A-M-V	ARID1A	0.202439	1.04159e-05	Validated	Abgent	AT1188a
hsa-miR-93-3p	4E-BP1-R-V	EIF4EBP1	0.203342	1.38597e-07	Validated	CST	9452
hsa-miR-93-3p	4E-BP1-R-V	EIF4EBP1	0.203342	1.38597e-07	Validated	CST	9452
hsa-miR-93-3p	4E-BP1_pS65-R-V	EIF4EBP1	0.203514	1.32941e-07	Validated	CST	9456
hsa-miR-93-3p	4E-BP1_pS65-R-V	EIF4EBP1	0.203514	1.32941e-07	Validated	CST	9456
hsa-miR-93-3p	Chk1_pS345-R-C	CHEK1	0.207161	5.44969e-08	Use with Caution	CST	2348
hsa-miR-93-3p	Chk1_pS345-R-C	CHEK1	0.207161	5.44969e-08	Use with Caution	CST	2348
hsa-miR-93-3p	p53-R-V	TP53	0.207197	0.00180177	Under Evaluation	CST	9282
hsa-miR-93-3p	GAPDH-M-C	GAPDH	0.210011	2.68403e-08	Use with Caution	Ambion	AM4300
hsa-miR-93-3p	GAPDH-M-C	GAPDH	0.210011	2.68403e-08	Use with Caution	Ambion	AM4300
hsa-miR-93-3p	Syk-M-V	SYK	0.210628	2.2993e-08	Validated	Santa Cruz	sc-1240
hsa-miR-93-3p	Syk-M-V	SYK	0.210628	2.2993e-08	Validated	Santa Cruz	sc-1240
hsa-miR-93-3p	Cyclin_E2-R-C	CCNE2	0.235871	2.69325e-11	Use with Caution	Epitomics	1142
hsa-miR-93-3p	Cyclin_E2-R-C	CCNE2	0.235871	2.69325e-11	Use with Caution	Epitomics	1142
hsa-miR-93-3p	eEF2-R-C	EEF2	0.23976	0.0037818	Use with Caution	CST	2332
hsa-miR-93-3p	eIF4G-R-C	EIF4G1	0.244997	1.91437e-12	Use with Caution	CST	2498
hsa-miR-93-3p	eIF4G-R-C	EIF4G1	0.244997	1.91437e-12	Use with Caution	CST	2498
hsa-miR-93-3p	Chk2_pT68-R-C	CHEK2	0.24842	1.02269e-07	Under Evaluation	CST	2197
hsa-miR-93-3p	eEF2-R-V	EEF2	0.263847	1.36801e-07	Use with Caution	CST	2332
hsa-miR-93-3p	Notch1-R-V	NOTCH1	0.266972	2.07933e-15	Validated	CST	3268
hsa-miR-93-3p	Notch1-R-V	NOTCH1	0.266972	2.07933e-15	Validated	CST	3268
hsa-miR-93-3p	ADAR1-M-V	ADAR	0.283386	8.23816e-18	Validated	Abcam	ab88574
hsa-miR-93-3p	ADAR1-M-V	ADAR	0.283386	8.23816e-18	Validated	Abcam	ab88574
hsa-miR-93-3p	S6-R-E	RPS6	0.28773	1.78854e-18	Under Evaluation	CST	2217
hsa-miR-93-3p	Caspase-3-R-C	CASP3	0.300955	1.44052e-18	Use with Caution	Abcam	ab32042
hsa-miR-93-3p	Caspase-3-R-C	CASP3	0.300955	1.44052e-18	Use with Caution	Abcam	ab32042
hsa-miR-93-3p	RBM15-R-V	RBM15	0.303494	5.57649e-21	Validated	SDI / Novus	21390002
hsa-miR-93-3p	RBM15-R-V	RBM15	0.303494	5.57649e-21	Validated	SDI / Novus	21390002
hsa-miR-93-3p	MSH2-M-V	MSH2	0.321531	1.53827e-17	Validated	CST	2850
hsa-miR-93-3p	Bak-R-E	BAK1	0.331557	1.53013e-06	Under Evaluation	Epitomics	1542-1
hsa-miR-93-3p	Cyclin_E1-M-V	CCNE1	0.395474	5.90603e-39	Validated	Santa Cruz	SC-247
hsa-miR-93-3p	Cyclin_E1-M-V	CCNE1	0.395474	5.90603e-39	Validated	Santa Cruz	SC-247
hsa-miR-93-3p	ASNS-R-V	ASNS	0.407914	7.23811e-42	Validated	Sigma	HPA029318
hsa-miR-93-3p	ASNS-R-V	ASNS	0.407914	7.23811e-42	Validated	Sigma	HPA029318
hsa-miR-93-3p	Cyclin_B1-R-V	CCNB1	0.429246	3.72477e-47	Validated	Epitomics	1495-1
hsa-miR-93-3p	Cyclin_B1-R-V	CCNB1	0.429246	3.72477e-47	Validated	Epitomics	1495-1
hsa-miR-93-3p	MSH6-R-C	MSH6	0.481362	3.74194e-46	Use with Caution	Novus Biologicals	22030002
hsa-miR-93-3p	MSH6-R-C	MSH6	0.481362	3.74194e-46	Use with Caution	Novus Biologicals	22030002
hsa-miR-93-3p	FoxM1-R-V	FOXM1	0.503844	6.466e-69	Validated	CST	5436
hsa-miR-93-3p	FoxM1-R-V	FOXM1	0.503844	6.466e-69	Validated	CST	5436
